# Supplementary material for: UPF1/SMG7-dependent microRNA-mediated gene regulation
Source: Nat Commun. 2019 Sep 13;10:4181. doi: 10.1038/s41467-019-12123-7 (PMC6744440; doi:10.1038/s41467-019-12123-7)
Supplement: Supplementary file 4 — Supplementary Data 1 [file 41467_2019_12123_MOESM4_ESM.xlsx]

## Sheet: Sheet1
Supplementary Data 1. Enriched 7mer MREs (P-value < 0.005); Related to Figure 2
Rank	miRNA	MRE	Motif	P-value	3'UTR of UMD target	Random control	Signal to noise ratio
6	hsa-miR-16-5p	7m8	TGCTGCT	1.98741e-63	1004	388	2.58763
5	hsa-miR-17-5p	7m8	GCACTTT	6.05006e-44	830	358	2.31844
42	hsa-miR-423-5p	7m8	GCCCCTC	3.74181e-34	819	399	2.05263
3	hsa-miR-24-3p	7A1	TGAGCCA	4.58997e-34	574	234	2.45299
35	hsa-miR-34a-5p	7m8	CACTGCC	1.15134e-30	644	296	2.17568
3	hsa-miR-24-3p	7m8	CTGAGCC	2.83498e-29	690	335	2.0597
10	hsa-miR-22-3p	7m8	GGCAGCT	1.17356e-18	560	304	1.84211
43	hsa-miR-484	7m8	GAGCCTG	1.02528e-17	593	335	1.77015
4	hsa-miR-27a-3p	7m8	ACTGTGA	5.54884e-17	541	301	1.79734
15	hsa-miR-125b-5p	7m8	CTCAGGG	5.7812e-16	579	337	1.7181
45	hsa-miR-30a-3p	7m8	ACTGAAA	2.90807e-14	598	365	1.63836
4	hsa-miR-27a-3p	7A1	CTGTGAA	1.26653e-13	470	271	1.73432
24	hsa-miR-143-3p	7A1	CATCTCA	7.69276e-11	341	193	1.76684
8	hsa-miR-30a-5p	7m8	TGTTTAC	1.41716e-10	563	370	1.52162
21	hsa-miR-320a	7m8	CAGCTTT	1.15206e-09	604	413	1.46247
27	hsa-miR-101-3p	7A1	TACTGTA	2.60777e-09	356	216	1.64815
31	hsa-miR-148b-3p	7m8	TGCACTG	1.27773e-08	490	330	1.48485
16	hsa-miR-103a-3p	7A1	TGCTGCA	2.1846e-08	405	263	1.53992
7	hsa-miR-26a-5p	7A1	ACTTGAA	2.25166e-08	465	312	1.49038
22	hsa-miR-181a-5p	7m8	TGAATGT	3.74572e-08	646	466	1.38627
37	hsa-miR-28-5p	7m8	AGCTCCT	4.24826e-08	499	343	1.45481
17	hsa-miR-23a-3p	7m8	AATGTGA	6.38398e-08	586	418	1.40191
45	hsa-miR-30a-3p	7A1	CTGAAAA	1.03556e-07	465	319	1.45768
16	hsa-miR-103a-3p	7m8	ATGCTGC	1.37236e-07	415	279	1.48746
14	hsa-miR-29a-3p	7m8	TGGTGCT	2.30828e-07	533	380	1.40263
24	hsa-miR-143-3p	7m8	TCATCTC	4.43583e-07	394	267	1.47566
42	hsa-miR-484	7A1	AGCCTGA	5.2564e-07	359	239	1.50209
41	hsa-miR-145-5p	7A1	ACTGGAA	2.6528e-05	313	219	1.42922
38	hsa-miR-96-5p	7A1	TGCCAAA	3.80057e-05	385	282	1.36525
15	hsa-miR-125b-5p	7A1	TCAGGGA	4.92564e-05	301	212	1.41981
12	hsa-miR-19b-3p	7m8	TTTGCAC	6.26916e-05	484	371	1.30458
42	hsa-miR-423-5p	7A1	CCCCTCA	8.08009e-05	388	289	1.34256
13	hsa-miR-130a-3p	7m8	TTGCACT	0.000105214	497	386	1.28756
44	hsa-miR-452-5p	7m8	AAACAGT	0.000131176	443	340	1.30294
2	hsa-let-7i-5p	7m8	CTACCTC	0.000206484	312	229	1.36245
47	hsa-miR-582-5p	7A1	ACTGTAA	0.000361062	292	215	1.35814
23	hsa-miR-193b-3p	7m8	GGCCAGT	0.000608555	389	303	1.28383
22	hsa-miR-181a-5p	7A1	GAATGTA	0.000670585	253	185	1.36757
17	hsa-miR-23a-3p	7A1	ATGTGAA	0.000833834	365	284	1.28521
33	hsa-miR-378a-3p	7m8	AGTCCAG	0.00147648	348	273	1.27473
29	hsa-miR-224-5p	7m8	GTGACTT	0.00196295	396	318	1.24528
18	hsa-miR-186-5p	7A1	TTCTTTA	0.00313264	588	497	1.1831
27	hsa-miR-101-3p	7m8	GTACTGT	0.00438339	293	232	1.26293
NA	hsa-miR-3179-P1_5p*	7A1	TTTAAAA	7.19803e-172	2585	954	2.70964
NA	hsa-miR-1277_5p	7A1	ATATATA	1.94103e-158	1537	396	3.88131
NA	hsa-miR-1277_5p	7m8	TATATAT	4.53541e-155	1609	443	3.63205
NA	hsa-miR-2116_3p	7m8	TGGGAGG	2.41046e-134	1346	359	3.7493
NA	hsa-miR-326_5p*	7m8	CTGCCTC	1.38483e-130	1342	367	3.65668
NA	hsa-miR-3146_5p*	7A1	AAAGAAA	5.39886e-117	1598	554	2.88448
NA	hsa-miR-154-P15_5p	7m8	CAGCCTC	2.22065e-116	1176	317	3.70978
NA	hsa-miR-30-P2c_3p*	7m8	CCTCCCA	3.65678e-115	1293	384	3.36719
NA	hsa-miR-92-P1b_5p*	7m8	CCCCACC	1.1778e-114	1335	409	3.26406
NA	hsa-miR-346_3p*	7m8	CCCTGCC	6.19389e-113	1439	474	3.03586
NA	hsa-miR-4731_5p	7A1	CCCAGCA	1.11204e-87	1040	325	3.2
NA	hsa-miR-430-P8a_5p*	7m8	GGCTGAG	3.4669e-86	1016	316	3.21519
NA	hsa-miR-149_3p*	7m8	CCTCCCT	3.52168e-83	1219	446	2.73318
NA	hsa-miR-1343_3p	7m8	CCCAGGA	2.06151e-79	996	326	3.05521
NA	hsa-miR-188-P3_3p*	7m8	CAGGAGG	2.63676e-75	954	315	3.02857
NA	hsa-miR-185_3p*	7m8	CAGCCCC	6.61446e-74	1109	413	2.68523
NA	hsa-miR-1295_5p*	7A1	CTGGGCA	2.83002e-70	969	341	2.84164
NA	hsa-miR-4731_5p	7m8	CCCCAGC	1.16362e-67	1064	409	2.60147
NA	hsa-miR-3187_5p*	7m8	TGCCCAG	4.93772e-65	977	365	2.67671
NA	hsa-miR-486_3p*	7m8	CTGCCCC	9.78567e-63	1137	476	2.38866
NA	hsa-miR-1343_5p*	7A1	CTCCCCA	3.54163e-62	985	381	2.5853
NA	hsa-miR-2467_3p	7m8	CCTCTGC	2.2762e-61	956	366	2.61202
NA	hsa-miR-4524_3p*	7m8	CTGTCTC	2.33528e-60	859	310	2.77097
NA	hsa-miR-214_3p	7m8	CCTGCTG	1.65336e-58	1018	417	2.44125
NA	hsa-miR-3085_3p	7m8	CAGCCAG	2.63689e-54	840	321	2.61682
NA	hsa-miR-1913_3p	7m8	GGGGCAG	1.6283e-53	870	343	2.53644
NA	hsa-miR-150_5p	7m8	TTGGGAG	6.08492e-53	921	378	2.43651
NA	hsa-miR-766_3p*	7m8	GCTGGAG	1.39774e-52	834	324	2.57407
NA	hsa-miR-2116_3p	7A1	GGGAGGA	1.94107e-50	755	283	2.66784
NA	hsa-miR-1249_5p*	7m8	TCCCTCC	2.93597e-49	933	402	2.3209
NA	hsa-miR-324_3p	7A1	GCAGTGA	6.67116e-48	699	258	2.7093
NA	hsa-miR-17-P2a_3p*	7m8	AGGGCAG	2.70809e-47	772	306	2.52288
NA	hsa-miR-129-P1_5p	7A1	CAAAAAA	3.51733e-47	1168	573	2.03839
NA	hsa-miR-6720_5p	7m8	GGCTGGA	8.26704e-47	783	315	2.48571
NA	hsa-miR-491_5p	7m8	TCCCCAC	1.14087e-46	768	306	2.5098
NA	hsa-miR-326_3p	7m8	CCCAGAG	1.90129e-45	802	333	2.40841
NA	hsa-miR-760_3p	7m8	CAGAGCC	1.9207e-45	746	297	2.51178
NA	hsa-miR-383_3p*	7m8	TGCTGTG	1.65634e-44	855	372	2.29839
NA	hsa-miR-651_3p*	7m8	TTTCCTT	2.16147e-44	1216	623	1.95185
NA	hsa-miR-3173_3p*	7m8	TCCTCCT	1.96301e-43	864	383	2.25587
NA	hsa-miR-3918_5p	7m8	GGCCCTG	2.76831e-43	928	427	2.1733
NA	hsa-miR-430-P8a_3p	7m8	CAGCACT	4.2089e-43	709	283	2.5053
NA	hsa-miR-430-P1_3p	7m8	AGCACTT	1.79354e-42	779	331	2.35347
NA	hsa-miR-186_3p*	7m8	CTTTGGG	2.489e-41	918	430	2.13488
NA	hsa-miR-128-P1_3p	7m8	CACTGTG	4.973e-40	706	294	2.40136
NA	hsa-miR-5581_5p*	7A1	GGAAGGA	8.82207e-40	675	275	2.45455
NA	hsa-miR-3613_3p*	7m8	TTTTTTG	2.02717e-39	1814	1109	1.63571
NA	hsa-miR-221-P1_5p*	7A1	GCCAGGA	3.17905e-39	676	278	2.43165
NA	hsa-miR-2355_5p	7m8	CTGGGGA	2.37313e-38	773	346	2.2341
NA	hsa-miR-186_3p*	7A1	TTTGGGA	3.41868e-38	913	443	2.06095
NA	hsa-miR-326_5p*	7A1	TGCCTCA	9.26222e-38	745	330	2.25758
NA	hsa-miR-3612_5p	7m8	TGCCTCC	2.96573e-37	799	369	2.16531
NA	hsa-miR-766_5p	7m8	TTCCTCC	1.46012e-36	791	367	2.15531
NA	hsa-miR-361_3p	7A1	TGGGGGA	2.49007e-36	760	347	2.1902
NA	hsa-miR-370_3p	7m8	CAGCAGG	4.9665e-36	697	306	2.27778
NA	hsa-miR-459_3p*	7m8	TTCTCCT	1.05637e-35	878	432	2.03241
NA	hsa-miR-188-P3_3p*	7A1	AGGAGGA	1.08245e-35	660	283	2.33216
NA	hsa-miR-342_5p*	7A1	CACCCCA	2.05761e-34	699	315	2.21905
NA	hsa-miR-346_3p*	7A1	CCTGCCA	6.5919e-34	777	371	2.09434
NA	hsa-miR-4640_5p	7m8	CTGGCCC	1.00699e-33	875	441	1.98413
NA	hsa-miR-17-P2a_3p*	7A1	GGGCAGA	3.10501e-33	622	269	2.31227
NA	hsa-miR-629_3p*	7A1	GGAGAAA	7.7038e-33	670	303	2.21122
NA	hsa-miR-30-P2a_3p*	7A1	CTCCCAA	1.16042e-31	698	328	2.12805
NA	hsa-miR-188-P2_3p*	7m8	GTGGGAG	1.75335e-31	669	309	2.16505
NA	hsa-miR-1343_3p	7A1	CCAGGAA	1.79304e-31	641	290	2.21034
NA	hsa-miR-140_3p	7m8	CCTGTGG	5.87334e-31	784	392	2
NA	hsa-miR-942_5p	7m8	AGAGAAG	8.41608e-31	664	309	2.14887
NA	hsa-miR-17-P1a_3p*	7A1	CTGCAGA	1.5088e-30	649	300	2.16333
NA	hsa-miR-185_3p*	7A1	AGCCCCA	1.77958e-30	692	330	2.09697
NA	hsa-miR-5691_5p	7m8	CAGAGCA	5.0123e-30	607	274	2.21533
NA	hsa-miR-3163_5p	7A1	TTTTATA	5.67815e-30	1332	810	1.64444
NA	hsa-miR-92-P4_5p*	7A1	CCACCCA	5.68332e-30	668	316	2.11392
NA	hsa-miR-2355_5p	7A1	TGGGGAA	4.34346e-29	680	329	2.06687
NA	hsa-miR-506-P3_5p*	7m8	CTGGAGT	6.66537e-29	680	330	2.06061
NA	hsa-miR-670_3p	7A1	GAGGAAA	1.0266e-28	634	299	2.1204
NA	hsa-miR-204-P1_3p*	7m8	TTCCCAG	1.58186e-28	721	361	1.99723
NA	hsa-miR-361_3p	7m8	CTGGGGG	1.86724e-28	845	451	1.87361
NA	hsa-miR-625_5p	7A1	TCCCCCA	2.92389e-28	758	389	1.94859
NA	hsa-miR-3059_5p	7m8	AGAGGAA	3.15503e-28	639	305	2.09508
NA	hsa-miR-325_3p	7A1	CAATAAA	4.39809e-28	798	419	1.90453
NA	hsa-miR-122_5p	7A1	CACTCCA	7.66727e-28	613	289	2.12111
NA	hsa-miR-3163_5p	7m8	ATTTTAT	8.64811e-28	1348	841	1.60285
NA	hsa-miR-506-P4a_5p*	7m8	CTGCAGT	1.38709e-27	647	314	2.06051
NA	hsa-miR-629_3p*	7m8	GGGAGAA	1.56243e-27	586	272	2.15441
NA	hsa-miR-3179-P1_5p*	7m8	ATTTAAA	6.324e-27	1274	790	1.61266
NA	hsa-miR-3146_5p*	7m8	GAAAGAA	1.37867e-26	722	373	1.93566
NA	hsa-miR-3194_3p	7m8	GCAGAGC	2.21196e-26	541	247	2.19028
NA	hsa-miR-326_3p	7A1	CCAGAGA	5.00212e-26	595	286	2.08042
NA	hsa-miR-149_5p	7m8	GAGCCAG	1.18283e-25	605	295	2.05085
NA	hsa-miR-92-P1b_5p*	7A1	CCCACCA	1.66693e-25	635	317	2.00315
NA	hsa-miR-642_5p	7m8	AGAGGGA	1.74073e-25	588	284	2.07042
NA	hsa-miR-1252_5p	7m8	TTCCTTC	3.56134e-25	777	422	1.84123
NA	hsa-miR-766_3p*	7A1	CTGGAGA	3.72489e-25	628	314	2
NA	hsa-miR-5000_3p	7m8	TGTCCTG	4.75254e-25	694	362	1.91713
NA	hsa-miR-185_5p	7m8	TCTCTCC	6.2562e-25	693	362	1.91436
NA	hsa-miR-204-P1_3p*	7A1	TCCCAGA	7.16128e-25	606	300	2.02
NA	hsa-miR-3150_3p	7m8	TCTCCTC	9.79528e-25	654	335	1.95224
NA	hsa-miR-874_5p*	7m8	TGGGGCC	2.18178e-24	743	402	1.84826
NA	hsa-miR-430-P34_5p*	7A1	TTTGTAA	2.87998e-24	1043	631	1.65293
NA	hsa-miR-450-P1_3p*	7A1	TCCCAAA	6.09079e-24	653	339	1.92625
NA	hsa-miR-143_5p*	7m8	ACTGCAC	1.31252e-23	493	228	2.16228
NA	hsa-miR-430-P5_5p*	7A1	TTTGAGA	2.248e-23	876	509	1.72102
NA	hsa-miR-154-P23_5p	7m8	GCCCACC	2.25794e-23	651	341	1.90909
NA	hsa-miR-874_3p	7m8	CAGGGCA	2.31221e-23	594	300	1.98
NA	hsa-miR-153-P1_5p*	7m8	AAAATGA	2.98007e-23	923	546	1.69048
NA	hsa-miR-214_5p*	7A1	ACAGGCA	6.67824e-23	521	251	2.0757
NA	hsa-miR-17-P5_3p*	7A1	CAGCAGA	7.51924e-23	542	266	2.03759
NA	hsa-miR-210_5p*	7m8	CAGGGGC	7.66485e-23	652	345	1.88986
NA	hsa-miR-590_3p*	7A1	AAAATTA	1.68296e-22	1208	777	1.5547
NA	hsa-miR-146-P1_3p*	7A1	CAGAGGA	2.12703e-22	554	277	2
NA	hsa-miR-3173_5p	7m8	GCAGGGC	1.48967e-21	582	302	1.92715
NA	hsa-miR-370_3p	7A1	AGCAGGA	1.50435e-21	543	274	1.98175
NA	hsa-miR-153-P1_5p*	7A1	AAATGAA	1.93562e-21	902	544	1.65809
NA	hsa-miR-430-P8a_5p*	7A1	GCTGAGA	2.23588e-21	550	280	1.96429
NA	hsa-miR-2278_5p	7m8	CTGCTCT	2.81945e-21	695	387	1.79587
NA	hsa-miR-430-P9_5p	7A1	TGGAGAA	3.20537e-21	638	345	1.84928
NA	hsa-miR-430-P26_5p*	7A1	GTAGAGA	6.03058e-21	476	230	2.06957
NA	hsa-miR-3127_3p*	7m8	GAAGGGG	6.32794e-21	574	300	1.91333
NA	hsa-miR-30-P2a_3p*	7m8	TCTCCCA	7.03692e-21	635	345	1.84058
NA	hsa-miR-874_5p*	7A1	GGGGCCA	7.03692e-21	635	345	1.84058
NA	hsa-miR-140_3p	7A1	CTGTGGA	7.83631e-21	602	321	1.87539
NA	hsa-miR-3140_3p	7A1	AAAAGCA	9.8811e-21	694	390	1.77949
NA	hsa-miR-588_5p	7m8	GTGGCCA	1.99074e-20	545	282	1.93262
NA	hsa-miR-324_3p	7m8	GGCAGTG	2.07513e-20	549	285	1.92632
NA	hsa-miR-17-P1a_3p*	7m8	ACTGCAG	2.68562e-20	537	277	1.93863
NA	hsa-miR-221-P1_5p*	7m8	TGCCAGG	4.08758e-20	647	359	1.80223
NA	hsa-miR-150_5p	7A1	TGGGAGA	5.04008e-20	595	321	1.85358
NA	hsa-miR-128-P1_5p*	7A1	GGCCCCA	5.2762e-20	666	374	1.78075
NA	hsa-miR-1296_3p*	7m8	GCCCCAC	5.43568e-20	592	319	1.8558
NA	hsa-miR-2467_3p	7A1	CTCTGCA	7.31825e-20	599	325	1.84308
NA	hsa-miR-3180-P1_5p*	7A1	CTGGAAA	7.93716e-20	631	349	1.80802
NA	hsa-miR-552_3p	7m8	CACCTGT	1.1779e-19	585	316	1.85127
NA	hsa-miR-34-P3b_3p*	7m8	TGTGGCT	1.32707e-19	649	364	1.78297
NA	hsa-miR-885_3p*	7A1	GCTGCCA	2.79745e-19	579	314	1.84395
NA	hsa-miR-378_5p*	7m8	GTCAGGA	3.0927e-19	481	243	1.97942
NA	hsa-miR-1249_5p*	7A1	CCCTCCA	5.58951e-19	667	382	1.74607
NA	hsa-miR-770_3p*	7A1	CAGGCCA	7.25531e-19	574	313	1.83387
NA	hsa-miR-1270_3p*	7A1	AAAGCCA	1.72697e-18	572	314	1.82166
NA	hsa-miR-3194_5p	7m8	GGCTGGC	2.61386e-18	629	358	1.75698
NA	hsa-miR-204-P2_3p*	7m8	GTCCCTG	3.78836e-18	597	335	1.78209
NA	hsa-miR-138-P1_5p	7m8	CACCAGC	4.84085e-18	518	277	1.87004
NA	hsa-miR-8-P1a_3p	7m8	CAGTGTT	5.09437e-18	646	373	1.7319
NA	hsa-miR-3187_5p*	7A1	GCCCAGA	6.20874e-18	532	288	1.84722
NA	hsa-miR-130-P1a_5p*	7A1	AAAGAGA	6.26182e-18	653	379	1.72296
NA	hsa-miR-642_5p	7A1	GAGGGAA	8.88861e-18	513	275	1.86545
NA	hsa-miR-760_3p	7A1	AGAGCCA	1.45136e-17	522	283	1.84452
NA	hsa-miR-130-P2a_5p*	7A1	TCAGAGA	1.51018e-17	534	292	1.82877
NA	hsa-miR-3690_5p	7A1	TCCAGGA	1.97517e-17	537	295	1.82034
NA	hsa-miR-6529_3p*	7m8	GGCACAG	2.02758e-17	484	256	1.89062
NA	hsa-miR-605_3p	7m8	TGCCTTC	2.12463e-17	640	373	1.71582
NA	hsa-miR-875_3p*	7A1	TTCCAGA	2.20747e-17	611	351	1.74074
NA	hsa-miR-1295_5p*	7m8	TCTGGGC	2.51835e-17	592	337	1.75668
NA	hsa-miR-542_3p	7m8	CTGTCAC	3.63568e-17	475	251	1.89243
NA	hsa-miR-1271_3p*	7m8	CAGGCAC	3.94023e-17	487	260	1.87308
NA	hsa-miR-491_5p	7A1	CCCCACA	3.97144e-17	557	312	1.78526
NA	hsa-miR-3179-P1_3p	7m8	CCCCTTC	5.36565e-17	693	417	1.66187
NA	hsa-miR-670_5p	7A1	CAGGGAA	5.48119e-17	529	292	1.81164
NA	hsa-miR-146-P2_3p*	7m8	CACAGGG	7.42191e-17	509	278	1.83094
NA	hsa-miR-214_3p	7A1	CTGCTGA	8.28061e-17	595	343	1.73469
NA	hsa-miR-378_5p*	7A1	TCAGGAA	8.36935e-17	558	315	1.77143
NA	hsa-miR-194-P1_3p*	7m8	CCCACTG	9.46839e-17	601	348	1.72701
NA	hsa-miR-3144_5p*	7A1	GTCCCCA	1.08719e-16	533	297	1.79461
NA	hsa-miR-486_3p*	7A1	TGCCCCA	1.34819e-16	636	376	1.69149
NA	hsa-miR-154-P15_5p	7A1	AGCCTCA	1.51476e-16	521	289	1.80277
NA	hsa-miR-875_3p*	7m8	TTTCCAG	1.8035e-16	685	415	1.6506
NA	hsa-miR-383_3p*	7A1	GCTGTGA	2.3144e-16	530	297	1.78451
NA	hsa-miR-331_3p	7A1	CAGGGGA	2.9366e-16	541	306	1.76797
NA	hsa-miR-17-P5_3p*	7m8	TCAGCAG	3.51621e-16	511	284	1.7993
NA	hsa-miR-942_5p	7A1	GAGAAGA	6.89479e-16	503	280	1.79643
NA	hsa-miR-339_5p	7m8	GACAGGG	7.00896e-16	468	254	1.84252
NA	hsa-miR-4766_5p	7A1	TTTCAGA	8.09109e-16	734	459	1.59913
NA	hsa-miR-3942_3p*	7A1	TCTGAAA	8.26883e-16	687	422	1.62796
NA	hsa-miR-154-P4a_3p	7A1	GTGTGTA	1.19671e-15	470	257	1.82879
NA	hsa-miR-4739_3p*	7A1	AGAGGCA	1.59691e-15	489	272	1.79779
NA	hsa-miR-103-P1_5p*	7A1	AGAAGCA	2.00768e-15	516	293	1.76109
NA	hsa-miR-204-P1_5p	7A1	AAGGGAA	2.07687e-15	554	322	1.7205
NA	hsa-miR-3150_3p	7A1	CTCCTCA	3.51245e-15	557	326	1.70859
NA	hsa-miR-331_3p	7m8	CCAGGGG	5.47493e-15	649	399	1.62657
NA	hsa-miR-216-P1_3p*	7m8	CCACTGT	5.77539e-15	513	294	1.7449
NA	hsa-miR-4424_3p*	7m8	AAATGGA	6.70893e-15	620	377	1.64456
NA	hsa-miR-1266_5p*	7m8	CCCTGAG	9.10462e-15	625	382	1.63613
NA	hsa-miR-430-P13_5p	7m8	CTCCAGA	9.46998e-15	528	307	1.71987
NA	hsa-miR-760_5p*	7m8	CTGAGGG	1.09732e-14	596	360	1.65556
NA	hsa-miR-149_5p	7A1	AGCCAGA	1.60154e-14	493	282	1.74823
NA	hsa-miR-9851_5p*	7A1	GCCAGCA	1.86854e-14	495	284	1.74296
NA	hsa-miR-8-P2a_3p	7m8	CAGTATT	2.49856e-14	533	314	1.69745
NA	hsa-miR-5581_5p*	7m8	TGGAAGG	2.96878e-14	562	337	1.66766
NA	hsa-miR-92-P4_5p*	7m8	TCCACCC	3.30624e-14	524	308	1.7013
NA	hsa-miR-10-P3a_3p*	7m8	TCACCTG	6.61719e-14	543	325	1.67077
NA	hsa-miR-2115_5p*	7A1	GGAAGCA	8.73558e-14	461	263	1.75285
NA	hsa-miR-676_5p*	7A1	TGAAGAA	1.15418e-13	656	416	1.57692
NA	hsa-miR-4428_3p	7m8	TCTCCTT	1.56393e-13	677	434	1.55991
NA	hsa-miR-193-P2a_5p*	7A1	AGTCCCA	1.83677e-13	475	276	1.72101
NA	hsa-miR-205-P1_3p*	7A1	TGAAATA	2.10069e-13	714	465	1.53548
NA	hsa-miR-132-P2_5p	7m8	GCCAAGG	3.61249e-13	502	299	1.67893
NA	hsa-miR-154-P3a_5p*	7A1	ACCACCA	4.12745e-13	415	233	1.78112
NA	hsa-miR-136_5p	7A1	ATGGAGA	5.3269e-13	477	281	1.69751
NA	hsa-miR-19-P1_5p*	7A1	CAAAACA	6.2935e-13	566	351	1.61254
NA	hsa-miR-450-P2_3p*	7A1	CCCCAAA	6.99373e-13	535	327	1.63609
NA	hsa-miR-9851_5p*	7m8	TGCCAGC	7.14866e-13	540	331	1.63142
NA	hsa-miR-3180-P1_5p*	7m8	TCTGGAA	7.89089e-13	570	355	1.60563
NA	hsa-miR-204-P1_5p	7m8	AAAGGGA	8.51207e-13	529	323	1.63777
NA	hsa-miR-589_3p*	7m8	TGTTCTG	1.17118e-12	673	439	1.53303
NA	hsa-miR-766_5p	7A1	TCCTCCA	1.24201e-12	540	333	1.62162
NA	hsa-miR-205-P1_3p*	7m8	CTGAAAT	1.25557e-12	618	395	1.56456
NA	hsa-miR-146-P2_3p*	7A1	ACAGGGA	1.59224e-12	428	247	1.73279
NA	hsa-miR-203_3p	7m8	CATTTCA	1.77519e-12	625	402	1.55473
NA	hsa-miR-185_5p	7A1	CTCTCCA	1.85689e-12	547	340	1.60882
NA	hsa-miR-6529_3p*	7A1	GCACAGA	1.87317e-12	397	224	1.77232
NA	hsa-miR-3612_5p	7A1	GCCTCCA	2.15859e-12	512	313	1.63578
NA	hsa-miR-627_3p*	7A1	AAGAGGA	3.00861e-12	499	304	1.64145
NA	hsa-Let-7-P3_3p*	7m8	TTGTACA	3.4689e-12	539	336	1.60417
NA	hsa-miR-544_3p*	7A1	GCAGAAA	3.47375e-12	474	285	1.66316
NA	hsa-miR-430-P20_5p*	7m8	CTCTGGA	5.29236e-12	537	336	1.59821
NA	hsa-miR-154-P21_5p*	7A1	TTTCTCA	6.48915e-12	730	493	1.48073
NA	hsa-miR-5094_5p	7A1	CACTGAA	7.18698e-12	481	293	1.64164
NA	hsa-miR-4640_5p	7A1	TGGCCCA	8.22743e-12	560	356	1.57303
NA	hsa-miR-6720_5p	7A1	GCTGGAA	9.16366e-12	485	297	1.633
NA	hsa-miR-3909_3p	7A1	GAGGACA	9.30074e-12	401	232	1.72845
NA	hsa-miR-296_5p	7A1	GGGCCCA	1.11683e-11	561	358	1.56704
NA	hsa-miR-4739_3p*	7m8	GAGAGGC	1.16381e-11	430	255	1.68627
NA	hsa-miR-4424_3p*	7A1	AATGGAA	1.40494e-11	586	379	1.54617
NA	hsa-miR-26-P3_3p*	7m8	AGAACAG	2.09058e-11	457	278	1.64388
NA	hsa-miR-588_5p	7A1	TGGCCAA	2.49314e-11	517	326	1.58589
NA	hsa-miR-29-P2a_5p*	7m8	AAACCAG	2.51614e-11	474	292	1.62329
NA	hsa-miR-192-P2_3p*	7A1	TGACAGA	3.00967e-11	463	284	1.63028
NA	hsa-miR-193-P1b_5p*	7m8	AAACCCC	3.17475e-11	450	274	1.64234
NA	hsa-miR-7-P1_5p	7A1	TCTTCCA	3.85403e-11	566	367	1.54223
NA	hsa-miR-29-P2b_5p*	7m8	GAAACCA	4.14825e-11	436	264	1.65152
NA	hsa-miR-147_5p*	7m8	TGTTTCC	4.54676e-11	612	405	1.51111
NA	hsa-miR-670_3p	7m8	TGAGGAA	8.08714e-11	525	337	1.55786
NA	hsa-miR-873_5p	7A1	TTCCTGA	9.8106e-11	603	401	1.50374
NA	hsa-miR-430-P13_5p	7A1	TCCAGAA	9.96336e-11	499	317	1.57413
NA	hsa-miR-552_3p	7A1	ACCTGTA	1.13303e-10	402	241	1.66805
NA	hsa-miR-1908_5p	7m8	CCCCGCC	1.28313e-10	509	326	1.56135
NA	hsa-miR-181-P2a_3p*	7A1	CAGTGAA	1.28595e-10	494	314	1.57325
NA	hsa-miR-504_3p*	7m8	GCACTCC	1.44023e-10	457	285	1.60351
NA	hsa-miR-3186_5p*	7m8	ACGCCTG	1.50616e-10	278	148	1.87838
NA	hsa-miR-188-P1_3p*	7m8	TGTGGGA	1.60785e-10	529	343	1.54227
NA	hsa-miR-4677_3p	7m8	CTCACAG	1.81604e-10	442	274	1.61314
NA	hsa-miR-4524_3p*	7A1	TGTCTCA	1.81824e-10	511	329	1.55319
NA	hsa-miR-544_3p*	7m8	TGCAGAA	2.2196e-10	510	329	1.55015
NA	hsa-miR-146-P1_3p*	7m8	TCAGAGG	2.36234e-10	471	298	1.58054
NA	hsa-miR-2278_3p*	7m8	GCTGTCT	2.9067e-10	485	310	1.56452
NA	hsa-miR-4677_3p	7A1	TCACAGA	3.04005e-10	432	268	1.61194
NA	hsa-miR-188-P1_3p*	7A1	GTGGGAA	3.36401e-10	458	289	1.58478
NA	hsa-miR-452_3p*	7m8	GAGACTG	3.6579e-10	421	260	1.61923
NA	hsa-miR-493_5p	7m8	ATGTACA	4.66058e-10	430	268	1.60448
NA	hsa-miR-124-P1_3p	7m8	GTGCCTT	4.66125e-10	542	358	1.51397
NA	hsa-miR-1276_3p*	7A1	GTGGAGA	6.37497e-10	426	266	1.6015
NA	hsa-miR-335_3p*	7m8	ATGAAAA	7.76069e-10	764	545	1.40183
NA	hsa-miR-33-P1_3p*	7m8	AAACATT	8.16206e-10	740	525	1.40952
NA	hsa-Let-7-P1_3p*	7m8	CTGTACA	9.13594e-10	385	235	1.6383
NA	hsa-miR-5194_5p*	7A1	TGGGCCA	1.00269e-09	522	345	1.51304
NA	hsa-miR-340_5p	7A1	TTTATAA	1.24645e-09	985	737	1.3365
NA	hsa-miR-10-P1a_5p	7m8	ACAGGGT	1.34905e-09	401	249	1.61044
NA	hsa-miR-3909_5p*	7m8	GCCTGCT	1.63745e-09	556	375	1.48267
NA	hsa-miR-627_5p	7m8	GAGACTC	2.42245e-09	364	222	1.63964
NA	hsa-miR-430-P2_5p*	7A1	TTAAAGA	2.55825e-09	754	543	1.38858
NA	hsa-miR-506-P11_3p	7m8	ACACAGT	2.61118e-09	384	238	1.61345
NA	hsa-miR-430-P7_5p*	7m8	TTTTGAG	2.62755e-09	830	608	1.36513
NA	hsa-miR-7151_3p*	7m8	CCTGTAG	3.04264e-09	411	260	1.58077
NA	hsa-miR-154-P6_3p	7m8	TGTGTGA	3.25438e-09	586	403	1.45409
NA	hsa-miR-671_5p	7m8	GGCTTCC	3.34691e-09	496	329	1.5076
NA	hsa-miR-338-P1_3p	7A1	TGCTGGA	3.40696e-09	524	352	1.48864
NA	hsa-miR-744_3p*	7m8	GGCAACA	3.52964e-09	375	232	1.61638
NA	hsa-miR-10-P3a_3p*	7A1	CACCTGA	3.59695e-09	455	296	1.53716
NA	hsa-miR-3127_3p*	7A1	AAGGGGA	3.76781e-09	456	297	1.53535
NA	hsa-miR-2355_3p	7A1	AAGGACA	3.94028e-09	421	269	1.56506
NA	hsa-miR-133-P1_5p*	7A1	ACCAGCA	4.3661e-09	408	259	1.57529
NA	hsa-miR-1251_3p*	7A1	CAAAGCA	4.66943e-09	466	306	1.52288
NA	hsa-miR-154-P27_5p*	7m8	CAGCCAT	4.82727e-09	420	269	1.56134
NA	hsa-miR-193-P1b_5p*	7A1	AACCCCA	4.98965e-09	436	282	1.5461
NA	hsa-miR-1286_3p	7A1	TCCTGCA	5.15377e-09	512	344	1.48837
NA	hsa-miR-154-P30_3p	7m8	GTGTCCT	5.41399e-09	464	305	1.52131
NA	hsa-miR-345_3p	7A1	TTCAGGA	5.57992e-09	514	346	1.48555
NA	hsa-miR-9-P1_5p	7A1	CCAAAGA	6.07591e-09	472	312	1.51282
NA	hsa-miR-2467_5p*	7m8	GAGCCTC	6.43251e-09	431	279	1.5448
NA	hsa-miR-132-P2_5p	7A1	CCAAGGA	6.45725e-09	452	296	1.52703
NA	hsa-miR-450-P2_3p*	7m8	TCCCCAA	6.91274e-09	497	333	1.49249
NA	hsa-miR-221-P2_5p*	7A1	CTGAGCA	7.03594e-09	470	311	1.51125
NA	hsa-miR-154-P6_5p*	7m8	CAACCTC	8.91666e-09	407	261	1.55939
NA	hsa-miR-205-P1_5p	7A1	TGAAGGA	1.02624e-08	507	343	1.47813
NA	hsa-miR-430-P34_5p*	7m8	CTTTGTA	1.41661e-08	606	427	1.4192
NA	hsa-miR-328_3p	7m8	AGGGCCA	1.52361e-08	461	307	1.50163
NA	hsa-miR-17-P2b_3p*	7m8	GGGCAGT	1.56671e-08	424	277	1.53069
NA	hsa-miR-199-P1_5p*	7m8	ACACTGG	1.61624e-08	409	265	1.5434
NA	hsa-miR-95-P3_3p	7m8	TTTGCTG	1.64877e-08	696	504	1.38095
NA	hsa-miR-26-P3_3p*	7A1	GAACAGA	1.82642e-08	391	251	1.55777
NA	hsa-miR-504_5p	7m8	CCAGGGT	1.8862e-08	483	326	1.4816
NA	hsa-miR-197_3p	7A1	TGGTGAA	2.4615e-08	525	362	1.45028
NA	hsa-miR-1266_5p*	7A1	CCTGAGA	2.78235e-08	476	322	1.47826
NA	hsa-miR-629_5p	7A1	AAACCCA	2.84059e-08	443	295	1.50169
NA	hsa-miR-340_3p*	7m8	GAGACGG	2.95237e-08	247	140	1.76429
NA	hsa-miR-335_3p*	7A1	TGAAAAA	3.13605e-08	823	617	1.33387
NA	hsa-miR-154-P14_3p*	7A1	GGTGAAA	3.20759e-08	474	321	1.47664
NA	hsa-miR-210_5p*	7A1	AGGGGCA	3.21643e-08	446	298	1.49664
NA	hsa-miR-506-P5_5p	7m8	CCTGAGT	3.31809e-08	498	341	1.46041
NA	hsa-miR-1294_5p	7A1	CCTCACA	3.48279e-08	426	282	1.51064
NA	hsa-miR-29-P2b_5p*	7A1	AAACCAA	3.98458e-08	521	361	1.44321
NA	hsa-miR-615_5p*	7A1	GACCCCA	4.36288e-08	415	274	1.5146
NA	hsa-miR-511_5p*	7A1	AGACACA	5.07738e-08	371	239	1.5523
NA	hsa-miR-199-P1_5p*	7A1	CACTGGA	6.3907e-08	424	283	1.49823
NA	hsa-miR-455_3p	7A1	ACTGCAA	6.62354e-08	436	293	1.48805
NA	hsa-miR-29-P1a_5p*	7m8	AAATCAG	6.89195e-08	489	337	1.45104
NA	hsa-miR-873_3p	7m8	CAGTCTC	7.66478e-08	401	265	1.51321
NA	hsa-miR-506-P6c_3p*	7m8	GACATTT	8.21297e-08	537	378	1.42063
NA	hsa-miR-154-P12_3p	7A1	TTATATA	9.70954e-08	705	522	1.35057
NA	hsa-miR-1301_3p	7m8	AGCTGCA	1.04387e-07	442	300	1.47333
NA	hsa-miR-181-P1b_3p*	7m8	TCAGTGG	1.0537e-07	448	305	1.46885
NA	hsa-miR-135-P1_5p	7m8	AAGCCAT	1.08721e-07	426	287	1.48432
NA	hsa-miR-452_3p*	7A1	AGACTGA	1.67078e-07	420	284	1.47887
NA	hsa-miR-139_3p*	7A1	GTCTCCA	1.7004e-07	398	266	1.49624
NA	hsa-miR-1276_3p*	7m8	AGTGGAG	1.7061e-07	432	294	1.46939
NA	hsa-miR-6509_3p	7m8	CAGTGGA	1.80478e-07	422	286	1.47552
NA	hsa-miR-9-P1_5p	7m8	ACCAAAG	2.26306e-07	428	292	1.46575
NA	hsa-miR-506-P6a_5p	7m8	CCTGTGA	2.41315e-07	490	344	1.42442
NA	hsa-miR-1269_5p*	7A1	GCCAACA	2.86474e-07	372	247	1.50607
NA	hsa-miR-181-P2a_3p*	7m8	TCAGTGA	3.2481e-07	450	312	1.44231
NA	hsa-miR-342_3p	7m8	GTGTGAG	3.35282e-07	457	318	1.43711
NA	hsa-Let-7-P5_3p*	7m8	TTGTATA	3.63637e-07	597	437	1.36613
NA	hsa-miR-3605_5p	7m8	CATCCTC	3.84536e-07	396	268	1.47761
NA	hsa-miR-8-P1b_5p*	7m8	GGAAGAT	3.88687e-07	402	273	1.47253
NA	hsa-miR-3127_5p	7m8	GCCCTGA	4.49865e-07	466	327	1.42508
NA	hsa-miR-4677_5p*	7m8	AAGAACA	4.70933e-07	480	339	1.41593
NA	hsa-miR-296_5p	7m8	GGGGCCC	4.94027e-07	624	462	1.35065
NA	hsa-miR-130-P1a_5p*	7m8	AAAAGAG	5.22224e-07	556	404	1.37624
NA	hsa-miR-346_5p	7A1	GCAGACA	5.65503e-07	339	223	1.52018
NA	hsa-miR-23-P1_5p*	7A1	GAACCCA	5.68188e-07	372	250	1.488
NA	hsa-miR-2114_5p	7m8	AGGGACT	5.80416e-07	407	279	1.45878
NA	hsa-miR-1-P1_3p	7A1	CATTCCA	7.28477e-07	450	316	1.42405
NA	hsa-miR-1245_3p*	7m8	TCATCTG	7.45709e-07	457	322	1.41925
NA	hsa-miR-5194_3p	7m8	ACCCCTC	7.82059e-07	446	313	1.42492
NA	hsa-miR-506-P7a_5p	7m8	CCAGAGT	8.21311e-07	429	299	1.43478
NA	hsa-miR-203_5p*	7A1	AACCACA	8.42e-07	365	246	1.48374
NA	hsa-miR-887_5p*	7m8	CCCAAGG	9.1454e-07	483	345	1.4
NA	hsa-miR-3121_5p*	7A1	CAAAGGA	1.08971e-06	444	313	1.41853
NA	hsa-miR-3690_5p	7m8	GTCCAGG	1.16681e-06	403	279	1.44444
NA	hsa-miR-130-P1b_5p*	7m8	GAAAGAG	1.1803e-06	434	305	1.42295
NA	hsa-miR-204-P2_3p*	7A1	TCCCTGA	1.22064e-06	480	344	1.39535
NA	hsa-miR-143_5p*	7A1	CTGCACA	1.28884e-06	412	287	1.43554
NA	hsa-miR-154-P13_5p	7A1	TCTACTA	1.32054e-06	371	253	1.4664
NA	hsa-miR-671_5p	7A1	GCTTCCA	1.46761e-06	441	312	1.41346
NA	hsa-miR-154-P19_3p	7m8	GTTTGTT	1.7325e-06	758	587	1.29131
NA	hsa-miR-584_3p*	7m8	GGAACTG	2.23529e-06	398	278	1.43165
NA	hsa-miR-1286_3p	7m8	GTCCTGC	2.7745e-06	411	290	1.41724
NA	hsa-miR-2115_5p*	7m8	TGGAAGC	3.23351e-06	416	295	1.41017
NA	hsa-miR-576_5p	7A1	TTAGAAA	3.95426e-06	698	540	1.29259
NA	hsa-miR-1271_3p*	7A1	AGGCACA	4.0677e-06	361	250	1.444
NA	hsa-miR-154-P4a_3p	7m8	GGTGTGT	4.19321e-06	465	338	1.37574
NA	hsa-miR-873_5p	7m8	GTTCCTG	5.14475e-06	480	352	1.36364
NA	hsa-miR-142-P1_3p*	7m8	AAACACT	5.54335e-06	469	343	1.36735
NA	hsa-miR-216-P1_3p*	7A1	CACTGTA	5.56157e-06	352	244	1.44262
NA	hsa-miR-769_5p	7A1	GGTCTCA	6.05524e-06	373	262	1.42366
NA	hsa-miR-506-P6c_3p*	7A1	ACATTTA	7.75598e-06	573	435	1.31724
NA	hsa-miR-223_5p*	7A1	ATACACA	8.44854e-06	328	226	1.45133
NA	hsa-miR-1287_5p	7A1	TCCAGCA	9.69162e-06	415	300	1.38333
NA	hsa-miR-126_5p	7A1	AATAATA	1.02775e-05	654	508	1.2874
NA	hsa-miR-430-P1_5p*	7A1	TTTAAGA	1.04749e-05	725	571	1.2697
NA	hsa-miR-3924_3p	7m8	ATACATA	1.41719e-05	382	274	1.39416
NA	hsa-miR-505_5p*	7m8	TGGCTCC	1.46445e-05	489	366	1.33607
NA	hsa-miR-196-P1_3p*	7m8	TGTTGTT	1.72597e-05	742	590	1.25763
NA	hsa-miR-2277_3p*	7m8	GCTGTCA	1.78808e-05	377	271	1.39114
NA	hsa-miR-542_3p	7A1	TGTCACA	1.80411e-05	384	277	1.38628
NA	hsa-miR-627_3p*	7m8	AAAGAGG	1.82315e-05	440	325	1.35385
NA	hsa-miR-605_3p	7A1	GCCTTCA	1.83007e-05	433	319	1.35737
NA	hsa-miR-653_3p*	7m8	CCAGTGA	1.83604e-05	412	301	1.36877
NA	hsa-miR-5691_5p	7A1	AGAGCAA	1.88307e-05	413	302	1.36755
NA	hsa-miR-134_3p*	7m8	GCCCACA	1.89045e-05	379	273	1.38828
NA	hsa-miR-1294_5p	7m8	ACCTCAC	2.00381e-05	323	226	1.4292
NA	hsa-miR-511_3p	7A1	ACACATA	2.00381e-05	323	226	1.4292
NA	hsa-miR-561_3p*	7m8	AAACTTT	2.53598e-05	791	637	1.24176
NA	hsa-miR-430-P9_5p	7m8	TTGGAGA	2.99475e-05	493	374	1.31818
NA	hsa-miR-7-P1_5p	7m8	GTCTTCC	3.02706e-05	404	297	1.36027
NA	hsa-miR-590_3p*	7m8	TAAAATT	3.39003e-05	1031	857	1.20303
NA	hsa-miR-3174_3p*	7m8	ATGCAGA	3.52345e-05	382	279	1.36918
NA	hsa-miR-770_3p*	7m8	TCAGGCC	3.81156e-05	421	313	1.34505
NA	hsa-miR-148-P3_5p*	7m8	CAGAACC	4.69842e-05	345	249	1.38554
NA	hsa-miR-154-P21_5p*	7m8	ATTTCTC	5.26399e-05	507	390	1.3
NA	hsa-miR-6509_3p	7A1	AGTGGAA	5.29989e-05	421	315	1.33651
NA	hsa-miR-5586_3p*	7m8	TCACTCT	5.35582e-05	452	342	1.32164
NA	hsa-miR-218-P1_5p	7m8	AAGCACA	5.81892e-05	374	275	1.36
NA	hsa-Let-7-P10_3p*	7m8	CTGTATA	6.28545e-05	356	260	1.36923
NA	hsa-miR-144_3p	7m8	ATACTGT	6.37703e-05	385	285	1.35088
NA	hsa-miR-138-P2_3p*	7A1	AAATAGA	7.11108e-05	516	400	1.29
NA	hsa-miR-760_5p*	7A1	TGAGGGA	7.21702e-05	428	323	1.32508
NA	hsa-miR-3180-P1_3p	7m8	CCGCCCC	7.82875e-05	432	327	1.3211
NA	hsa-miR-5010_3p*	7A1	CACAAAA	9.31584e-05	465	357	1.30252
NA	hsa-miR-3613_3p*	7A1	TTTTTGA	0.000105229	1075	909	1.18262
NA	hsa-miR-1298_3p*	7m8	CCCAGAT	0.00010961	372	277	1.34296
NA	hsa-miR-194-P1_3p*	7A1	CCACTGA	0.000119837	376	281	1.33808
NA	hsa-miR-432_3p*	7m8	CATCCAG	0.000122871	355	263	1.34981
NA	hsa-miR-432_5p	7m8	CTCCAAG	0.00013667	421	321	1.31153
NA	hsa-miR-551-P1_5p*	7m8	TGGATTT	0.00013818	635	511	1.24266
NA	hsa-miR-430-P18_5p*	7m8	CTTTGCA	0.000138644	532	419	1.26969
NA	hsa-miR-17-P3b_3p*	7A1	TACAGTA	0.000164405	317	232	1.36638
NA	hsa-miR-625_5p	7m8	TTCCCCC	0.000177682	540	428	1.26168
NA	hsa-miR-1298_5p	7A1	GAATGAA	0.000196181	475	371	1.28032
NA	hsa-miR-92-P1a_5p*	7m8	CCCAACC	0.000200079	401	306	1.31046
NA	hsa-miR-506-P12_3p	7m8	AGCCAGT	0.000220046	390	297	1.31313
NA	hsa-miR-430-P29_5p*	7m8	TTTGGAG	0.000230187	559	447	1.25056
NA	hsa-miR-576_3p*	7m8	CACATCT	0.000233294	354	266	1.33083
NA	hsa-miR-124-P1_3p	7A1	TGCCTTA	0.000237993	461	360	1.28056
NA	hsa-miR-5010_3p*	7m8	ACACAAA	0.000272743	418	323	1.29412
NA	hsa-miR-193-P1a_5p*	7A1	AGACCCA	0.000281462	340	255	1.33333
NA	hsa-miR-3194_5p	7A1	GCTGGCA	0.000290784	405	312	1.29808
NA	hsa-miR-4428_5p	7A1	CATGGCA	0.000314792	353	267	1.3221
NA	hsa-miR-430-P25_3p	7m8	TGCACTT	0.000322506	490	388	1.26289
NA	hsa-miR-96-P2_3p*	7A1	AGAACCA	0.000341782	365	278	1.31295
NA	hsa-miR-1911_3p*	7m8	GCCTGGT	0.000342828	423	329	1.28571
NA	hsa-miR-3909_3p	7m8	AGAGGAC	0.000362393	314	234	1.34188
NA	hsa-miR-3126_5p	7A1	TCCCTCA	0.000409315	434	340	1.27647
NA	hsa-miR-27-P1_5p*	7A1	AAGCCCA	0.000433355	386	298	1.2953
NA	hsa-miR-584_3p*	7A1	GAACTGA	0.000438456	362	277	1.30686
NA	hsa-miR-1270_3p*	7m8	AAAAGCC	0.000445476	396	307	1.2899
NA	hsa-miR-4766_5p	7m8	CTTTCAG	0.000491059	502	402	1.24876
NA	hsa-miR-29-P2a_5p*	7A1	AACCAGA	0.000491469	360	276	1.30435
NA	hsa-miR-92-P5_5p*	7m8	GCAACAG	0.000504267	314	236	1.33051
NA	hsa-miR-103-P1_5p*	7m8	AAGAAGC	0.000507761	370	285	1.29825
NA	hsa-miR-1266_3p	7A1	AACAGGA	0.000550619	358	275	1.30182
NA	hsa-miR-5094_5p	7m8	TCACTGA	0.000579006	386	300	1.28667
NA	hsa-miR-15-P1c_3p*	7m8	GTGGTTT	0.000598274	498	400	1.245
NA	hsa-miR-154-P2_3p	7m8	CCCACAT	0.000605523	355	273	1.30037
NA	hsa-miR-130-P2a_5p*	7m8	GTCAGAG	0.000696927	330	252	1.30952
NA	hsa-miR-370_5p*	7m8	GTGACCT	0.000735459	341	262	1.30153
NA	hsa-miR-615_5p*	7m8	GGACCCC	0.0008067	407	321	1.26791
NA	hsa-miR-214_5p*	7m8	GACAGGC	0.0008255	299	226	1.32301
NA	hsa-miR-5581_3p	7A1	CATGGAA	0.000880026	377	295	1.27797
NA	hsa-miR-17-P3a_3p*	7m8	AATGCAG	0.000910006	388	305	1.27213
NA	hsa-miR-506-P6d_5p	7A1	TTGAGAA	0.000924586	567	466	1.21674
NA	hsa-miR-338-P1_3p	7m8	ATGCTGG	0.00102337	405	321	1.26168
NA	hsa-miR-34-P3a_3p*	7A1	TTAGCCA	0.00104115	397	314	1.26433
NA	hsa-Let-7-P5_3p*	7A1	TGTATAA	0.00108296	487	395	1.23291
NA	hsa-miR-92-P5_5p*	7A1	CAACAGA	0.00108694	338	262	1.29008
NA	hsa-miR-330_3p	7m8	GTGCTTT	0.00108812	529	433	1.22171
NA	hsa-miR-96-P3_5p	7m8	GTGCCAT	0.00109516	330	255	1.29412
NA	hsa-miR-221-P2_5p*	7m8	ACTGAGC	0.00121195	319	246	1.29675
NA	hsa-miR-506-P13_5p	7m8	TCTGAAT	0.00131842	494	403	1.22581
NA	hsa-miR-95-P4_5p*	7A1	AGGACCA	0.00132328	324	251	1.29084
NA	hsa-miR-3942_3p*	7m8	ATCTGAA	0.00139962	448	362	1.23757
NA	hsa-miR-2114_3p	7m8	GAGGCTC	0.00145346	347	272	1.27574
NA	hsa-miR-3614_5p	7A1	CAAGTGA	0.00147095	403	322	1.25155
NA	hsa-miR-9851_3p	7m8	TGGTGCC	0.00156157	437	353	1.23796
NA	hsa-miR-431_5p	7m8	GCAAGAC	0.00206239	282	217	1.29954
NA	hsa-miR-1343_5p*	7m8	GCTCCCC	0.00209249	506	418	1.21053
NA	hsa-miR-490_3p	7m8	CCAGGTT	0.00214448	413	334	1.23653
NA	hsa-miR-15-P2a_3p*	7m8	AATACTG	0.00216745	365	291	1.2543
NA	hsa-miR-147_5p*	7A1	GTTTCCA	0.0022959	429	349	1.22923
NA	hsa-miR-338-P1_5p*	7A1	TATTGTA	0.00230361	516	428	1.20561
NA	hsa-miR-3085_5p*	7A1	GGCACCA	0.00236907	334	264	1.26515
NA	hsa-miR-577_3p*	7A1	TGAAACA	0.00245077	456	374	1.21925
NA	hsa-miR-653_5p	7m8	TGTTTCA	0.00257923	588	495	1.18788
NA	hsa-miR-941-P1_5p*	7m8	GCACATG	0.00263936	323	255	1.26667
NA	hsa-miR-362-P2b_3p*	7A1	GTGCACA	0.00275934	326	258	1.26357
NA	hsa-miR-3944_5p*	7m8	GCTGCAC	0.00279999	327	259	1.26255
NA	hsa-miR-1252_5p	7A1	TCCTTCA	0.00291604	462	381	1.2126
NA	hsa-miR-192-P2_3p*	7m8	ATGACAG	0.00297815	322	255	1.26275
NA	hsa-miR-124-P1_5p*	7A1	GAACACA	0.00303333	305	240	1.27083
NA	hsa-miR-154-P4a_5p*	7A1	AACCTCA	0.00332807	349	280	1.24643
NA	hsa-miR-134_5p	7m8	CAGTCAC	0.00337211	285	223	1.27803
NA	hsa-miR-342_3p	7A1	TGTGAGA	0.00353259	437	360	1.21389
NA	hsa-miR-450-P1_3p*	7m8	TTCCCAA	0.00370835	453	375	1.208
NA	hsa-miR-3200_5p	7m8	CTCAGAT	0.00373171	358	289	1.23875
NA	hsa-miR-22-P1_5p*	7m8	GAAGAAC	0.00374518	310	246	1.26016
NA	hsa-miR-154-P23_3p	7m8	CAGACAT	0.00377773	320	255	1.2549
NA	hsa-miR-154-P6_3p	7A1	GTGTGAA	0.00386345	413	339	1.21829
NA	hsa-miR-3614_5p	7m8	CCAAGTG	0.0044325	383	313	1.22364
