# Supplementary material for: UPF1/SMG7-dependent microRNA-mediated gene regulation
Source: Nat Commun. 2019 Sep 13;10:4181. doi: 10.1038/s41467-019-12123-7 (PMC6744440; doi:10.1038/s41467-019-12123-7)
Supplement: Supplementary file 6 — Source Data [file 41467_2019_12123_MOESM6_ESM.xlsx]

## Sheet: Figure 1b & S1c
Figure 1b & S1c
	ID	UTR length	Log2 fold change
	NM_172856	5685	0.1438
	NM_153804	629	-0.0724
	NM_026058	270	0.0271
	NM_028015	154	0.2405
	NM_029789	775	-0.0524
	NM_021552	1754	-0.1195
	NM_172919	575	0.3494
	NM_021524	1072	0.1227
	NM_025356	1282	0.5894
	NM_001159942	2849	-0.3783
	NM_009739	307	0.0472
	NM_175111	53	0
	NM_021889	2119	0.5625
	NM_028043	111	-0.0177
	NM_172593	3451	0.0291
	NM_009308	2379	0.0218
	NM_016908	330	0.51
	NM_026977	634	0.3086
	NM_011075	356	-0.0096
	NM_017461	311	0.3878
	NM_001276493	2397	0.3809
	NM_016969	1662	0.1879
	NM_001163564	1038	-0.1212
	NM_009884	254	0.0429
	NM_007679	333	0.0968
	NM_024211	441	0.214
	NM_172809	260	0.322
	NM_001024806	143	0.0883
	NM_001146000	2399	-0.0486
	NM_027264	1345	0.5873
	NM_010806	1785	-0.355
	NM_139311	1551	0.1712
	NM_172482	851	0.3158
	NM_022328	712	-0.1096
	NM_172877	461	0.9472
	NM_025533	1119	0.1305
	NM_026095	139	-0.1877
	NM_026943	82	-0.3962
	NM_009226	125	-0.2876
	NM_001017955	1108	0.1265
	NM_001081189	1817	-0.1115
	NM_172503	996	-0.188
	NM_172453	1121	0.5978
	NM_027198	228	-0.1294
	NM_025446	192	0.5218
	NM_028028	668	-0.1804
	NM_153092	440	0.2865
	NM_178375	434	0.0994
	NM_013864	868	-0.2557
	NM_027996	276	0.1491
	NM_026453	808	0.154
	NM_030188	624	-0.2598
	NM_026582	814	0.6552
	NM_145929	738	0.1326
	NM_173048	1474	0.2031
	NM_009327	1131	1.3151
	NM_001271409	701	0.427
	NM_016684	309	0.2279
	NM_011535	1636	1.8499
	NM_001081300	1389	0.478
	NM_008380	1664	0.0399
	NM_008381	1853	0.2905
	NM_025479	290	0.4577
	NM_001039488	727	0.7073
	NM_012026	1051	0.123
	NM_138598	419	-0.1298
	NM_028027	314	0.9354
	NM_001081295	1745	0.0981
	NM_145908	331	-0.3641
	NM_175211	706	0.5692
	NM_153588	4833	0.4276
	NM_198292	1257	-0.4818
	NM_008517	97	-0.0724
	NM_001002011	920	0.1703
	NM_001007580	318	-2.4
	NM_033618	1238	0.0477
	NM_009908	365	0.1403
	NM_013917	789	0.9453
	NM_001025605	1674	0.2949
	NM_145984	1166	-0.183
	NM_021434	514	0.0893
	NM_001025388	317	-0.552
	NM_001289568	2171	-0.3232
	NM_011989	720	0.0277
	NM_025892	793	0.474
	NM_011977	1241	0.1669
	NM_011988	128	-0.0238
	NM_011978	207	-0.5906
	NM_134134	862	0.1105
	NM_146191	739	0.0453
	NM_178601	486	0.2426
	NM_130878	1547	0.1956
	NM_133879	51	0.1249
	NM_001177371	794	-0.0303
	NM_001161782	1064	-0.2672
	NM_197987	1143	0.4792
	NM_178872	2112	0.1582
	NM_145614	643	-0.0445
	NM_018789	1348	-0.1705
	NM_001281830	362	0.3122
	NM_021513	670	0.0336
	NM_001081240	86	0.1977
	NM_001146309	980	0.3892
	NM_026667	1109	0.499
	NM_026342	1027	0.3019
	NM_009657	404	-0.5678
	NM_144813	1547	-0.7819
	NM_001252580	710	0.1045
	NM_025378	137	-0.1472
	NM_146144	733	0.2049
	NM_016808	1765	0.3669
	NM_144937	552	-0.0038
	NM_011678	420	0.1282
	NM_013700	552	-0.0526
	NM_001003918	1176	0.3252
	NM_025660	147	0.839
	NM_025993	1593	0.4834
	NM_011584	1970	0.3498
	NM_176842	1421	0.9268
	NM_001039189	155	0.0383
	NM_001048057	835	-0.551
	NM_018730	142	-0.924
	NM_172086	53	-0.3922
	NM_001252219	576	-0.4794
	NM_025422	229	0.2086
	NM_001025577	2494	0.9043
	NM_146084	2067	0.9998
	NM_001143777	1368	0.7568
	NM_026602	344	0.0325
	NM_001166643	707	0.0734
	NM_016699	79	-0.0999
	NM_009418	145	0.1525
	NM_177386	4682	-1.6669
	NM_001045536	2401	0.2088
	NM_001110205	1100	0.3193
	NM_028193	232	0.129
	NM_024243	72	-0.2221
	NM_025799	694	0.6222
	NM_019966	564	-0.1358
	NM_011221	1494	0.7133
	NM_177573	1991	1.9311
	NM_025648	250	-0.5237
	NM_001024856	6915	0.3219
	NM_011424	1013	-0.0852
	NM_177229	3100	0.4517
	NM_028024	1375	0.5739
	NM_025564	109	-1.2719
	NM_023526	249	0.3232
	NM_001252089	276	-0.2751
	NM_028292	3564	-0.1477
	NM_029660	247	-0.1093
	NM_008788	53	0.2371
	NM_010227	319	-0.1844
	NM_134080	1089	-0.0669
	NM_001081185	668	-0.0661
	NM_024472	1103	0.5668
	NM_001081373	1300	0.1745
	NM_177680	1288	0.2178
	NM_019984	193	0.0133
	NM_001102471	735	-0.2539
	NM_033570	2168	-0.3959
	NM_145705	255	0.2423
	NM_183025	891	0.3314
	NM_001081162	320	-0.9586
	NM_026503	307	0.2011
	NM_008894	76	-0.7548
	NM_133692	249	-0.3631
	NM_027196	391	0.5956
	NM_001168660	443	0.0513
	NM_001162883	443	0.1687
	NM_013709	165	0.6314
	NM_011452	618	0.3419
	NM_001284248	122	0.1691
	NM_207225	1279	0.0402
	NM_001204281	1032	0.1168
	NM_001130416	346	0.191
	NM_001271386	4718	-0.1932
	NM_027382	505	0.3247
	NM_001034894	1822	-0.2065
	NM_026231	1326	0.0338
	NM_028986	1897	0.0308
	NM_025508	326	-0.4058
	NM_010137	2305	-0.2289
	NM_133761	1112	0.2591
	NM_029432	2999	0.5065
	NM_026573	828	0.6952
	NM_025924	245	0.0203
	NM_011500	3809	0.3457
	NM_001083918	701	1.8972
	NM_001083938	87	-0.0119
	NM_001081201	951	0.294
	NM_026611	94	-0.0196
	NM_027514	961	-0.2219
	NM_145492	782	0.2346
	NM_009900	255	-0.1733
	NM_172617	673	0.0737
	NM_001162938	924	0.305
	NM_001163170	133	0.5751
	NM_016691	1316	-0.0988
	NM_175436	347	0.429
	NM_011772	3203	0.1408
	NM_138668	115	-0.0115
	NM_029938	235	-0.2643
	NM_010436	876	-1.0093
	NM_001159514	604	0.293
	NM_016750	480	0.0812
	NM_018822	2630	0.6329
	NM_145506	4091	0.5124
	NM_001082532	120	0.0392
	NM_001195499	1245	0.7005
	NM_009922	493	-0.4213
	NM_028044	521	0.0639
	NM_007725	773	0.0646
	NM_001289798	504	-0.0333
	NM_178878	388	-0.0669
	NM_008598	89	0.1948
	NM_008002	178	0.5085
	NM_008004	524	-0.6978
	NM_011543	260	0.1401
	NM_021421	1400	0.4515
	NM_144524	274	0.1066
	NM_007570	2039	0.6252
	NM_001081411	448	0.2633
	NM_172491	1046	0.1883
	NM_133903	577	0.4766
	NM_026636	255	-0.2822
	NM_001195083	1226	0.0603
	NM_153125	1447	0.4455
	NM_001164663	990	-0.3396
	NM_025872	551	0.5034
	NM_007788	2763	0.215
	NM_020265	2180	0.1821
	NM_015814	2188	0.6225
	NM_025409	1042	0.5691
	NM_020584	963	0.4321
	NM_021419	416	0.4116
	NM_025783	1780	0.1356
	NM_011278	2055	0.279
	NM_019403	478	-0.2353
	NM_001080995	482	0.7012
	NM_001085498	886	0.4467
	NM_019671	2051	-0.0042
	NM_130454	457	0.188
	NM_058214	187	-0.3201
	NM_133990	2347	0.9565
	NM_173442	2931	0.1263
	NM_133219	2549	0.5014
	NM_145515	275	-0.1112
	NM_001080388	1693	-0.6901
	NM_021516	611	0.2183
	NM_153563	683	-0.174
	NM_027412	448	0.4103
	NM_133787	140	0.3449
	NM_145602	1786	0.7939
	NM_001163515	1517	0.0637
	NM_001081746	221	0.6485
	NM_011585	3037	0.3187
	NM_026938	61	-0.1637
	NM_011626	656	0.1065
	NM_025335	212	-0.016
	NM_028990	1489	0.2564
	NM_018775	486	0.2937
	NM_001111304	1329	-0.254
	NM_021713	303	0.0621
	NM_009447	66	-0.2697
	NM_019636	1555	-0.0426
	NM_198664	1358	0.1092
	NM_001282072	335	-0.1023
	NM_001081379	328	-0.0396
	NM_025935	153	-0.1048
	NM_001285503	1244	0.0752
	NM_029756	287	0.3012
	NM_009109	114	0.2693
	NM_025319	85	-0.0978
	NM_001033270	3613	0.0944
	NM_001001181	588	0.1649
	NM_001081282	1022	-0.1334
	NM_008401	1113	0.5857
	NM_001081335	98	0.2666
	NM_028812	1587	0.181
	NM_001167921	603	0.4322
	NM_023314	2602	-0.0692
	NM_001007589	680	0.093
	NM_023423	1502	0.5502
	NM_018829	1798	0.1389
	NM_029505	1998	1.027
	NM_025369	401	-0.2316
	NM_172397	633	-0.2296
	NM_013860	2305	0.3083
	NM_146097	956	-0.0442
	NM_001033228	2008	0.2272
	NM_144932	348	-0.6762
	NM_010577	977	-0.077
	NM_012042	501	-0.0987
	NM_010942	961	0.4996
	NM_177899	647	0.2396
	NM_029402	343	0.1376
	NM_027118	2098	0.0247
	NM_027744	60	1.2739
	NM_001039965	1193	0.4876
	NM_021437	495	0.0973
	NM_145853	1948	0.2206
	NM_001282044	623	-0.5387
	NM_001113549	260	-0.2777
	NM_008520	431	0.1685
	NM_172450	2501	0.7132
	NM_019919	2413	0.3658
	NM_019821	1003	0.0996
	NM_009288	2030	-0.3723
	NM_010749	337	-0.0263
	NM_010894	1442	-0.4464
	NM_001289590	2949	0.4034
	NM_011747	211	0.1926
	NM_001198565	2061	0.2962
	NM_177464	1675	0.3363
	NM_024170	790	-0.0174
	NM_029279	660	-0.0965
	NM_001018063	779	0.1104
	NM_027801	281	0.7805
	NM_133746	524	0.3036
	NM_007579	2680	-0.2289
	NM_001177890	753	0.4309
	NM_011125	185	0.2253
	NM_026442	138	0.3712
	NM_026844	255	0.1384
	NM_027293	240	-0.3277
	NM_177208	203	0.204
	NM_015756	1034	-0.4521
	NM_001205334	129	-0.383
	NM_001285785	286	0.5559
	NM_011917	108	0.3682
	NM_028370	2215	0.6205
	NM_133931	641	0.3454
	NM_172725	316	0.4184
	NM_010193	58	-0.0521
	NM_025947	307	-0.2246
	NM_007729	1491	0.2286
	NM_178892	2116	0.378
	NM_001013380	2900	0.8176
	NM_152803	1384	0.7793
	NM_026195	731	-0.2907
	NM_023054	58	0.1053
	NM_019758	119	0.0612
	NM_019880	624	-0.4687
	NM_178263	1133	-0.2013
	NM_001081112	1708	0.0408
	NM_026949	997	0.2873
	NM_009383	251	0.0583
	NM_146176	374	-0.0728
	NM_178078	955	-0.0045
	NM_001271543	1448	0.2153
	NM_001164411	3550	-0.0079
	NM_023637	278	-0.7422
	NM_026298	50	0.38
	NM_178635	1142	0.1168
	NM_001126046	291	-0.2355
	NM_178218	477	0.0661
	NM_009543	441	0.6697
	NM_181406	91	0.3073
	NM_008687	6620	0.3086
	NM_007789	234	-0.525
	NM_177003	379	-0.0982
	NM_009442	1524	0.836
	NM_053273	291	0.1596
	NM_019518	737	0.4229
	NM_009210	1766	0.2661
	NM_028149	886	0.5104
	NM_177474	1475	-0.14
	NM_022409	88	0.1974
	NM_207205	2803	0.2163
	NM_145954	106	-0.3085
	NM_172726	591	0.1415
	NM_001243742	432	-0.0571
	NM_194341	645	0.3696
	NM_001039390	3399	-0.1437
	NM_025586	1184	-0.2674
	NM_178619	2106	0.6097
	NM_001002239	203	-0.2819
	NM_052835	124	-0.5171
	NM_009076	491	-0.3461
	NM_009078	98	-0.4742
	NM_026497	779	0.238
	NM_177767	3581	0.1531
	NM_025402	204	0.0824
	NM_175364	151	0.761
	NM_201358	379	0.2549
	NM_021366	2758	-0.5152
	NM_010344	864	-0.3782
	NM_001003908	907	0.4597
	NM_023773	253	0.089
	NM_033314	1968	0.4651
	NM_011526	361	-0.4731
	NM_033080	710	-0.454
	NM_013820	186	-0.4616
	NM_001146100	1053	-0.141
	NM_178061	704	-0.2912
	NM_175308	2030	0.5481
	NM_172777	3589	0.6587
	NM_013671	161	0.0044
	NM_001161406	1458	0.0806
	NM_001013756	683	0.1405
	NM_001289493	519	0.1998
	NM_010260	511	0.0251
	NM_194336	2399	0.4755
	NM_008620	2510	-0.0727
	NM_197988	367	-0.2859
	NM_178069	318	0.0055
	NM_153556	143	-0.0059
	NM_008886	2804	0.5678
	NM_009187	685	0.3148
	NM_010568	2430	0.3483
	NM_025899	165	0.0384
	NM_025407	120	-0.2682
	NM_172771	1247	-0.0216
	NM_138741	1656	0.3761
	NM_145442	384	0.1984
	NM_029410	181	0.1499
	NM_008536	273	0.5183
	NM_021876	261	0.2229
	NM_013512	381	0.3911
	NM_175286	465	0.0586
	NM_007693	331	0.1067
	NM_001004293	3620	0.3091
	NM_001164602	905	-0.09
	NM_009612	1858	0.1354
	NM_144900	337	-0.2668
	NM_029556	183	0.1992
	NM_025700	275	-0.0809
	NM_028132	528	-0.3306
	NM_010495	393	0.4956
	NM_024473	1120	0.9162
	NM_001081652	71	0.2749
	NM_028083	87	-0.0419
	NM_024288	461	0.2851
	NM_001163165	418	-0.4871
	NM_001177715	1054	-0.3988
	NM_153562	130	0.7401
	NM_001037711	1277	-0.6862
	NM_001286226	964	0.1311
	NM_133791	160	-0.1053
	NM_145121	1392	-0.2509
	NM_001164580	692	0.1287
	NM_001001738	1916	0.3748
	NM_133926	187	0.2992
	NM_029839	3509	-0.082
	NM_145520	518	1.0978
	NM_010498	1046	0.1813
	NM_145459	485	0.2937
	NM_010357	167	-0.3084
	NM_172882	2963	0.1366
	NM_001276442	99	0.0284
	NM_178724	339	-0.1887
	NM_001177633	599	-0.1331
	NM_153535	217	0.4834
	NM_172416	1915	0.548
	NM_027212	138	-0.2411
	NM_026068	163	0.068
	NM_001145801	663	0.1504
	NM_025697	296	-0.2785
	NM_018732	1066	0.8963
	NM_008955	135	0.0152
	NM_001101598	307	0.0309
	NM_001164604	2137	0.1822
	NM_007426	715	0.3383
	NM_001097644	2007	0.6873
	NM_001159964	2350	0.1256
	NM_011214	1040	-1.2742
	NM_011218	898	-0.0249
	NM_011213	1602	-0.1885
	NM_011212	2987	-0.131
	NM_011210	1646	0.6065
	NM_001163688	831	0.0386
	NM_001039103	308	-0.2937
	NM_008985	475	0.1662
	NM_008984	674	0.3978
	NM_145452	1029	0.2442
	NM_009025	1467	0.1081
	NM_028260	89	0.5094
	NM_001081133	555	0.1148
	NM_011383	597	0.5537
	NM_020046	595	0.0196
	NM_009189	1573	-0.8897
	NM_028721	1596	-0.4477
	NM_153424	331	0.0837
	NM_025276	195	-0.747
	NM_001271390	1033	0.0686
	NM_177753	1408	1.3521
	NM_007746	968	0.4121
	NM_001174107	7088	-0.0117
	NM_011946	8400	0.7068
	NM_011947	1552	0.0253
	NM_145471	479	0.3666
	NM_016693	184	-0.0966
	NM_172688	3784	0.2733
	NM_011948	471	-0.4332
	NM_008580	719	-0.6844
	NM_027395	824	-0.2793
	NM_147219	134	0.7386
	NM_007379	661	-0.2659
	NM_001039581	803	0.0692
	NM_026455	780	0.2189
	NM_001033466	1403	0.1598
	NM_026850	355	-0.0094
	NM_029348	2557	0.4223
	NM_027332	1323	0.09
	NM_001005916	1192	0.3029
	NM_025846	592	-0.0425
	NM_001024854	379	-0.1017
	NM_027787	1064	0.6416
	NM_134142	1101	0.0375
	NM_029649	739	0.3236
	NM_028336	959	0.095
	NM_175265	181	0.0984
	NM_198223	88	-0.3227
	NM_172150	773	0.1691
	NM_001083810	2785	-0.7898
	NM_010918	2502	0.558
	NM_001256522	1575	-0.4717
	NM_001013019	1434	0.7788
	NM_008815	619	-0.1591
	NM_007961	309	0.093
	NM_133816	439	0.2813
	NM_011894	1210	0.3064
	NM_152894	147	-0.2522
	NM_028964	146	0.6342
	NM_028753	203	-0.4605
	NM_001145859	1142	0.1139
	NM_001113565	5342	-0.129
	NM_001256198	1061	0.0711
	NM_145941	451	-0.1795
	NM_019580	455	0.0554
	NM_029909	644	0.6526
	NM_021420	413	-0.1105
	NM_008131	1474	-0.0899
	NM_011749	4905	0.3759
	NM_029332	1435	0.1578
	NM_019921	1336	0.3297
	NM_001164503	820	0.6288
	NM_001166645	3851	-0.4294
	NM_181820	149	0.9812
	NM_138653	260	-0.6318
	NM_153803	1688	0.946
	NM_028270	576	0.1055
	NM_033477	486	0.4785
	NM_025994	1276	0.2114
	NM_001130459	569	0.2867
	NM_145617	448	0.1455
	NM_028705	1471	0.1527
	NM_010418	399	0.0924
	NM_030114	392	0.4048
	NM_025992	2694	0.7295
	NM_001114119	728	0.1777
	NM_173413	4109	0.1709
	NM_175472	627	0.0631
	NM_023126	1138	0.3694
	NM_153160	538	0.3768
	NM_080855	2504	0.1339
	NM_178708	1010	0.0316
	NM_183300	453	-0.0728
	NM_013532	363	0.7033
	NM_019972	4275	-0.2713
	NM_183154	944	0.4556
	NM_008298	4204	0.2299
	NM_021422	730	0.2792
	NM_010620	602	0.4802
	NM_173741	139	0.0535
	NM_177602	981	0.0808
	NM_011969	114	-0.179
	NM_001122736	3047	0.8396
	NM_025408	393	0.0638
	NM_007470	1148	-0.1188
	NM_009696	109	-0.3846
	NM_008801	471	-0.0915
	NM_009009	1465	0.3556
	NM_025471	181	0.5315
	NM_001081090	726	0.0943
	NM_009099	1890	0.5761
	NM_145381	107	0.4344
	NM_198831	190	-0.3785
	NM_030004	453	0.2095
	NM_011755	384	0.7677
	NM_011756	711	0.382
	NM_009554	165	1.1269
	NM_013705	269	0.359
	NM_009273	367	0.2353
	NM_021547	549	0.2195
	NM_013477	439	0.2296
	NM_139308	1639	-0.0348
	NM_054041	2464	0.3744
	NM_133738	1876	0.5886
	NM_146156	3369	0.5469
	NM_019643	1825	0.0366
	NM_030248	292	0.1419
	NM_001190343	399	0.0172
	NM_017463	635	-0.2889
	NM_016768	1423	-0.3508
	NM_028785	247	0.3254
	NM_033374	846	0.1619
	NM_177030	173	0.0706
	NM_023685	794	0.1753
	NM_172803	2199	-0.561
	NM_177780	4283	-0.7405
	NM_207206	222	-0.095
	NM_001167944	600	0.4575
	NM_001267724	1555	0.4016
	NM_007861	471	0.2744
	NM_198609	993	0.5336
	NM_146249	172	-0.2942
	NM_025735	435	-0.1089
	NM_144546	310	1.1051
	NM_021313	65	0.4302
	NM_178607	2622	0.3321
	NM_145554	1637	0.302
	NM_019657	854	0.219
	NM_172918	1680	0.0147
	NM_053262	737	0.363
	NM_001080932	1719	-0.0966
	NM_025330	487	-0.7694
	NM_024467	1695	-0.1012
	NM_194340	4325	0.1548
	NM_144528	571	-0.1843
	NM_026301	155	0.3654
	NM_032543	161	0.2048
	NM_175136	967	-0.2911
	NM_178149	1234	0.5085
	NM_013563	464	0.0988
	NM_001167679	847	0.3896
	NM_011835	159	0.2121
	NM_172650	957	-0.3054
	NM_183285	2718	0.8528
	NM_172509	2505	0.7987
	NM_027782	355	-0.0125
	NM_027008	1673	0.4597
	NM_172575	670	-0.1264
	NM_020497	1691	-0.0426
	NM_198322	738	0.1878
	NM_001162970	96	0.4426
	NM_172268	215	-0.2174
	NM_001163006	215	0.3843
	NM_018815	1329	-0.5573
	NM_054097	428	0.7754
	NM_001109975	1876	0.4198
	NM_001099314	96	0.5805
	NM_010067	406	-0.5372
	NM_029010	1251	0.559
	NM_024438	3432	0.2175
	NM_173745	3716	0.7117
	NM_019819	574	0.0119
	NM_001048054	2415	0.0925
	NM_028099	261	0.3685
	NM_022019	359	0.3454
	NM_023173	467	0.3258
	NM_175260	1551	-0.2168
	NM_009163	2103	0.4374
	NM_001166629	4528	-0.229
	NM_177777	110	-0.0669
	NM_009342	327	-0.4782
	NM_001024205	1173	0.3271
	NM_031871	470	0.2128
	NM_013745	182	0.1681
	NM_001177874	618	-0.0965
	NM_019726	84	0.0124
	NM_008824	253	-0.0925
	NM_173019	1836	0.468
	NM_001190379	736	0.1598
	NM_145571	3514	0.5579
	NM_026735	766	1.7564
	NM_011394	1248	-0.2141
	NM_001159593	790	0.0271
	NM_023755	7731	0.583
	NM_008047	191	0.2491
	NM_026037	1138	-0.7276
	NM_013874	1039	-0.2769
	NM_028780	246	0.127
	NM_133352	598	0.2531
	NM_016916	183	0.0375
	NM_153112	911	0.3147
	NM_009577	2548	0.265
	NM_181815	1036	0.2607
	NM_144545	4497	0.108
	NM_027475	471	-0.1293
	NM_018739	342	-0.5444
	NM_178686	1502	0.1661
	NM_179203	541	-0.3257
	NM_011121	283	-0.414
	NM_026772	474	0.3761
	NM_027219	969	-0.3096
	NM_152804	615	0.2353
	NM_183152	206	-0.0274
	NM_021454	67	-0.447
	NM_001163346	1663	0.1813
	NM_021287	1200	-0.6931
	NM_009260	2158	0.0113
	NM_001168250	1281	0.2474
	NM_025441	406	0.1122
	NM_019808	3094	0.1757
	NM_016861	139	0.1346
	NM_026221	1622	0.0959
	NM_001163557	985	0.3637
	NM_010331	72	-0.0788
	NM_153565	1007	-0.1989
	NM_201361	3280	0.4285
	NM_001033136	697	0.1316
	NM_001038641	3618	0.7466
	NM_175002	1153	-0.069
	NM_130859	1460	-0.7901
	NM_011048	1335	-0.5151
	NM_011479	183	0.3432
	NM_028221	693	0.0957
	NM_001024728	521	0.0218
	NM_013812	653	-0.4729
	NM_026373	443	-0.1032
	NM_134052	524	-0.0974
	NM_013892	129	-0.4756
	NM_029840	205	0.9859
	NM_001039353	1372	-0.1931
	NM_172665	3715	0.3298
	NM_001160412	130	0.6283
	NM_177742	339	0.5302
	NM_021296	649	0.2844
	NM_008832	2066	0.0784
	NM_172615	2265	0.1655
	NM_001162950	4874	-0.4381
	NM_023523	173	-0.3717
	NM_025968	135	-0.3303
	NM_001252625	1818	0.5319
	NM_146150	639	0.1086
	NM_203507	206	0.1379
	NM_008146	72	0.152
	NM_018748	644	0.2044
	NM_001199004	490	0.258
	NM_010722	2947	0.0691
	NM_010721	772	-0.1582
	NM_010882	538	0.0942
	NM_194339	264	-0.1446
	NM_025902	360	0.1796
	NM_001085500	181	0.3402
	NM_134007	314	0.2677
	NM_029409	669	0.2806
	NM_144846	672	0.0918
	NM_199197	209	-0.128
	NM_025819	757	0.0764
	NM_138596	409	0.7582
	NM_025397	483	-0.3867
	NM_021521	226	-0.0374
	NM_130449	983	0.4453
	NM_001285884	991	0.0003
	NM_001163276	2665	-0.4067
	NM_144933	360	0.1118
	NM_026039	831	-0.1515
	NM_025885	1127	0.4474
	NM_026040	642	-0.2442
	NM_013481	236	-0.4834
	NM_199307	2320	0.3449
	NM_026138	611	-0.4882
	NM_177151	1111	0.2471
	NM_028898	1929	0.0686
	NM_010288	1718	-0.1883
	NM_054085	1293	0.4097
	NM_027909	840	0.2917
	NM_139303	502	0.2139
	NM_197959	289	-0.2575
	NM_029951	2550	0.5942
	NM_001270842	1133	-0.0081
	NM_001168525	1617	0.3156
	NM_027321	2122	0.4228
	NM_026321	584	-0.2808
	NM_027941	108	0.5085
	NM_023058	126	-0.5149
	NM_001163675	1640	-0.5317
	NM_008576	1302	-0.0276
	NM_172701	226	0.4401
	NM_172383	634	-0.3904
	NM_175145	3840	0.2932
	NM_024282	1081	0.5615
	NM_134095	754	0.3429
	NM_145940	588	0.2488
	NM_027346	292	0.0712
	NM_015807	178	0.191
	NM_026023	362	0.4145
	NM_173748	2259	0.3995
	NM_026319	160	0.368
	NM_016703	600	0.3703
	NM_008342	305	-1.4582
	NM_008344	207	0.3229
	NM_008048	239	0.3945
	NM_010518	4311	0.0505
	NM_011156	467	-0.4176
	NM_145443	1867	-0.3895
	NM_019814	100	-0.1892
	NM_020520	745	0.8866
	NM_001289575	3998	0.596
	NM_133771	385	0.2871
	NM_026396	152	0.2188
	NM_201239	883	0.5839
	NM_021392	192	1.127
	NM_028752	1624	0.4371
	NM_001289429	2698	0.2888
	NM_001253770	1310	0.0278
	NM_020558	533	0.0537
	NM_178605	445	0.0614
	NM_144938	599	0.7148
	NM_001003917	1064	-0.4176
	NM_172698	686	0.1243
	NM_001285949	2659	0.1716
	NM_001081291	440	0.2764
	NM_026681	1286	0.1944
	NM_001033150	833	0.1539
	NM_010166	3405	-0.0353
	NM_001036293	775	-0.3274
	NM_027289	79	-1.1414
	NM_175331	4195	0.3052
	NM_009861	892	0.6887
	NM_001146124	870	0.3604
	NM_001163024	3608	0.1256
	NM_177718	184	-0.2215
	NM_011639	137	-0.0396
	NM_001029856	1418	0.1814
	NM_027815	197	0.1343
	NM_026842	1719	-0.0743
	NM_175337	1155	0.1738
	NM_026810	208	0.2524
	NM_001081068	278	0.1465
	NM_030750	1863	0.0415
	NM_001282083	403	0.3571
	NM_020583	233	-0.0705
	NM_018771	410	-0.0452
	NM_026580	1917	0.1131
	NM_010485	1256	0.0076
	NM_207686	2473	0.2306
	NM_001286972	1309	-0.1886
	NM_027519	1151	0.9476
	NM_025558	430	0.1161
	NM_001081132	1253	0.7657
	NM_008617	176	-0.2415
	NM_001113424	165	0.35
	NM_001177784	286	-0.3059
	NM_001289677	373	0.1208
	NM_001159509	2010	0.1043
	NM_134081	499	0.2795
	NM_001271585	3503	0.7372
	NM_001164585	2237	-0.0863
	NM_019795	301	0.1938
	NM_009584	53	-0.0893
	NM_008929	74	0.057
	NM_024216	573	0.2095
	NM_133884	331	0.1823
	NM_001177354	452	-0.4737
	NM_001198914	1242	-0.4233
	NM_011662	169	-0.1062
	NM_133185	475	0.2221
	NM_008555	596	0.419
	NM_026102	2487	0.3989
	NM_011275	511	-0.1401
	NM_026779	78	-0.3069
	NM_144515	147	0.6362
	NM_013843	142	0.3075
	NM_009558	115	0.2239
	NM_001168502	207	0.2579
	NM_011760	149	0.2285
	NM_011762	1715	0.859
	NM_026824	214	-0.1167
	NM_170592	393	-0.0337
	NM_023051	1332	-0.0965
	NM_025833	494	-0.4196
	NM_001286759	1687	-0.0209
	NM_028775	1092	1.1364
	NM_019755	548	-0.3849
	NM_009354	826	-0.194
	NM_026313	1690	-0.1516
	NM_178394	243	-0.753
	NM_001170935	1221	0.303
	NM_001099674	69	-0.1417
	NM_152813	544	-0.2755
	NM_019676	267	-0.4218
	NM_133748	1552	0.1528
	NM_001170591	118	0.6494
	NM_024206	280	-0.2148
	NM_178610	1437	0.1682
	NM_007950	3501	0.6948
	NM_001045524	423	0.4278
	NM_011723	537	0.4902
	NM_145600	617	-0.0662
	NM_178411	1296	0.0232
	NM_199027	280	-0.0756
	NM_001033135	1179	0.2967
	NM_175096	899	0.1807
	NM_001163018	1932	0.6796
	NM_198101	695	0.1386
	NM_025999	3168	0.3775
	NM_001166553	3153	-0.4792
	NM_026518	2632	0.2305
	NM_001013376	71	-0.2665
	NM_029362	255	-0.0506
	NM_025519	269	0.1369
	NM_144517	124	0.4585
	NM_001007568	1382	0.4486
	NM_001177319	2714	1.0049
	NM_145952	1716	0.1945
	NM_001042655	201	0.2141
	NM_011752	427	-0.0403
	NM_025706	690	0.3269
	NM_007862	1574	0.3178
	NM_001177780	2084	0.12
	NM_153560	2308	-0.5432
	NM_027726	1616	0.086
	NM_001109752	1643	0.4313
	NM_008246	1091	0.2428
	NM_001113213	1084	0.2022
	NM_172422	59	0.1266
	NM_027123	248	0.5283
	NM_177244	104	0.2414
	NM_026555	333	-0.0236
	NM_027394	541	-0.4122
	NM_029956	250	0.2028
	NM_138672	129	-0.2943
	NM_001033219	4346	0.0104
	NM_025682	303	0.1038
	NM_029092	311	0.1707
	NM_027266	254	0.7989
	NM_027430	175	-0.1082
	NM_001161420	5090	0.0971
	NM_027678	787	0.1906
	NM_018819	497	-0.4195
	NM_030728	2763	0.0531
	NM_011796	400	0.4076
	NM_025820	163	0.1632
	NM_001038700	2675	-0.1134
	NM_018828	1365	0.1353
	NM_011766	1007	0.175
	NM_009569	679	-0.0483
	NM_133664	644	-0.617
	NM_175190	261	0.0754
	NM_015754	1517	0.3493
	NM_016677	757	-0.0176
	NM_009031	380	-0.0634
	NM_011247	427	0.048
	NM_172517	1862	0.5707
	NM_009030	576	-0.0509
	NM_133943	600	0.3876
	NM_016907	571	0.0472
	NM_177673	1919	0.264
	NM_031376	1543	0.4454
	NM_009427	683	-0.058
	NM_020507	2456	0.1034
	NM_023167	194	-0.0809
	NM_008684	2593	0.0699
	NM_053159	315	-0.1877
	NM_053158	2389	0.1413
	NM_025649	380	0.3193
	NM_019836	179	-0.5361
	NM_001005511	490	0.1153
	NM_001081109	3456	0.1202
	NM_144875	310	0.6907
	NM_028314	159	0.0882
	NM_033079	246	-0.3337
	NM_175263	378	-1.0348
	NM_008349	702	0.3433
	NM_010261	160	0.0061
	NM_013759	461	0.2597
	NM_029619	611	0.7452
	NM_201364	134	-0.1246
	NM_007964	3347	0.1152
	NM_013866	1103	-0.0684
	NM_001271496	961	-0.0828
	NM_007692	240	0.6759
	NM_139145	2599	0.1601
	NM_009214	966	-0.151
	NM_001252503	1092	0.1021
	NM_176996	1080	-0.0479
	NM_145415	254	0.0479
	NM_175329	145	-0.5912
	NM_172508	825	0.556
	NM_019434	114	-0.015
	NM_001002004	638	0.2476
	NM_177805	605	0.5243
	NM_001271395	107	0.1231
	NM_182997	4003	1.0762
	NM_031182	889	-0.3946
	NM_031869	1061	0.6225
	NM_001014397	966	1.2248
	NM_001127189	774	0.8179
	NM_026222	685	0.4956
	NM_010599	896	0.8404
	NM_019573	877	0.2831
	NM_026868	3735	0.3292
	NM_027421	1942	0.0905
	NM_026748	233	-0.2203
	NM_178632	1210	-0.1001
	NM_176843	144	-0.04
	NM_027256	208	0.0443
	NM_001253731	385	-0.0201
	NM_013925	1505	-0.2085
	NM_025748	1156	0.4648
	NM_001080977	768	0.4382
	NM_001169131	1970	0.1534
	NM_145441	549	0.8764
	NM_001164499	2449	0.4862
	NM_026482	3020	0.0493
	NM_022423	1106	-0.2708
	NM_016709	280	0.3471
	NM_153407	2230	0.0628
	NM_010726	362	0.4558
	NM_178856	384	-0.1248
	NM_027014	354	-0.4494
	NM_024240	460	0.2865
	NM_029943	257	-0.0406
	NM_008116	163	-0.3645
	NM_144786	566	0.1896
	NM_175332	788	0.0037
	NM_172571	135	0.6083
	NM_001012335	267	-0.5856
	NM_001081130	515	0.1144
	NM_001033314	173	0.251
	NM_001111119	557	-0.0246
	NM_021532	1212	0.117
	NM_001081655	877	-0.2814
	NM_172826	432	-0.1182
	NM_007825	305	0.9117
	NM_019480	1116	0.4973
	NM_016905	117	-0.4845
	NM_175154	321	0.4902
	NM_172669	1025	0.0567
	NM_173376	649	-0.2753
	NM_007414	282	0.6491
	NM_025510	86	0.4964
	NM_009968	920	0.1333
	NM_080456	299	0.6323
	NM_007574	238	0.3376
	NM_080452	1168	0.3221
	NM_007572	237	0.4927
	NM_001159383	507	0.3205
	NM_030215	447	-0.3769
	NM_023136	302	0.4205
	NM_173765	88	0.4084
	NM_027891	101	-0.1759
	NM_011657	1913	0.0963
	NM_021478	368	0.7203
	NM_001103181	4294	0.5116
	NM_009195	491	-0.1954
	NM_011390	1804	-0.1696
	NM_008990	870	-0.1911
	NM_009483	805	0.5138
	NM_009194	2754	0.1804
	NM_026072	242	-0.0042
	NM_026186	1873	0.3704
	NM_030560	353	-0.0842
	NM_010192	1245	0.3691
	NM_173443	4070	0.4008
	NM_025494	734	0.2013
	NM_030250	2536	0.1665
	NM_197992	95	-0.218
	NM_172716	3942	0.078
	NM_212457	2142	-0.3117
	NM_029508	412	-0.0265
	NM_009749	247	-0.2448
	NM_011175	487	0.3291
	NM_027654	1013	0.1959
	NM_010761	376	0.2401
	NM_027733	93	0.0241
	NM_001033496	892	0.2645
	NM_026086	565	0.0384
	NM_053179	973	0.0148
	NM_023137	387	0.0325
	NM_001177470	449	0.8277
	NM_199028	3323	-0.2589
	NM_030207	176	-0.6731
	NM_172644	192	-0.2068
	NM_001172065	606	1.0972
	NM_001159609	978	0.5392
	NM_177093	516	0.0519
	NM_133807	1673	-0.3173
	NM_010346	363	-0.8881
	NM_178374	225	0.3669
	NM_001177568	2990	0.4431
	NM_001099308	634	0.2267
	NM_008112	676	0.1007
	NM_001285998	1116	0.3994
	NM_010273	927	-0.052
	NM_008292	316	-0.0487
	NM_028634	588	0.4104
	NM_010476	3492	0.1673
	NM_007739	2652	0.6498
	NM_001159369	802	0.4123
	NM_053110	467	0.0577
	NM_017462	396	0.0278
	NM_011132	186	-0.0132
	NM_011130	145	0.1056
	NM_153119	2226	0.1738
	NM_017401	1166	0.5665
	NM_023320	82	0.048
	NM_012048	1473	0.4374
	NM_027878	1936	0.3936
	NM_023403	1169	0.3904
	NM_001025582	1655	0.6176
	NM_024226	2384	0.4403
	NM_153457	790	0.4654
	NM_013648	369	0.1335
	NM_053076	1934	-0.0497
	NM_027457	499	0.3274
	NM_013899	218	-0.3161
	NM_133360	1965	-0.8853
	NM_011884	2205	0.2177
	NM_011119	263	-0.2258
	NM_011799	2736	0.027
	NM_001271566	1083	0.0005
	NM_022327	174	0.149
	NM_138659	156	-0.1629
	NM_175563	461	0.5673
	NM_009636	236	0.372
	NM_011497	396	0.149
	NM_145589	95	0.7546
	NM_027541	203	-0.0112
	NM_001081294	73	-0.3937
	NM_027297	1058	0.0953
	NM_133701	84	0.0758
	NM_001113331	1583	0.2205
	NM_011528	189	-0.3293
	NM_194067	73	1.0032
	NM_010411	639	0.1434
	NM_026361	756	-0.0703
	NM_019762	347	0.6726
	NM_026163	466	-0.1174
	NM_207204	725	-0.0641
	NM_138315	141	0.3841
	NM_177282	3470	0.1534
	NM_001270475	3121	-0.1761
	NM_146186	81	0.133
	NM_019490	226	0.23
	NM_146039	170	0.2647
	NM_011273	2234	0.3652
	NM_175382	103	0.2823
	NM_009336	155	-0.1438
	NM_001081341	267	0.1947
	NM_028170	387	-0.3095
	NM_010237	2960	0.6163
	NM_030721	1663	0.9532
	NM_001271898	1664	0.6944
	NM_026168	2358	0.1689
	NM_001005858	763	0.5881
	NM_001168270	94	-0.1233
	NM_024207	1995	0.5724
	NM_033562	395	0.6485
	NM_024440	619	-0.6798
	NM_019993	782	-0.4347
	NM_172887	1325	0.0869
	NM_001252293	1296	-0.3516
	NM_001033140	546	0.0093
	NM_013885	1658	0.4307
	NM_033444	227	0.3269
	NM_019749	418	0.3598
	NM_178889	2402	0.2553
	NM_008948	69	0.0091
	NM_007467	304	-0.2827
	NM_001013786	2671	0.2217
	NM_177758	228	0.2501
	NM_133700	793	0.3761
	NM_001001447	1735	0.1372
	NM_178919	447	0.1892
	NM_022814	350	0.488
	NM_144858	282	-0.3728
	NM_138631	286	-0.296
	NM_011568	342	-0.3066
	NM_201357	393	-0.0103
	NM_001164827	406	-0.0846
	NM_030074	643	-0.2647
	NM_026999	158	0.7745
	NM_175163	200	0.4518
	NM_172282	524	0.1472
	NM_029857	654	0.1915
	NM_028036	233	0.0801
	NM_033218	1458	-0.2577
	NM_011480	827	0.0395
	NM_026015	64	-0.5398
	NM_177086	3354	1.2389
	NM_023230	1260	-0.2702
	NM_001159351	5410	0.1374
	NM_001159696	1244	0.3931
	NM_001081433	2934	0.3013
	NM_175134	1586	0.2146
	NM_027799	1688	-0.0028
	NM_028665	252	0.607
	NM_019683	1363	0.0717
	NM_001033713	3553	0.3279
	NM_033073	123	0.294
	NM_001081099	158	-0.149
	NM_133665	1276	-0.0506
	NM_001081195	1469	0.228
	NM_194262	1869	0.5568
	NM_031170	233	-0.8081
	NM_001025431	2937	-0.1333
	NM_145361	905	-0.4301
	NM_080461	71	-0.0405
	NM_027445	204	0.2629
	NM_001033142	1018	1.0274
	NM_001164504	514	0.1303
	NM_027355	1594	0.4563
	NM_001081353	1862	0.6373
	NM_001038621	4948	-0.3782
	NM_001111050	783	0.0637
	NM_201369	100	0.1945
	NM_175179	4793	-0.0483
	NM_053269	831	0.0307
	NM_001252562	924	0.4106
	NM_001110831	93	-0.1811
	NM_019693	217	-0.0689
	NM_053204	4828	0.2855
	NM_177814	2760	-0.5706
	NM_026879	1009	0.4603
	NM_026885	59	-0.0739
	NM_026987	78	0.1468
	NM_177832	2171	0.0912
	NM_008616	857	0.0565
	NM_008638	661	0.0792
	NM_146211	1147	-0.0113
	NM_001190717	247	0.5503
	NM_016737	396	-0.1927
	NM_133981	781	-0.1688
	NM_010401	420	0.8299
	NM_019998	1686	0.3148
	NM_145362	275	0.2214
	NM_001081264	1387	0.2704
	NM_080289	201	-0.3532
	NM_025442	445	0.3739
	NM_008921	78	0.285
	NM_008922	277	-0.1824
	NM_130863	54	-0.5615
	NM_001285806	4434	0.1986
	NM_013755	604	-0.1011
	NM_016678	1437	0.2041
	NM_010462	821	0.3155
	NM_212444	2448	0.4685
	NM_025818	880	0.2424
	NM_178651	1200	0.1667
	NM_001272091	621	-0.458
	NM_022885	444	0.0401
	NM_011774	3934	0.5042
	NM_026073	275	0.6013
	NM_026817	818	0.4432
	NM_001039677	406	1.4874
	NM_025755	683	0.6078
	NM_010103	3404	0.5469
	NM_016805	317	0.0164
	NM_001081315	1846	0.1258
	NM_001282128	695	-0.087
	NM_001114332	3636	-1.201
	NM_172371	261	0.3216
	NM_029497	457	-0.1925
	NM_001003817	501	-0.1112
	NM_146105	1486	0.146
	NM_001081107	347	0.509
	NM_026902	120	0.3378
	NM_001162870	2800	0.0215
	NM_198298	222	-0.166
	NM_007711	2695	-0.131
	NM_010432	3791	0.3622
	NM_178757	397	-0.3274
	NM_001282992	484	0.2008
	NM_080446	1197	0.1504
	NM_018814	4753	-0.0089
	NM_172148	262	-0.4428
	NM_013717	131	-0.3405
	NM_010234	807	0.3323
	NM_015816	292	-0.5558
	NM_026007	76	-0.2487
	NM_001285433	756	-0.417
	NM_026032	431	0.1917
	NM_025997	937	0.1961
	NM_144516	2025	-0.1871
	NM_026021	659	-0.3183
	NM_001005420	1652	-0.187
	NM_028658	390	0.2332
	NM_134000	292	-0.074
	NM_028718	1451	0.3406
	NM_001015507	1000	-0.1215
	NM_001033460	159	0.6609
	NM_001099738	1943	0.3318
	NM_153082	3676	0.2309
	NM_001033165	299	0.3616
	NM_026992	255	-0.1106
	NM_030046	320	-0.2818
	NM_030255	2845	0.1482
	NM_028394	92	0.0568
	NM_177594	3476	0.2713
	NM_001040699	451	0.4539
	NM_133215	923	0.0855
	NM_028860	1893	0.3227
	NM_023858	950	0.3437
	NM_023627	88	-0.8632
	NM_025797	277	-0.3272
	NM_013742	641	0.2896
	NM_011634	434	0.648
	NM_206534	294	-0.2402
	NM_153152	122	-0.2868
	NM_029096	409	-0.0043
	NM_139150	3265	0.7133
	NM_018758	113	0.2431
	NM_001198894	1220	0.1965
	NM_007429	1612	0.8575
	NM_001033481	2101	-0.7141
	NM_029555	169	-0.2122
	NM_001277179	1193	0.8099
	NM_011076	369	0.5962
	NM_153790	706	0.0006
	NM_009801	677	-0.5628
	NM_007607	232	-0.8011
	NM_007807	2962	0.6175
	NM_173863	3116	0.2127
	NM_130892	1332	0.2119
	NM_170680	259	0.1574
	NM_008248	136	-0.3731
	NM_001083628	2449	-1.5322
	NM_008296	310	-0.1257
	NM_008297	668	0.0658
	NM_001033452	359	1.1144
	NM_178670	3650	0.1863
	NM_028279	190	0.7417
	NM_007615	2110	0.1498
	NM_024176	85	-0.3705
	NM_001146059	2033	0.6537
	NM_026218	309	0.2445
	NM_029025	398	0.5575
	NM_013749	545	0.1201
	NM_145987	347	1.3779
	NM_173760	1558	0.262
	NM_178795	1094	-0.2936
	NM_177688	62	-0.8435
	NM_172749	450	-0.4836
	NM_029441	639	1.3599
	NM_025521	638	0.509
	NM_153121	991	0.2682
	NM_023764	1328	0.5514
	NM_146110	393	-0.1473
	NM_008750	605	-0.1814
	NM_053092	168	-0.4082
	NM_001034866	176	0.2739
	NM_026009	478	0.5741
	NM_029852	526	0.3372
	NM_019973	1539	0.043
	NM_172627	1478	0.7905
	NM_019673	365	0.1032
	NM_001085508	1901	0.0962
	NM_001025245	3934	0.2262
	NM_008803	1007	0.4435
	NM_011183	568	-0.4621
	NM_008943	1020	-0.0013
	NM_153789	1358	0.3305
	NM_027405	2390	0.1372
	NM_133216	401	0.1702
	NM_147201	429	-0.0064
	NM_133220	3677	0.3224
	NM_001003949	301	-0.1378
	NM_026982	101	0.1013
	NM_177140	228	0.8242
	NM_025852	732	-0.434
	NM_024233	297	-0.0313
	NM_153680	426	0.277
	NM_011920	58	-0.1902
	NM_175439	1046	-0.0921
	NM_144535	1360	0.4685
	NM_001172095	866	0.1124
	NM_172132	305	-0.0735
	NM_001161823	1273	0.2929
	NM_028009	676	-0.0676
	NM_173450	1873	-0.1663
	NM_017470	905	-0.0093
	NM_172403	1943	0.547
	NM_001081225	3190	0.292
	NM_028821	5051	0.3749
	NM_028412	142	-0.0789
	NM_022418	455	0.4658
	NM_028076	797	0.2873
	NM_008883	953	-0.3082
	NM_025828	131	-0.0422
	NM_029861	805	0.4563
	NM_001081093	1641	0.6153
	NM_029802	606	0.1996
	NM_008139	5122	-0.0313
	NM_025383	1051	0.7759
	NM_010311	1690	-0.2945
	NM_028017	2486	0.4059
	NM_144921	592	-0.1606
	NM_025898	560	0.2589
	NM_177137	4075	0.2258
	NM_178926	1552	0.2372
	NM_183308	690	0.3598
	NM_026330	123	0.2932
	NM_178918	903	0.1737
	NM_016740	138	0.2112
	NM_009112	237	0.0553
	NM_009113	82	0.3077
	NM_026585	197	0.4564
	NM_026416	561	0.5636
	NM_008234	2639	0.2358
	NM_001142916	1196	0.5747
	NM_011962	274	0.1367
	NM_011122	534	0.2971
	NM_001111288	51	-0.2499
	NM_019439	1262	0.9136
	NM_139297	75	0.1755
	NM_146067	1675	0.3993
	NM_001102611	765	0.1792
	NM_144918	1210	-0.1277
	NM_009941	98	-0.3148
	NM_027188	202	0.1625
	NM_001009947	342	0.2066
	NM_053103	1003	0.5388
	NM_009676	331	0.5694
	NM_001286049	3417	0.4345
	NM_023617	228	2.2911
	NM_001177792	1380	0.447
	NM_023348	102	0.0038
	NM_024480	1330	0.3658
	NM_001025296	1357	0.199
	NM_198248	3312	0.2516
	NM_172643	5470	0.5753
	NM_001115130	7129	0.7368
	NM_001024699	454	-0.4705
	NM_028308	717	0.6706
	NM_029162	387	0.2856
	NM_026160	1274	0.3263
	NM_029851	445	0.1995
	NM_009434	265	-0.3474
	NM_025709	1852	0.2395
	NM_007453	708	-0.1598
	NM_012021	139	-0.0002
	NM_016764	53	-0.0151
	NM_007452	614	0.0943
	NM_011034	255	0.1939
	NM_172948	1258	0.4088
	NM_001286942	701	-0.7593
	NM_019482	352	-0.1627
	NM_011262	1179	-0.0187
	NM_009504	2944	0.5241
	NM_001252568	333	0.4276
	NM_172911	369	-0.7035
	NM_011031	406	0.2544
	NM_011030	880	0.3277
	NM_144819	539	-0.3824
	NM_001014424	1085	0.6143
	NM_172590	1486	-0.1599
	NM_175180	961	0.058
	NM_172372	326	0.4882
	NM_181400	1127	-0.0544
	NM_011172	446	-0.4605
	NM_026238	535	0.1285
	NM_031377	2358	1.3013
	NM_026664	114	0.2197
	NM_172620	387	0.2227
	NM_028133	675	-0.7953
	NM_053208	489	-0.2409
	NM_053207	489	0.0403
	NM_080795	1823	0.3202
	NM_001110271	170	-0.1559
	NM_022654	468	0.0816
	NM_146226	159	0.2114
	NM_172310	769	-0.3278
	NM_025979	1810	0.4216
	NM_134102	333	0.7235
	NM_175107	1257	-0.0889
	NM_013796	567	0.1209
	NM_001289730	707	0.3295
	NM_031179	309	0.1249
	NM_020569	173	-0.5304
	NM_016694	1711	-0.6721
	NM_030595	1675	-0.0114
	NM_001134457	978	0.5149
	NM_001013773	230	0.4954
	NM_030109	148	-0.2599
	NM_001167799	573	0.2177
	NM_027532	300	-0.9906
	NM_025514	1302	1.1006
	NM_025389	2771	-0.208
	NM_026904	184	0.1966
	NM_181394	284	-0.5822
	NM_175171	2511	-0.0051
	NM_178115	638	0.1143
	NM_025958	1027	-0.551
	NM_027994	335	0.1424
	NM_134064	2349	-0.423
	NM_001164727	1132	0.0373
	NM_001081362	765	0.0285
	NM_172281	940	0.3923
	NM_001045525	2700	1.519
	NM_008468	511	-0.0273
	NM_008467	1255	0.1553
	NM_010655	257	0.1552
	NM_008465	2106	0.5182
	NM_153537	1249	0.0372
	NM_016680	63	0.1986
	NM_016717	830	0.0535
	NM_026967	444	0.2951
	NM_130879	195	0.4263
	NM_178421	1489	0.7057
	NM_183199	1697	-0.2608
	NM_133758	1266	0.3901
	NM_173754	488	-0.3795
	NM_001164355	1603	1.0124
	NM_178752	4025	0.3088
	NM_009940	137	-0.9596
	NM_172582	80	-0.1438
	NM_001042708	1301	0.0089
	NM_026374	345	0.0326
	NM_029331	1808	0.6949
	NM_011327	708	0.3807
	NM_178380	387	-0.1707
	NM_001253695	464	-0.3566
	NM_021492	249	-0.9348
	NM_001038664	122	0.2093
	NM_053180	740	1.0593
	NM_001252682	73	-0.2634
	NM_001145881	1069	0.052
	NM_133941	292	-0.0152
	NM_178367	3019	0.3568
	NM_001285932	144	-0.2088
	NM_145742	1087	0.4183
	NM_028136	2546	0.4646
	NM_133805	857	0.3407
	NM_011593	104	0.2364
	NM_011991	258	-0.261
	NM_012001	334	0.0808
	NM_145489	747	-0.7535
	NM_146003	304	0.2721
	NM_053272	2340	-0.1731
	NM_007630	131	0.1995
	NM_198602	773	0.1958
	NM_146224	1261	0.3208
	NM_007550	265	0.2121
	NM_010407	291	-0.1206
	NM_010950	730	0.2689
	NM_027225	1131	-0.3139
	NM_009764	998	0.3634
	NM_001081001	634	0.5461
	NM_008525	3264	-0.213
	NM_021436	1049	-0.1505
	NM_019790	225	0.3404
	NM_153788	62	-0.0805
	NM_030138	3932	0.3917
	NM_013815	752	-0.2045
	NM_011714	1662	0.1949
	NM_029337	1428	0.0749
	NM_080633	271	-0.2017
	NM_001111044	744	-0.1469
	NM_001033525	2986	0.3875
	NM_001162846	1560	0.1043
	NM_172862	601	-0.8033
	NM_021460	1668	0.3485
	NM_001039507	433	0.0518
	NM_010720	1994	-0.5583
	NM_010299	3491	0.1822
	NM_001252451	1187	-0.3433
	NM_009445	321	0.203
	NM_025569	107	-0.3708
	NM_181548	200	0.1048
	NM_028004	1046	0.7575
	NM_027192	3217	0.7377
	NM_172740	375	-0.0002
	NM_001164581	1352	0.9169
	NM_001168386	1119	0.3433
	NM_146207	1308	0.0183
	NM_021446	666	0.3303
	NM_009450	186	-0.0818
	NM_175383	632	0.176
	NM_001159631	2099	0.3882
	NM_013769	98	-0.0601
	NM_011849	1268	0.1162
	NM_009386	1407	-0.189
	NM_011848	401	0.0109
	NM_175089	1185	0.0274
	NM_080849	642	0.1069
	NM_001272024	761	-0.1648
	NM_028481	128	0.6062
	NM_023517	657	1.2541
	NM_011614	599	-0.0571
	NM_027868	630	0.0617
	NM_178029	636	-0.2706
	NM_001033157	1062	1.0774
	NM_001040398	2606	0.0835
	NM_172415	504	0.426
	NM_029438	2861	0.3253
	NM_010262	551	-0.5116
	NM_025481	2587	0.1625
	NM_172713	2807	-0.0998
	NM_001172069	2907	0.274
	NM_134078	1244	-0.0092
	NM_024239	756	0.364
	NM_001163571	415	0.0586
	NM_029457	1178	0.0007
	NM_029814	655	0.0831
	NM_054052	2595	0.1294
	NM_145222	1070	0.4988
	NM_010559	3656	0.5879
	NM_001169114	1253	0.1538
	NM_028189	882	0.6427
	NM_001271915	916	0.7611
	NM_001162933	338	-1.0551
	NM_021549	301	0.3139
	NM_001205095	2391	0.6583
	NM_009752	337	0.4728
	NM_145221	4734	0.4058
	NM_145220	872	0.1733
	NM_001013779	684	0.9324
	NM_133865	2362	0.3893
	NM_175683	2162	0.3436
	NM_001164423	2616	0.4486
	NM_018831	340	0.0571
	NM_001033249	643	0.1717
	NM_026900	385	0.1338
	NM_172723	1165	1.2992
	NM_172133	2190	0.2432
	NM_001104529	5788	0.3434
	NM_175114	616	0.1254
	NM_016797	1237	0.3679
	NM_021433	1810	-0.1234
	NM_001165902	989	0.0178
	NM_153799	1663	0.25
	NM_181594	336	0.1231
	NM_027106	283	0.0613
	NM_010885	106	-0.3661
	NM_001276462	2606	0.1504
	NM_001098168	2382	-0.47
	NM_001008232	1040	0.049
	NM_023284	477	0.2596
	NM_001199249	2161	-0.1916
	NM_029762	353	0.4848
	NM_028190	3739	0.7749
	NM_138601	499	0.1089
	NM_026703	175	-0.1587
	NM_001005508	965	-0.4207
	NM_020260	3084	0.5102
	NM_024462	314	0.0598
	NM_138603	242	0.1091
	NM_145944	1443	0.7616
	NM_019578	1274	0.3305
	NM_019922	397	-0.3299
	NM_028632	77	-0.6315
	NM_172875	336	0.6752
	NM_183088	136	-0.307
	NM_001081173	141	-0.1183
	NM_024273	598	0.3065
	NM_026838	979	0.2624
	NM_001039939	1930	-0.2357
	NM_001167777	4461	0.9007
	NM_001253832	57	0.131
	NM_023258	78	-0.1506
	NM_026865	354	0.763
	NM_001142937	2399	1.2733
	NM_028536	1508	-0.0704
	NM_007477	1585	2.0158
	NM_001130408	1127	0.0055
	NM_007481	458	-0.1498
	NM_007480	441	-0.027
	NM_007479	111	0.2218
	NM_001029930	1134	-0.2898
	NM_133933	415	0.0638
	NM_019642	331	0.0731
	NM_001205353	2207	0.2356
	NM_029186	536	-0.1044
	NM_025708	988	0.6859
	NM_001001984	2958	0.2027
	NM_016688	923	-0.0381
	NM_145538	749	-0.5301
	NM_001005866	1273	-0.033
	NM_008799	120	0.5108
	NM_030087	72	-0.2487
	NM_133666	78	-0.1114
	NM_027109	353	0.7156
	NM_024173	716	0.2918
	NM_001042523	1678	-0.4494
	NM_010062	674	0.4042
	NM_145434	287	-0.3293
	NM_026574	1324	0.2429
	NM_027350	870	0.1128
	NM_024188	1570	-0.1975
	NM_030238	231	0.1875
	NM_001098789	654	0.4096
	NM_001014974	271	-0.0747
	NM_178869	1126	0.2948
	NM_025535	317	0.2934
	NM_172598	664	-0.2082
	NM_021610	1222	1.4786
	NM_027307	2295	0.2715
	NM_198114	2365	0.1713
	NM_173038	3513	0.013
	NM_175123	538	0.5453
	NM_008743	99	0.0453
	NM_027288	897	0.8367
	NM_001285988	3070	0.5031
	NM_026965	94	0.1319
	NM_178347	1205	0.5316
	NM_001031772	4445	-0.0526
	NM_145833	2762	-0.2069
	NM_023223	55	-0.3685
	NM_001033175	1113	0.3273
	NM_001033242	1290	0.4262
	NM_138665	1124	0.0582
	NM_178797	1753	0.6425
	NM_025542	94	0.233
	NM_007896	402	0.2946
	NM_001008421	858	0.0134
	NM_133350	864	0.6296
	NM_012000	1082	-0.041
	NM_198108	1163	0.5029
	NM_007517	144	0.1849
	NM_001164153	966	-0.0422
	NM_194269	115	0.3946
	NM_009196	1530	-0.0985
	NM_001038654	867	-0.6562
	NM_172900	271	0.515
	NM_033037	726	0.0361
	NM_134038	2287	-0.1987
	NM_183017	1083	0.3419
	NM_020625	523	-0.0274
	NM_181058	378	0.1717
	NM_199025	3496	0.509
	NM_029842	1006	0.1314
	NM_001277230	1283	0.2934
	NM_028356	237	0.4081
	NM_138604	2265	0.0169
	NM_028453	349	0.4604
	NM_027236	1439	0.07
	NM_001024955	4118	0.1901
	NM_173870	5276	-0.0505
	NM_172952	857	-0.3788
	NM_172428	1207	0.6775
	NM_001201378	262	0
	NM_026350	181	-0.0661
	NM_001167750	1827	0.3663
	NM_145926	472	0.4651
	NM_011095	145	0.3033
	NM_021339	3423	-0.3064
	NM_024180	385	0.1216
	NM_178656	3602	-0.4451
	NM_011426	631	0.2872
	NM_148938	2007	-0.4033
	NM_022997	743	0.4217
	NM_009929	1014	-0.6642
	NM_001199274	709	0.438
	NM_019873	512	0.3624
	NM_001177767	1684	1.9742
	NM_023868	1311	0.2093
	NM_019940	2174	0.2147
	NM_029609	729	-1.6933
	NM_183138	5666	0.1179
	NM_001040400	3054	0.229
	NM_175251	1505	-0.0301
	NM_001085407	797	0.1062
	NM_178080	2426	0.1837
	NM_013846	908	0.0549
	NM_175300	150	0.1062
	NM_024213	112	0.1044
	NM_025808	509	0.1528
	NM_001289775	2042	0.2869
	NM_001204130	3430	0.403
	NM_001204153	1830	0.3023
	NM_175381	2428	0.4571
	NM_001040632	374	0.4161
	NM_013845	2242	-0.3189
	NM_007907	423	-0.3054
	NM_019747	1559	0.3453
	NM_019488	613	0.2797
	NM_011401	2109	-0.0499
	NM_011400	879	-0.566
	NM_001289661	913	0.4443
	NM_145466	492	-0.7445
	NM_007829	187	0.2341
	NM_008874	388	-0.2091
	NM_013676	231	0.2045
	NM_009297	559	0.3143
	NM_178652	103	-0.2622
	NM_134089	228	-0.2951
	NM_018855	125	-0.1361
	NM_134091	551	0.0555
	NM_197943	1539	0.1235
	NM_133240	118	-0.0493
	NM_019736	214	0.2509
	NM_008086	1365	0.2947
	NM_028963	1214	0.1257
	NM_008087	904	0.7779
	NM_134188	791	0.201
	NM_001277080	5540	0.2981
	NM_019521	368	0.3786
	NM_025574	388	0.1767
	NM_010027	197	-0.0707
	NM_173034	2809	0.1638
	NM_025699	580	0.4173
	NM_028763	682	-0.157
	NM_199029	2597	0.1387
	NM_008592	703	0.6243
	NM_053163	492	-0.3152
	NM_025500	150	0.0061
	NM_053162	287	-0.156
	NM_025430	160	-0.1357
	NM_027098	97	-0.165
	NM_024177	172	-0.2435
	NM_009946	4204	0.2157
	NM_026845	677	-0.0621
	NM_025286	1262	0.4167
	NM_145227	1559	0.7288
	NM_026141	1357	0.2797
	NM_025451	1353	0.8301
	NM_007682	779	0.3986
	NM_029709	2467	0.1384
	NM_001164191	1481	0.719
	NM_001002929	80	-0.163
	NM_172541	206	-0.0802
	NM_016710	567	-0.1625
	NM_175074	473	-0.2862
	NM_008251	323	0.129
	NM_010911	606	-0.0827
	NM_011491	95	-0.2246
	NM_008712	1155	0.5254
	NM_007631	857	0.0841
	NM_001081636	911	-0.0956
	NM_001281818	3638	-0.0234
	NM_001033145	1407	-0.0895
	NM_010360	133	-0.3599
	NM_013663	1330	0.3048
	NM_026428	80	0.1118
	NM_026623	284	0.123
	NM_007684	334	-0.3149
	NM_019405	498	0.2476
	NM_001001493	324	0.0667
	NM_009058	814	0.0078
	NM_027777	242	0.3101
	NM_019961	763	0.4209
	NM_008995	1152	0.1747
	NM_008822	835	-0.0576
	NM_145488	213	-0.6081
	NM_026960	163	0.515
	NM_001286508	2969	0.3228
	NM_009734	192	-0.2945
	NM_026578	278	-0.0451
	NM_008212	747	0.0426
	NM_024193	80	-0.1478
	NM_011029	76	-0.5615
	NM_001042592	2478	-0.2083
	NM_027560	811	1.1051
	NM_008398	429	0.3151
	NM_019969	4907	-0.3114
	NM_178691	173	0.3508
	NM_010220	1953	0.3767
	NM_026524	923	-0.5289
	NM_146126	1128	-0.0593
	NM_146002	767	0.9797
	NM_177370	112	0.115
	NM_001122685	2411	0.8454
	NM_025364	263	0.0739
	NM_011578	3072	0.6666
	NM_009390	1891	-0.3799
	NM_009096	757	-0.2496
	NM_008503	140	-0.3497
	NM_001142357	585	0.2236
	NM_026247	78	0.289
	NM_024178	1306	0.3245
	NM_029767	205	-0.2734
	NM_009098	51	-0.5658
	NM_007879	358	0.4145
	NM_011341	257	0.4788
	NM_009143	357	0.1328
	NM_011499	651	0.317
	NM_001025373	904	0.1681
	NM_001199048	1221	0.7077
	NM_001001180	3974	0.3053
	NM_173738	843	0.5893
	NM_177596	1018	0.5636
	NM_198003	848	-0.1261
	NM_176962	802	0.6998
	NM_001142943	895	0.1447
	NM_001002008	144	0.1976
	NM_009105	493	0.3979
	NM_026011	2001	0.5365
	NM_027115	89	-0.4684
	NM_026823	994	0.1074
	NM_016719	223	0.4521
	NM_008302	257	-0.3413
	NM_001160400	1321	-0.2625
	NM_026176	1356	0.0571
	NM_001110201	139	-0.3471
	NM_010362	334	-0.2777
	NM_001167697	120	0.141
	NM_028173	1542	0.3082
	NM_177409	1186	0.27
	NM_016900	2082	0.0415
	NM_152800	503	0.0991
	NM_023209	405	0.175
	NM_007616	1873	0.5984
	NM_009011	1212	0.0541
	NM_016741	781	0.1256
	NM_153514	2529	0.1492
	NM_001252638	2094	0.7855
	NM_026209	1628	0.5681
	NM_181039	2865	-0.1536
	NM_173032	657	0.1079
	NM_178337	141	-0.0061
	NM_029878	216	-0.0103
	NM_178385	123	0.0415
	NM_025548	95	-0.4606
	NM_033525	2684	-0.5925
	NM_053100	1196	-0.4148
	NM_025468	142	0.3654
	NM_138751	3345	0.0212
	NM_053166	1196	0.4178
	NM_001013616	1969	0.0998
	NM_007737	291	0.279
	NM_025978	9670	0.7667
	NM_015734	539	0.2036
	NM_172770	113	0.0043
	NM_177178	814	0.148
	NM_026719	293	0.0043
	NM_029704	2287	0.2491
	NM_130884	325	-0.1873
	NM_008323	103	-0.3102
	NM_021335	501	0.143
	NM_011379	230	0.2323
	NM_010256	153	-0.343
	NM_001163452	725	-0.3663
	NM_148958	1114	0.4654
	NM_176840	1465	0.0026
	NM_007836	557	0.1011
	NM_008655	556	1.3649
	NM_010813	2401	0.1245
	NM_172727	1018	0.544
	NM_011817	491	1.0644
	NM_001007570	2148	0.1117
	NM_001085497	3084	-0.259
	NM_001145877	2398	0.6174
	NM_026165	1601	0.3423
	NM_007899	91	0.1243
	NM_001277860	563	-0.1511
	NM_025464	604	1.1397
	NM_021506	2233	0.0982
	NM_183321	386	-0.0042
	NM_026412	512	0.2036
	NM_176833	3337	0.7213
	NM_016910	870	-0.0928
	NM_011151	1680	0.3871
	NM_008910	1196	-0.0163
	NM_198931	372	-0.1796
	NM_178726	1642	-0.5332
	NM_175523	1255	0.8928
	NM_027982	161	0.6541
	NM_172154	402	0.6534
	NM_025297	179	-0.1715
	NM_175438	1414	-0.685
	NM_177263	769	0.1832
	NM_007510	461	0.1356
	NM_177129	3752	0.2021
	NM_001001985	4765	-0.7985
	NM_009389	1780	0.4288
	NM_053254	129	0.2672
	NM_026031	743	0.2901
	NM_001014976	139	-0.0746
	NM_177699	228	-0.296
	NM_025400	193	0.2956
	NM_001289655	513	-0.7486
	NM_001080820	1117	-0.2083
	NM_001199433	315	-0.2299
	NM_019750	193	0.1187
	NM_138748	1341	0.17
	NM_001286546	2970	0.3363
	NM_001127338	1216	-0.4238
	NM_153415	356	-0.0867
	NM_181279	299	-0.0845
	NM_001082975	317	0.3277
	NM_026124	474	-0.0359
	NM_030241	1601	0.0579
	NM_001081340	631	0.2871
	NM_028385	1952	0.4367
	NM_145482	88	-0.0834
	NM_080793	3845	-0.2372
	NM_207301	1892	0.3998
	NM_138752	200	-0.2681
	NM_001122822	1963	0.3425
	NM_027533	3367	0.3386
	NM_019793	756	0.148
	NM_053082	473	0.0449
	NM_019571	1233	0.2894
	NM_175414	514	-0.2406
	NM_144901	1255	0.1847
	NM_007496	4540	0.43
	NM_001039198	2338	-0.3557
	NM_029933	1200	-0.1517
	NM_033217	1976	0.1805
	NM_027521	422	-0.2637
	NM_008235	363	0.5795
	NM_009744	1072	0.2514
	NM_033601	409	0.0383
	NM_009741	5085	0.2254
	NM_016847	396	0.7392
	NM_001164606	2133	-0.0735
	NM_001033243	315	-0.244
	NM_027159	827	0.5453
	NM_024199	1823	0.1637
	NM_009507	2060	0.9801
	NM_001081441	309	-0.5363
	NM_010683	2542	-0.6283
	NM_029896	1108	0.3821
[truncated: 6,132 more rows]

## Sheet: Figure 1c & S1c
Figure 1c & S1c
	ID	UTR length	Log2 fold change
	NM_017582	1860	-0.00465
	NM_183400	2503	0.92245
	NM_173469	834	0.24295
	NM_014868	502	0.59145
	NM_014372	1778	-0.14075
	NM_001040161	163	-0.15395
	NM_001085365	86	-0.41195
	NM_025029	84	-0.50135
	NM_000489	2851	0.78515
	NM_000303	1498	1.14985
	NM_002676	415	-0.13775
	NM_054012	224	0.00625
	NM_003656	191	-1.09665
	NM_003124	618	-0.03265
	NM_144566	507	-0.79705
	NM_001100598	852	0.06465
	NM_018683	1735	0.33735
	NM_014455	2431	-0.12895
	NM_018471	623	0.27505
	NM_024824	113	0.34965
	NM_017610	1523	0.85645
	NM_144604	664	0.32835
	NM_014338	252	0.11295
	NM_004941	2937	0.84305
	NM_001357	467	0.46295
	NM_005387	707	1.00265
	NM_001145769	791	0.61535
	NM_003109	5198	0.57625
	NM_000380	520	-0.02085
	NM_001172712	1410	0.10205
	NM_014669	153	0.44435
	NM_014498	1267	-0.00655
	NM_001172665	1641	0.04925
	NM_006822	789	0.46175
	NM_080879	169	1.16635
	NM_016426	677	0.43245
	NM_032802	222	0.27465
	NM_003358	2366	0.16555
	NM_002203	4172	0.90135
	NM_001033714	120	0.21385
	NM_002205	1024	0.34025
	NM_006912	1641	0.37915
	NM_001144823	509	0.88845
	NM_014856	790	-0.02795
	NM_017925	1367	0.88545
	NM_015055	1849	0.57845
	NM_206963	568	-0.46555
	NM_018359	77	0.43725
	NM_017703	625	-0.36085
	NM_152902	2060	0.23505
	NM_000785	806	0.54355
	NM_001163315	2681	0.60175
	NM_000861	2749	1.38365
	NM_001099784	1544	0.29285
	NM_024963	5971	0.81365
	NM_024817	1000	1.07385
	NM_001847	1384	0.54305
	NM_000092	4606	0.78225
	NM_001845	1392	0.25015
	NM_002087	301	0.03015
	NM_004273	5081	1.36585
	NM_021958	356	-0.15105
	NM_005450	686	-0.01665
	NM_001144999	3606	0.64285
	NM_198047	586	-0.11615
	NM_002514	1221	-0.98185
	NM_002208	218	1.06935
	NM_024293	1092	0.38755
	NM_033502	3094	-0.03685
	NM_005359	1309	0.26875
	NM_005903	5251	0.78695
	NM_001142861	171	-0.18315
	NM_005904	1511	-0.59115
	NM_005900	1235	0.25395
	NM_005901	588	0.20105
	NM_025128	315	-0.42445
	NM_001199140	1489	0.78565
	NM_000876	4024	1.21915
	NM_032750	910	-0.95835
	NM_152313	2387	0.63715
	NM_015070	1642	0.77395
	NM_207332	398	0.41185
	NM_017924	405	0.34765
	NM_006442	124	-0.53855
	NM_198723	164	-1.12175
	NM_003196	96	-0.62625
	NM_201437	1501	-0.15845
	NM_001861	126	-0.31025
	NM_016561	1177	0.71515
	NM_173510	2966	0.29995
	NM_012421	232	0.58955
	NM_152549	519	-0.35515
	NM_001142302	1065	1.14115
	NM_152683	168	-0.09455
	NM_001160234	326	0.33505
	NM_001142291	4669	0.33415
	NM_006371	714	0.09775
	NM_001204160	629	0.18925
	NM_182965	238	0.51955
	NM_016338	388	1.12745
	NM_014652	68	0.34165
	NM_030594	1390	-0.25205
	NM_020836	820	0.08205
	NM_018079	625	0.37695
	NM_001005851	3446	0.89505
	NM_004477	74	-0.24515
	NM_144593	426	-0.56155
	NM_001190242	342	-0.00215
	NM_031473	1200	-0.44985
	NM_175605	185	-0.26975
	NM_003110	1129	-0.08715
	NM_000614	4001	0.92445
	NM_018518	1797	0.28355
	NM_178221	208	-0.02475
	NM_178326	421	0.47155
	NM_178270	463	0.53855
	NM_032885	348	0.26375
	NM_133443	432	0.68795
	NM_000270	254	0.77255
	NM_016376	3873	0.91165
	NM_017774	1360	0.39495
	NM_002687	385	-0.02515
	NM_003115	471	0.42365
	NM_025083	85	0.83035
	NM_001040455	1373	-0.28815
	NM_017420	3867	0.73925
	NM_175875	709	-0.59085
	NM_018666	163	-1.53725
	NM_001195035	257	-0.03455
	NM_016932	961	-0.06725
	NM_152755	613	0.15515
	NM_006586	469	0.06405
	NM_001190991	4367	0.03565
	NM_006339	558	-0.02055
	NM_001008489	1330	0.82485
	NM_024666	1148	1.08025
	NM_182715	106	0.76225
	NM_152450	1156	0.42925
	NM_001040709	2586	0.73605
	NM_173587	643	-0.91945
	NM_001204302	1116	-0.07725
	NM_002918	1154	-0.27185
	NM_134433	1306	0.03565
	NM_002919	2860	1.03985
	NM_001017964	326	0.79605
	NM_001010867	866	0.83605
	NM_000038	1010	0.56295
	NM_199337	191	-0.57305
	NM_003366	179	-0.02075
	NM_003365	124	0.01915
	NM_001142269	2561	-0.02455
	NM_173462	1954	-0.51185
	NM_015339	1054	0.35125
	NM_173480	178	-0.32305
	NM_006559	1253	-0.19205
	NM_001199815	555	0.21265
	NM_001089591	211	-0.01405
	NM_022761	189	-1.12035
	NM_020134	3355	1.15345
	NM_001197293	2466	-0.41685
	NM_015201	63	0.03355
	NM_001005417	717	0.58065
	NM_001040138	195	0.01175
	NM_016604	1240	0.50025
	NM_153608	727	-0.66375
	NM_001146688	594	0.31335
	NM_001142356	380	0.02655
	NM_001105249	1142	-0.04955
	NM_001127198	229	-0.62775
	NM_001160364	2100	-0.01885
	NM_015957	349	-0.20015
	NM_003907	365	0.07085
	NM_014239	399	0.15085
	NM_020365	110	0.29605
	NM_001414	728	0.30045
	NM_004157	4998	2.40525
	NM_032121	2853	0.67965
	NM_006472	1409	-0.07415
	NM_001130157	1250	0.40385
	NM_014298	224	0.40095
	NM_014714	514	-0.15375
	NM_001165258	222	-0.23345
	NM_030969	462	-0.46015
	NM_014051	226	-0.46285
	NM_001098808	198	1.16105
	NM_006090	500	0.12425
	NM_023923	3817	0.57165
	NM_013943	1801	0.94575
	NM_020795	2060	-0.21355
	NM_018977	1103	0.53455
	NM_001005374	599	0.03065
	NM_001100166	7137	0.35745
	NM_014878	167	0.59635
	NM_032635	62	-0.03285
	NM_004499	555	-0.26265
	NM_018342	1750	0.17805
	NM_023067	1366	-0.15265
	NM_032928	422	0.17395
	NM_018295	1215	2.14585
	NM_006595	2191	1.02305
	NM_145307	3907	0.24355
	NM_001193489	3603	0.45175
	NM_005328	1992	1.35775
	NM_018689	2844	2.16765
	NM_001079685	1535	0.63335
	NM_030938	676	-0.10725
	NM_001003692	253	0.09365
	NM_017914	448	-0.11735
	NM_152482	860	0.83555
	NM_001144755	2515	0.09855
	NM_021724	289	0.17165
	NM_022137	379	-0.37175
	NM_002466	397	-0.13125
	NM_022334	173	0.17885
	NM_003416	516	0.08465
	NM_001017396	865	0.78225
	NM_017858	120	0.42955
	NM_021089	351	0.43255
	NM_007346	348	-0.28525
	NM_001253	4160	0.29845
	NM_005052	372	0.42955
	NM_018890	1527	-0.04805
	NM_016038	667	0.61315
	NM_014000	1669	1.49015
	NM_030941	182	-0.31535
	NM_006651	1549	1.41345
	NM_014203	350	0.06575
	NM_012305	303	0.62865
	NM_001042762	1127	0.11425
	NM_006195	1449	0.14785
	NM_001706	1080	-0.49785
	NM_022072	196	0.26545
	NM_017755	684	0.60185
	NM_001168348	361	0.16635
	NM_199044	344	1.01045
	NM_182543	379	0.08695
	NM_001070	193	-0.11285
	NM_016437	203	-0.47715
	NM_003321	187	0.17265
	NM_152442	1924	-0.15155
	NM_016570	1958	0.21485
	NM_015966	127	0.19125
	NM_014603	1713	0.58375
	NM_001031711	1862	0.59615
	NM_032171	302	0.71065
	NM_012200	404	0.53295
	NM_001099455	286	0.51785
	NM_001743	606	-0.33545
	NM_005184	1626	0.27145
	NM_001127889	593	-0.06595
	NM_006888	888	0.41585
	NM_024736	156	-1.27795
	NM_001146015	319	0.43315
	NM_024326	145	0.07785
	NM_001204872	515	-0.33005
	NM_152441	754	0.66485
	NM_007280	480	-0.23465
	NM_001829	986	0.64785
	NM_004366	383	-0.63545
	NM_153350	1774	-0.06635
	NM_001287	1295	-0.18045
	NM_001127898	261	1.65935
	NM_015566	3719	0.68315
	NM_001164326	323	-0.06335
	NM_023924	727	0.13135
	NM_014299	2232	0.57535
	NM_001173984	1159	0.09625
	NM_014577	947	0.23195
	NM_007371	1395	0.40225
	NM_005880	641	0.10345
	NM_014712	633	0.01955
	NM_001539	1000	0.37645
	NM_005163	989	0.25825
	NM_006264	620	0.46745
	NM_001131008	787	0.17905
	NM_020424	886	0.08785
	NM_012333	1453	-0.00335
	NM_206967	488	-0.09525
	NM_145729	91	-0.42715
	NM_016504	236	-0.21065
	NM_025187	1090	0.56545
	NM_017971	173	0.00875
	NM_014117	2162	0.65465
	NM_001014990	69	-0.18625
	NM_174912	258	0.10025
	NM_012296	3975	0.65295
	NM_006428	279	0.28715
	NM_002039	2936	0.23055
	NM_001145054	152	0.58805
	NM_181877	1673	-0.06315
	NM_001195446	239	-0.00835
	NM_000972	61	-0.18935
	NM_003017	930	-0.00755
	NM_001044264	108	1.10645
	NM_003769	345	0.09385
	NM_019102	777	1.24885
	NM_018434	193	-0.27695
	NM_016306	383	-0.06675
	NM_197939	1217	-0.22235
	NM_198128	2371	0.01605
	NM_007218	252	0.29775
	NM_001008388	768	-0.14185
	NM_001136498	234	-0.04345
	NM_018464	456	0.13655
	NM_005786	1300	-0.19425
	NM_006039	1142	-0.06535
	NM_016535	455	0.70115
	NM_207115	440	0.04215
	NM_001184718	1625	0.67325
	NM_173548	537	0.29105
	NM_001077426	1265	0.51785
	NM_016089	2202	0.85445
	NM_172214	4604	0.16085
	NM_172207	5573	-0.09145
	NM_014293	4152	0.19755
	NM_001114184	2819	0.81335
	NM_033054	77	-0.30285
	NM_001080779	1538	0.08275
	NM_001130158	1198	0.50415
	NM_001001	89	-0.39275
	NM_152272	1383	0.59405
	NM_024591	971	0.31655
	NM_004327	2514	0.33325
	NM_152595	3360	0.29955
	NM_001017434	782	-0.17015
	NM_170753	132	0.44265
	NM_001184743	262	0.18485
	NM_005523	1279	0.53425
	NM_018951	1292	-0.14735
	NM_178230	89	-0.14195
	NM_001144032	214	-0.33875
	NM_001164261	214	-0.37835
	NM_001123068	209	-0.38445
	NM_014679	970	-0.08625
	NM_020940	3167	0.55805
	NM_022749	1446	0.04575
	NM_001040874	87	-0.40785
	NM_012225	469	0.05575
	NM_198291	2035	0.21125
	NM_004713	2552	0.23155
	NM_182975	1192	0.63975
	NM_003131	2309	0.33505
	NM_052841	66	-0.11905
	NM_198901	1358	0.28135
	NM_003132	246	0.27485
	NM_001177388	2080	0.00495
	NM_018064	345	0.13395
	NM_001136275	2006	0.52695
	NM_014413	839	0.39295
	NM_004836	993	0.79425
	NM_003211	1774	0.41105
	NM_001013703	504	0.65495
	NM_001002032	751	-0.52785
	NM_001432	3708	1.96665
	NM_032822	1307	0.81175
	NM_182916	5273	0.24935
	NM_003887	346	0.91555
	NM_012334	1388	-0.09225
	NM_001587	2279	0.38035
	NM_002659	310	0.25935
	NM_020890	1053	0.57095
	NM_001024678	86	0.09555
	NM_004870	633	-0.18855
	NM_015275	2193	0.25285
	NM_001178102	161	0.27565
	NM_139283	3790	0.70275
	NM_144598	2517	0.67115
	NM_001167947	280	-0.36345
	NM_006335	794	0.51285
	NM_001490	3744	0.77855
	NM_001491	2758	0.56825
	NM_153613	217	-0.41055
	NM_017839	3564	0.20865
	NM_024830	2222	0.43475
	NM_021242	1034	0.24925
	NM_020473	2048	0.37645
	NM_004855	210	0.46185
	NM_153747	270	-0.09405
	NM_017733	157	0.75635
	NM_004569	531	0.89035
	NM_005482	3382	0.04855
	NM_012327	1629	1.34115
	NM_001201484	4822	0.18075
	NM_153682	207	-0.48085
	NM_004204	1076	-0.16115
	NM_001142645	1651	0.15255
	NM_030768	128	0.17275
	NM_080476	322	0.43215
	NM_001202554	555	-0.12105
	NM_178517	670	0.06485
	NM_001166304	995	0.36025
	NM_017909	398	0.49835
	NM_001206902	426	0.06035
	NM_014604	852	-0.09175
	NM_015114	125	0.43475
	NM_052924	167	-1.72075
	NM_001567	756	-0.25965
	NM_001172632	3175	0.13765
	NM_033103	1403	0.31995
	NM_005839	992	0.34285
	NM_001195304	334	-0.12755
	NM_016333	538	0.07365
	NM_001142386	11299	0.15825
	NM_001199900	4898	0.15025
	NM_006579	255	-0.21115
	NM_002612	2138	-0.00035
	NM_005575	2465	1.00405
	NM_001631	885	0.37425
	NM_015021	1678	0.66895
	NM_001142627	630	0.19825
	NM_000963	1946	0.08435
	NM_018441	863	-0.69275
	NM_078474	548	-0.23095
	NM_024576	217	0.04965
	NM_001136033	141	0.42615
	NM_021943	2230	0.61845
	NM_152446	999	0.50755
	NM_001127257	2654	0.60195
	NM_015359	2983	0.98085
	NM_153223	1626	-0.15365
	NM_001412	2815	0.23995
	NM_032325	173	0.51635
	NM_002337	406	0.06645
	NM_020824	812	-0.02215
	NM_199282	1553	-0.03235
	NM_015071	6558	0.37605
	NM_005870	71	-0.38585
	NM_004815	1270	-0.31825
	NM_001010000	1535	0.01705
	NM_005415	792	0.96065
	NM_004083	215	0.17605
	NM_019058	840	0.16065
	NM_001171967	448	0.22575
	NM_006315	4006	0.30575
	NM_001173488	1007	0.28425
	NM_203437	968	0.43655
	NM_018036	1008	1.00075
	NM_001718	1073	0.02005
	NM_021073	92	0.16285
	NM_001200	871	0.19635
	NM_024319	408	0.23075
	NM_014034	182	-0.46285
	NM_005652	1329	0.81685
	NM_018154	928	-0.12075
	NM_016013	89	0.14485
	NM_181077	2340	-0.83595
	NM_001023567	2352	-0.80755
	NM_005447	154	0.19395
	NM_001164748	4048	-0.11365
	NM_001017417	192	0.27745
	NM_017432	462	-0.03565
	NM_001143984	250	-0.20405
	NM_006731	5851	1.01115
	NM_182664	2424	0.10985
	NM_001143993	636	0.08315
	NM_001017438	192	0.27235
	NM_001034833	337	0.35855
	NM_022737	1315	0.66665
	NM_018346	1111	0.17435
	NM_001270	639	0.57495
	NM_001198989	656	0.38625
	NM_001271	3285	0.35475
	NM_001273	588	0.67735
	NM_017780	961	0.41665
	NM_024026	284	-0.21915
	NM_025134	2597	1.28455
	NM_020920	415	0.48255
	NM_006367	1078	0.28315
	NM_006366	1333	-0.02075
	NM_006432	332	-0.63425
	NM_000271	468	1.34605
	NM_138376	484	0.83575
	NM_001134470	2524	-0.34445
	NM_003314	475	0.15935
	NM_000418	945	0.33205
	NM_003316	1541	0.87715
	NM_012233	665	0.76255
	NM_005400	3106	0.81295
	NM_024616	1562	0.97215
	NM_144596	575	-0.20435
	NM_004393	2412	0.85795
	NM_006141	82	1.09495
	NM_018397	1416	0.61825
	NM_001172420	77	-0.13045
	NM_016058	53	-0.17955
	NM_014297	130	0.00105
	NM_004915	848	0.01975
	NM_020353	2006	0.50705
	NM_001040424	3013	0.26995
	NM_020228	2601	0.46625
	NM_021105	252	-0.06665
	NM_007033	2309	0.49425
	NM_001172575	1844	0.65335
	NM_025196	1965	0.71925
	NM_153042	1853	0.81975
	NM_001201564	174	0.15065
	NM_001826	2357	0.61925
	NM_018292	356	0.48265
	NM_006806	439	-0.22155
	NM_006763	2159	0.28195
	NM_001731	953	-0.58655
	NM_152400	211	0.48825
	NM_001099783	205	0.16415
	NM_024592	209	-0.67565
	NM_001047	1290	0.64335
	NM_018063	474	-0.38695
	NM_005088	923	-0.07315
	NM_016623	677	0.15125
	NM_004926	1868	-0.11255
	NM_006887	1073	0.24685
	NM_001001561	1056	0.02885
	NM_014001	1567	0.11975
	NM_015044	1556	0.49195
	NM_014930	728	0.52015
	NM_001160113	3553	0.00605
	NM_013241	245	-0.23975
	NM_000671	283	0.17165
	NM_000297	2077	-0.28485
	NM_000296	470	0.28705
	NM_001080383	408	0.30765
	NM_006524	1444	-0.00455
	NM_001134709	1532	-0.15005
	NM_020799	259	0.98655
	NM_002798	69	0.06965
	NM_001144932	496	0.27975
	NM_001083330	168	-0.56755
	NM_003435	1955	0.98815
	NM_001199780	128	0.24345
	NM_003437	1245	0.44025
	NM_138418	283	-0.07645
	NM_018113	530	0.31425
	NM_031219	175	-0.45685
	NM_006755	184	-0.15895
	NM_024945	1204	-0.02055
	NM_001201473	614	-0.33245
	NM_003740	1917	0.68285
	NM_014381	298	1.02885
	NM_002245	700	0.03525
	NM_000249	184	0.33935
	NM_020440	1632	0.91905
	NM_173553	99	-0.55115
	NM_183241	168	-0.31445
	NM_016433	1611	0.37345
	NM_144653	4977	0.85175
	NM_018156	341	0.98615
	NM_018473	95	-0.13425
	NM_001024666	2438	0.08055
	NM_152564	1911	1.15685
	NM_001134759	806	-0.21085
	NM_004719	2915	0.54415
	NM_015231	991	0.68885
	NM_018475	720	-0.22385
	NM_032227	4333	0.71915
	NM_022484	1529	0.57845
	NM_002158	3849	0.77435
	NM_005197	777	1.01425
	NM_006556	388	0.23215
	NM_001159727	768	0.84425
	NM_001135924	299	0.43675
	NM_007353	2620	0.33875
	NM_006572	4966	0.43215
	NM_000836	991	0.20285
	NM_002067	2815	0.82575
	NM_005475	3318	0.32025
	NM_001006114	707	0.02675
	NM_002735	1231	0.96625
	NM_005928	710	-0.22155
	NM_002972	335	0.20765
	NM_030962	1628	0.74995
	NM_004395	499	0.08845
	NM_002541	1068	0.81255
	NM_024529	420	0.38475
	NM_020193	1235	0.59585
	NM_018368	351	0.04325
	NM_152546	806	0.21355
	NM_001190	359	0.05865
	NM_001178094	6645	0.35205
	NM_152379	513	0.05795
	NM_004857	4822	0.52555
	NM_001122956	796	0.03025
	NM_004128	539	-0.01775
	NM_001201478	130	-0.54405
	NM_005858	282	0.45525
	NM_147185	506	0.83425
	NM_016262	633	-0.00105
	NM_001135861	230	-0.32095
	NM_001166271	4291	0.43195
	NM_032357	818	0.29135
	NM_001002755	119	-0.48655
	NM_145254	423	0.80025
	NM_003299	288	0.48855
	NM_007043	257	0.26425
	NM_017870	249	0.02855
	NM_001080453	299	0.24965
	NM_002557	140	0.56615
	NM_004365	350	-0.22595
	NM_004344	512	-0.67225
	NM_197956	140	0.68495
	NM_001013699	1144	0.00105
	NM_005324	1146	0.00185
	NM_002107	537	1.36745
	NM_006072	168	-0.51615
	NM_001102406	454	0.06845
	NM_052947	571	0.48045
	NM_001135954	1367	0.46635
	NM_012474	329	0.17805
	NM_020901	278	0.29875
	NM_005204	949	-0.72085
	NM_018310	576	1.32565
	NM_001519	1257	0.08755
	NM_014280	694	0.10465
	NM_001025105	1838	0.82015
	NM_203378	532	-0.84625
	NM_005528	94	-0.63195
	NM_025219	3716	1.11725
	NM_014787	1870	0.99795
	NM_001144766	300	0.34715
	NM_022365	138	0.02915
	NM_006260	3955	0.34515
	NM_018260	1283	1.10635
	NM_002959	4467	0.27995
	NM_003054	2163	-0.44015
	NM_001039938	790	-0.00955
	NM_004871	3251	0.53985
	NM_016052	6886	0.83145
	NM_006788	2168	0.53215
	NM_052857	497	-0.49495
	NM_001143778	1289	-0.65785
	NM_016097	146	-0.23175
	NM_203327	4613	0.23145
	NM_001006945	615	-0.04875
	NM_001202469	1104	0.00685
	NM_032177	405	0.24305
	NM_000019	207	-0.02505
	NM_005891	64	0.02205
	NM_020724	7085	0.91455
	NM_032827	1170	-0.29595
	NM_002225	2179	0.82555
	NM_004992	130	0.64125
	NM_001038603	2556	-0.20095
	NM_001195798	2500	1.06315
	NM_001162536	2581	0.22785
	NM_024071	643	-0.12185
	NM_022340	3715	1.07645
	NM_015346	607	0.77685
	NM_139075	545	0.01155
	NM_031296	2077	0.25515
	NM_012434	186	1.02785
	NM_018980	3226	0.49865
	NM_024532	185	-0.25955
	NM_025108	292	-0.05855
	NM_001164579	2970	0.44535
	NM_176096	282	-0.55085
	NM_016408	202	0.00845
	NM_014169	260	0.36795
	NM_176812	801	0.04515
	NM_152284	965	-0.04725
	NM_004322	376	-0.24475
	NM_145040	67	-0.90525
	NM_014900	1184	0.29335
	NM_207113	1658	0.37075
	NM_002596	1407	-0.97975
	NM_018964	1073	0.06645
	NM_005749	675	-0.33335
	NM_004279	120	0.03815
	NM_016272	2819	0.27465
	NM_016507	2710	1.14295
	NM_003718	549	0.24125
	NM_001170460	220	0.24855
	NM_001170464	2213	-0.04755
	NM_020455	2876	0.09245
	NM_213618	738	-0.58165
	NM_032777	1615	-0.27465
	NM_001172623	694	0.48185
	NM_014697	1550	1.41305
	NM_020657	2044	0.82195
	NM_001012320	1147	0.22525
	NM_001172831	1022	0.21985
	NM_000351	4376	1.00765
	NM_014302	155	0.23135
	NM_004154	297	0.56415
	NM_182501	425	0.22975
	NM_015942	67	-0.09275
	NM_001007565	430	-0.00595
	NM_006809	885	0.21095
	NM_005168	1789	0.73375
	NM_005381	440	0.45175
	NM_001012329	608	-0.33055
	NM_001130692	2427	0.45705
	NM_001142353	1431	0.92885
	NM_002309	3204	-0.03495
	NM_006369	457	0.49815
	NM_017768	497	0.18545
	NM_052940	222	0.24275
	NM_020710	527	0.87565
	NM_032019	322	-0.66265
	NM_182679	723	0.44045
	NM_006876	674	-0.28385
	NM_006577	1313	0.76435
	NM_001172695	537	0.11775
	NM_001144916	1526	0.46065
	NM_033309	1172	-0.60285
	NM_000981	88	-0.36555
	NM_018025	244	-0.21315
	NM_014992	2541	0.23145
	NM_001100873	570	1.03905
	NM_001080539	236	0.27385
	NM_001159390	244	-0.01175
	NM_001174103	2507	-0.30435
	NM_020470	56	0.00105
	NM_017818	203	0.14815
	NM_001001563	99	0.32355
	NM_014342	1516	0.18135
	NM_002026	691	0.03695
	NM_001033925	251	0.13225
	NM_002395	1499	0.28965
	NM_003934	1311	0.77665
	NM_003902	362	0.06155
	NM_015331	673	-0.21205
	NM_001197107	582	-0.77535
	NM_014704	3182	0.64675
	NM_004816	655	-0.00055
	NM_198537	59	0.60405
	NM_003864	208	-0.22565
	NM_001145541	884	1.10715
	NM_152772	483	0.62505
	NM_001037144	65	0.15825
	NM_017734	315	-0.79825
	NM_001037293	8048	0.73365
	NM_198077	434	0.09545
	NM_024097	128	0.08745
	NM_018050	762	-0.01565
	NM_012405	1593	0.89785
	NM_001166131	529	-0.31935
	NM_015962	1862	0.74705
	NM_130841	335	1.16105
	NM_005177	1456	1.01685
	NM_012463	209	0.88435
	NM_170776	913	-0.83385
	NM_033281	239	-0.16865
	NM_019008	3806	1.49235
	NM_014832	2116	0.35755
	NM_001145080	1600	0.37235
	NM_000051	157	1.16105
	NM_014744	3792	0.91715
	NM_017751	1162	0.31415
	NM_000543	386	0.26655
	NM_032043	119	0.41375
	NM_001199974	2132	-0.40285
	NM_001001937	134	0.28575
	NM_001145418	814	1.02235
	NM_001087	409	0.58725
	NM_001144920	2612	0.27695
	NM_032482	2783	0.28215
	NM_152716	1669	0.31295
	NM_001194997	258	0.14845
	NM_001080415	1193	0.08375
	NM_181359	4284	0.67455
	NM_001201483	356	0.56755
	NM_001975	893	-0.12465
	NM_001193503	78	-1.34735
	NM_014258	310	-0.81835
	NM_002519	1548	0.36985
	NM_004783	688	0.31555
	NM_016281	1193	0.34525
	NM_144571	3420	0.94335
	NM_001031803	328	-0.38105
	NM_018420	2298	-0.03395
	NM_145080	152	0.02885
	NM_173685	232	-0.11465
	NM_052843	492	-0.01465
	NM_153831	1061	0.61865
	NM_005975	3229	-0.41805
	NM_012197	1586	0.45305
	NM_005065	4051	1.17495
	NM_012394	120	-0.22405
	NM_021960	1412	0.74005
	NM_024991	3285	-0.05535
	NM_145897	99	-0.40325
	NM_001018003	764	0.05385
	NM_002539	334	0.47435
	NM_016240	1664	0.12815
	NM_198890	1314	0.80195
	NM_033388	244	-1.16985
	NM_173657	899	0.44935
	NM_020187	463	0.19085
	NM_001185077	536	0.69935
	NM_005709	468	0.02615
	NM_173824	1326	0.05225
	NM_030583	496	-0.39085
	NM_001145909	3037	0.64475
	NM_004069	279	0.31805
	NM_024922	2099	0.05805
	NM_001143936	92	-0.68025
	NM_170708	133	0.11985
	NM_020139	266	-0.82605
	NM_001164637	1936	0.37605
	NM_004051	319	0.96665
	NM_004818	710	0.52825
	NM_007204	583	0.25755
	NM_017895	232	0.19415
	NM_020414	272	0.53605
	NM_016315	1910	0.23325
	NM_018380	274	0.05445
	NM_152626	309	0.16235
	NM_013299	98	-0.22975
	NM_032807	310	0.42225
	NM_015258	562	0.30085
	NM_016021	67	0.43615
	NM_001001788	1208	-0.03535
	NM_001143782	971	-0.68525
	NM_001171134	638	0.09515
	NM_012166	1654	0.63125
	NM_001190274	489	-0.03235
	NM_148169	1205	-0.10095
	NM_004837	321	0.09515
	NM_001297	1823	0.79345
	NM_014739	2522	0.35275
	NM_003560	665	-0.97595
	NM_002356	1223	-0.20195
	NM_001005862	529	-0.11695
	NM_032358	711	0.26015
	NM_022745	3035	0.10155
	NM_183001	473	0.80615
	NM_001127649	2942	0.85275
	NM_022903	280	-0.23885
	NM_001031737	187	-0.54085
	NM_006568	904	-0.08235
	NM_024092	1274	0.69585
	NM_003923	504	-0.91295
	NM_032354	200	-1.77775
	NM_014394	824	0.36575
	NM_006714	307	-0.55705
	NM_014831	1455	0.29025
	NM_001031740	1270	0.86625
	NM_003153	738	0.10085
	NM_016480	165	-0.11925
	NM_004809	717	0.60935
	NM_012459	2564	0.07865
	NM_020201	707	0.02025
	NM_001002812	1622	0.32085
	NM_001620	840	0.60385
	NM_001204813	1778	0.24495
	NM_014044	98	0.16665
	NM_001130913	2188	0.18245
	NM_024065	973	-0.11615
	NM_001029835	392	0.25065
	NM_144981	97	-0.10525
	NM_144718	668	0.12765
	NM_001042481	2693	0.99755
	NM_004571	87	0.42945
	NM_174938	3292	0.17685
	NM_002072	2085	0.74115
	NM_005919	126	1.68505
	NM_017952	632	0.48585
	NM_006052	2123	0.97805
	NM_015545	4834	1.55145
	NM_002071	4542	0.11555
	NM_001204180	274	0.21445
	NM_006076	1000	-0.14805
	NM_006268	1218	0.32875
	NM_006660	2601	0.40155
	NM_000980	56	-0.13325
	NM_005556	154	0.05105
	NM_002273	471	-0.05425
	NM_007062	1236	0.60405
	NM_214462	527	0.93455
	NM_007259	523	0.01715
	NM_001142560	303	-0.47225
	NM_080631	692	1.13775
	NM_001017395	3687	0.27665
	NM_022787	2794	0.70415
	NM_001199972	4290	-0.55505
	NM_021823	503	0.21365
	NM_001184937	4216	1.01975
	NM_001076552	741	-0.40815
	NM_020738	1796	0.51235
	NM_001080475	6930	0.80915
	NM_013245	731	0.41505
	NM_004869	1669	0.35255
	NM_012384	2483	0.63175
	NM_207418	1094	-0.00325
	NM_014096	836	0.82085
	NM_001100910	1094	-0.07825
	NM_001123168	1022	-0.16675
	NM_003632	902	-1.27055
	NM_001127453	668	0.69465
	NM_022066	1486	0.34575
	NM_015397	1962	0.35105
	NM_025230	718	0.31965
	NM_014330	86	0.15525
	NM_032833	2702	0.53985
	NM_000386	812	0.52435
	NM_006302	205	-0.03155
	NM_021111	1409	0.69735
	NM_031476	2863	1.72935
	NM_052899	1004	0.53345
	NM_024589	497	-0.21815
	NM_001079817	4790	0.56925
	NM_003528	1798	-0.14195
	NM_006946	3373	0.07095
	NM_178313	2219	0.73415
	NM_001144989	3442	0.32885
	NM_015995	5606	0.51695
	NM_001198793	1534	-0.38555
	NM_001177718	1512	0.15565
	NM_001032282	1347	0.08755
	NM_031918	2059	0.61685
	NM_001032280	1371	-0.30595
	NM_003222	1268	-0.20445
	NM_000158	550	0.37235
	NM_002592	203	-0.54635
	NM_080546	2341	0.52445
	NM_020428	525	0.23915
	NM_015898	2229	0.18585
	NM_032478	205	-0.47435
	NM_014982	5444	0.75935
	NM_015474	2702	0.65485
	NM_002945	892	0.45165
	NM_002947	70	-0.45325
	NM_002946	634	0.44905
	NM_170754	492	-1.90785
	NM_005006	278	0.48405
	NM_001166159	449	0.33485
	NM_004551	78	-0.47815
	NM_020312	640	0.28045
	NM_004553	129	-0.06665
	NM_024407	86	-0.55675
	NM_001734	376	0.04035
	NM_001733	312	-0.51105
	NM_016138	141	-0.14415
	NM_182480	107	-0.21625
	NM_001035247	118	0.05675
	NM_017421	196	-0.10435
	NM_017580	635	1.08585
	NM_032143	1140	0.27335
	NM_014043	399	0.37735
	NM_198426	82	-0.67365
	NM_012196	93	-0.69245
	NM_012112	212	0.50815
	NM_015691	3376	0.14995
	NM_000310	1348	0.20055
	NM_006423	160	-0.14325
	NM_001474	89	-0.51285
	NM_004027	2543	0.74055
	NM_001476	89	-0.61415
	NM_001136004	4493	0.41525
	NM_004426	2004	-0.16905
	NM_024947	337	1.22485
	NM_004427	1241	0.33705
	NM_001080452	256	-0.02585
	NM_001009554	4785	0.67255
	NM_001030007	4054	0.64695
	NM_001201340	175	0.34925
	NM_002412	103	-0.41215
	NM_182838	5069	0.14325
	NM_002105	1086	0.81405
	NM_004893	517	-0.17875
	NM_002106	387	-0.05935
	NM_003958	481	0.72555
	NM_005977	1064	-0.02415
	NM_183237	483	-0.13245
	NM_001185010	174	0.72165
	NM_003310	362	0.33285
	NM_007212	1871	0.25195
	NM_177925	164	-0.64055
	NM_017760	352	0.44335
	NM_002789	252	-0.02495
	NM_001184761	427	0.26495
	NM_004859	913	0.59125
	NM_007097	272	0.19265
	NM_001142928	512	-0.13515
	NM_001145295	291	0.48875
	NM_001619	1103	-0.13365
	NM_015938	1392	0.66165
	NM_024618	570	-0.01775
	NM_006851	500	0.20095
	NM_183238	3914	0.76595
	NM_002593	68	-0.74645
	NM_005670	1878	0.06795
	NM_030940	1494	0.33175
	NM_194279	464	-0.36205
	NM_001104595	1546	1.09195
	NM_024556	510	0.35535
	NM_153367	4016	-0.16175
	NM_002907	1283	0.00015
	NM_021203	141	0.86345
	NM_000906	575	-0.22755
	NM_145863	345	0.08665
	NM_022899	132	0.78655
	NM_001199099	958	0.00475
	NM_022496	503	0.34955
	NM_005721	4093	-0.10345
	NM_005722	2515	0.12445
	NM_001003716	817	-0.52755
	NM_033177	180	-0.00065
	NM_017528	248	-0.07585
	NM_001080542	880	-1.13795
	NM_032682	745	-0.38835
	NM_017750	1143	-0.30545
	NM_019067	9436	0.68285
	NM_032311	142	1.43345
	NM_016339	1865	-0.85395
	NM_001006636	1036	0.81165
	NM_002860	817	0.68755
	NM_024831	739	0.57665
	NM_001204068	1615	0.02745
	NM_002850	1272	0.30785
	NM_015245	2794	1.20165
	NM_000203	110	-1.17995
	NM_015871	151	0.30885
	NM_001079811	311	0.67245
	NM_012461	768	0.05175
	NM_004910	272	-0.00325
	NM_006167	2523	0.81635
	NM_020845	2546	0.31075
	NM_001110	2100	1.02845
	NM_003474	4885	0.48215
	NM_003183	498	0.71535
	NM_153634	1522	0.29375
	NM_001040427	178	-0.47355
	NM_152727	304	-0.16985
	NM_003915	195	-0.38875
	NM_153636	622	-0.58505
	NM_175630	860	-0.06335
	NM_014911	17873	0.68755
	NM_022805	135	-0.23585
	NM_016641	1456	1.02155
	NM_003091	286	0.08235
	NM_003093	218	-0.08065
	NM_004596	218	-0.33675
	NM_003095	385	-0.17835
	NM_003094	165	-0.26505
	NM_153746	813	0.34635
	NM_015336	2958	-0.09585
	NM_032327	470	0.11805
	NM_001001483	452	-0.00835
	NM_032799	309	-0.54305
	NM_002733	621	-0.00785
	NM_024429	1073	0.35045
	NM_032283	1871	0.26745
	NM_017573	3363	-0.72665
	NM_001048200	3450	0.71715
	NM_198269	4285	0.48885
	NM_020185	483	0.11595
	NM_017823	196	-0.42225
	NM_001167614	2001	0.75315
	NM_012291	159	-0.08235
	NM_022080	2182	0.90865
	NM_003827	650	0.10655
	NM_001017405	942	0.38865
	NM_199190	2109	0.87815
	NM_018357	527	-0.34835
	NM_015454	256	-0.21975
	NM_022078	521	0.53275
	NM_019070	311	0.14395
	NM_001855	888	0.39085
	NM_001128595	285	-0.08465
	NM_001032292	4372	0.37575
	NM_004462	356	0.44235
	NM_203499	852	0.14345
	NM_014829	348	0.55845
	NM_000314	6346	0.18545
	NM_020390	1360	0.29325
	NM_018490	1761	0.75285
	NM_015983	874	0.36675
	NM_181838	887	0.69205
	NM_003338	828	0.07035
	NM_015559	4808	-0.15635
	NM_001145928	783	0.35495
	NM_016068	192	0.06905
	NM_001098832	408	0.59825
	NM_005384	299	0.34075
	NM_174908	6664	0.18885
	NM_024661	231	0.14275
	NM_001193304	3238	0.50345
	NM_016053	165	-0.42465
	NM_052932	2531	0.37745
	NM_198082	224	-0.10845
	NM_014167	162	0.29425
	NM_003763	3109	0.16595
	NM_138385	1452	-0.55305
	NM_007349	339	0.22145
	NM_016930	1063	0.34445
	NM_020772	1187	0.97655
	NM_012345	189	0.31375
	NM_014351	1492	0.17055
	NM_017943	1081	0.23775
	NM_001142541	476	-0.00165
	NM_178148	599	0.76045
	NM_032145	1968	0.29765
	NM_032826	4426	1.01355
	NM_203301	1760	0.13835
	NM_002178	171	-0.05685
	NM_205836	412	0.24565
	NM_002970	350	0.15325
	NM_001165877	168	-0.51745
	NM_138799	557	0.11525
	NM_001146082	5370	0.08585
	NM_080861	377	-0.47075
	NM_001146316	252	0.06155
	NM_025106	1952	0.03635
	NM_005340	158	0.10175
	NM_032593	92	-0.73555
	NM_138571	375	0.89045
	NM_004359	532	0.18525
	NM_007065	416	0.28295
	NM_000688	125	0.71125
	NM_007076	1728	0.07285
	NM_016252	970	0.99535
	NM_002962	2703	-0.10815
	NM_153252	5068	1.09495
	NM_014624	103	-0.55005
	NM_014732	2124	1.38985
	NM_001031855	292	0.60395
	NM_053055	1304	0.74995
	NM_152271	1189	0.08705
	NM_006602	775	0.44815
	NM_001165	2216	0.36755
	NM_183004	2160	1.62775
	NM_018719	1420	0.09805
	NM_004886	147	-0.01545
	NM_019003	170	-0.35605
	NM_001006683	170	-0.22045
	NM_012088	203	-0.28955
	NM_014941	1671	-0.04055
	NM_015358	1225	0.22245
	NM_001085354	2394	0.25975
	NM_006701	171	0.32295
	NM_001237	276	0.38345
	NM_005112	897	0.62125
	NM_032353	527	0.32965
	NM_020410	219	-0.51715
	NM_183057	266	-0.37145
	NM_001378	525	0.04235
	NM_001135812	2152	0.72255
	NM_001039535	1926	0.18975
	NM_030665	1466	0.30375
	NM_145061	1243	0.21585
	NM_001100595	487	0.01245
	NM_003690	552	0.00075
	NM_018186	97	-0.15885
	NM_001024916	424	-0.10945
	NM_201453	428	0.39185
	NM_172003	460	0.15605
	NM_024709	2418	0.46785
	NM_138422	292	0.59405
	NM_005567	320	-0.19935
	NM_173500	5807	1.10615
	NM_016274	83	-0.05305
	NM_203394	2762	0.51275
	NM_198256	2080	0.23115
	NM_001950	792	0.30595
	NM_001949	3278	-0.02315
	NM_005225	1049	-0.66645
	NM_021035	1363	0.59565
	NM_022149	494	-0.57125
	NM_015316	1193	-0.41395
	NM_145698	2210	0.43575
	NM_001135707	1562	-0.81915
	NM_006663	549	0.20905
	NM_001961	495	0.58565
	NM_020923	2828	0.82085
	NM_080626	366	0.66085
	NM_001004125	713	-0.05785
	NM_007275	126	0.10565
	NM_000120	210	0.01105
	NM_001034853	1090	0.04755
	NM_001134793	375	0.14205
	NM_013328	570	-0.32465
	NM_006907	826	0.51365
	NM_004388	152	0.01745
	NM_004373	202	-0.30755
	NM_003394	824	0.55995
	NM_004126	294	-0.43045
	NM_017791	1690	0.40095
	NM_014777	1582	1.15425
	NM_014825	875	0.90255
	NM_021034	176	-0.35895
	NM_006435	242	-0.55315
	NM_003641	156	-0.40905
	NM_002149	793	0.22245
	NM_001098407	93	-0.76555
	NM_001127200	93	-0.56405
	NM_001127212	93	-0.48195
	NM_001098411	74	-0.45485
	NM_001472	103	-0.51265
	NM_014822	685	0.75785
	NM_002912	610	0.87525
	NM_021982	2812	0.86255
	NM_004922	1062	1.23385
	NM_001042734	778	0.35195
	NM_015435	1488	0.30445
	NM_032112	5353	0.03115
	NM_172177	1279	-0.14945
	NM_032477	57	-0.16645
	NM_003776	107	-0.55515
	NM_001195620	180	-1.17865
	NM_022915	676	0.32825
	NM_003302	148	0.71595
	NM_016213	235	0.16975
	NM_016055	232	-0.26545
	NM_001099415	2013	0.99435
	NM_031430	290	-0.24895
	NM_015911	201	-0.51245
	NM_001193328	201	-0.67195
	NM_001204221	1700	0.68875
	NM_001080470	3281	0.51465
	NM_052929	712	-0.04865
	NM_001142293	1058	0.14175
	NM_175609	1914	0.22505
	NM_002291	147	0.45965
	NM_001127641	396	0.23385
	NM_002292	111	-0.19485
	NM_000052	3374	0.98675
	NM_001005918	2082	0.65565
	NM_022782	4481	0.59175
	NM_133494	1257	1.41335
	NM_003157	990	-0.03225
	NM_003707	290	0.43205
	NM_001146099	494	0.15055
	NM_001025203	139	0.14825
	NM_007279	645	0.36095
	NM_033116	2441	0.43975
	NM_013406	116	-0.36325
	NM_015534	1124	0.97345
	NM_003028	268	0.47695
	NM_005436	1153	0.71795
	NM_001865	143	-0.10735
	NM_001377	328	0.22165
	NM_001164273	2659	0.74185
	NM_006636	1017	0.32885
	NM_001172085	589	0.40455
	NM_022455	295	1.18925
	NM_015332	2419	0.55215
	NM_001128211	333	0.60825
	NM_001126	737	0.22955
	NM_145249	139	-0.55985
	NM_015895	247	-0.02885
	NM_018028	652	0.89635
	NM_152237	1779	0.02115
	NM_032444	1157	0.44945
	NM_174942	3395	0.25595
	NM_024325	1334	0.70915
	NM_030634	1994	0.10805
	NM_133473	1884	0.67015
	NM_001172671	2022	0.27375
	NM_014650	2341	0.32235
	NM_001143771	181	0.19205
	NM_002954	272	-0.00665
	NM_031438	370	0.49275
	NM_144570	2426	1.06785
	NM_016941	467	0.15565
	NM_152395	5481	0.38735
	NM_018283	1420	0.28455
	NM_004724	221	0.77995
	NM_004853	104	0.29015
	NM_002038	311	-0.35345
	NM_023012	485	0.23935
	NM_003164	568	0.78575
	NM_030812	543	-0.29605
	NM_003569	2827	0.03695
	NM_033428	2080	0.22905
	NM_001006	55	0.08705
	NM_001174090	365	-0.62465
	NM_006014	168	-0.18015
	NM_001100590	2400	0.46435
	NM_022485	417	0.26015
	NM_182984	259	-0.18545
	NM_001037324	792	0.42405
	NM_001397	2705	0.71525
	NM_001167972	1230	0.14335
	NM_018439	744	-0.14145
	NM_001388	727	0.47955
	NM_004147	212	0.56655
	NM_031464	3059	-0.06595
	NM_015155	3427	0.34055
	NM_198433	492	0.46815
	NM_004217	136	-0.32415
	NM_001166019	963	0.76965
	NM_032520	257	-0.72805
	NM_018360	1453	0.79195
	NM_006779	563	0.60635
	NM_152243	579	0.18805
	NM_012121	828	0.90975
	NM_020141	2430	0.52365
	NM_014726	1430	0.12185
	NM_016441	2330	0.62205
	NM_005759	243	0.40585
	NM_001178116	1972	0.37185
	NM_001168325	627	0.50255
	NM_005385	2756	0.03855
	NM_001080391	2655	-0.10215
	NM_012417	4366	-0.41155
	NM_001033859	166	-0.42595
	NM_207346	321	0.01555
	NM_138370	824	-0.16815
	NM_004520	811	0.42345
	NM_006845	583	0.53455
	NM_001753	1887	0.57995
	NM_001183	619	0.05015
	NM_005765	877	-0.07125
	NM_001195555	1351	0.70985
	NM_000059	901	0.63005
	NM_005469	111	-0.01065
	NM_001033583	2835	0.43265
	NM_007274	196	0.16045
	NM_006821	141	-0.26135
	NM_001037161	138	-0.58705
	NM_006606	2907	0.81735
	NM_001114	2617	-0.06255
	NM_004036	760	1.05455
	NM_194313	2005	-0.24755
	NM_017576	300	0.72255
	NM_002893	381	-0.09105
	NM_001116	3119	0.34395
	NM_001193273	1085	1.06955
	NM_005610	6502	-0.10215
	NM_016475	631	0.48475
	NM_033082	241	-0.11455
	NM_022731	991	0.02285
	NM_180990	150	0.17875
	NM_001007561	2936	1.93785
	NM_016395	1964	1.27145
	NM_020374	519	0.62315
	NM_020375	470	0.48615
	NM_001100118	1231	0.53425
	NM_005431	604	0.27215
	NM_021141	219	0.35795
	NM_022406	514	-0.09745
	NM_001469	223	0.48455
	NM_020429	2271	0.96815
	NM_022739	501	-0.05205
	NM_030752	90	0.44765
	NM_004539	996	0.38305
	NM_001017370	358	-0.11765
	NM_001130007	912	0.44065
	NM_152663	5478	0.67215
	NM_001146110	2763	0.23605
	NM_006999	2096	-0.10505
	NM_001114394	1365	0.49065
	NM_017631	641	-0.20765
	NM_001113402	1156	0.31385
	NM_032737	4345	0.98095
	NM_001560	2676	0.71535
	NM_005573	753	0.01755
	NM_001199282	1061	1.03545
	NM_019009	2667	0.55935
	NM_030811	380	0.10485
	NM_015084	1380	0.66435
	NM_032014	139	0.00435
	NM_025240	1551	0.62905
	NM_016070	230	0.32685
	NM_018997	117	-0.66285
	NM_006246	2117	0.48365
	NM_001199756	256	0.48915
	NM_006244	633	-0.37355
	NM_001161725	2702	-0.21495
	NM_016309	202	0.18255
	NM_014793	651	-0.20095
	NM_206923	1123	-0.37335
	NM_005746	2509	0.17215
	NM_005675	398	-0.30995
	NM_021980	52	-0.04945
	NM_001114632	428	-0.54595
	NM_015035	363	1.06145
	NM_001005920	1120	0.07245
	NM_022132	1839	0.32185
	NM_001080432	2540	0.53185
	NM_000437	2220	0.70055
	NM_018042	274	0.86595
	NM_018171	1014	0.06105
	NM_001481	1613	-0.35565
	NM_015955	1538	0.25895
	NM_007175	3271	0.80015
	NM_018056	189	0.30375
	NM_007001	566	0.75545
	NM_015139	548	1.35015
	NM_001866	2089	-0.08545
	NM_005866	907	0.27115
	NM_017827	337	-0.66205
	NM_001033028	560	0.44515
	NM_001145278	1185	0.58505
	NM_031207	150	-0.09985
	NM_001006657	314	1.10195
	NM_015453	1012	0.30225
	NM_025264	428	0.46445
	NM_012124	956	0.20945
	NM_052844	89	-0.37605
	NM_001167880	866	0.10055
	NM_004529	147	0.67025
	NM_139281	2880	0.81075
	NM_031302	428	0.04675
	NM_152932	353	0.10535
	NM_003898	2807	-0.06965
	NM_004773	410	0.01585
	NM_006349	228	0.06075
	NM_001170670	1249	0.43575
	NM_053001	419	0.02235
	NM_012341	462	0.78025
	NM_019096	1118	-0.19415
	NM_138485	452	0.37875
	NM_006085	1360	0.07125
	NM_001204510	625	0.21135
	NM_032789	324	-0.73115
	NM_004326	1258	-0.02675
	NM_014805	2364	0.04675
	NM_199187	61	-0.36265
	NM_000633	4987	0.46495
	NM_005030	301	0.82025
	NM_004073	308	0.06555
	NM_006622	514	0.58535
	NM_001190799	527	-0.19255
	NM_024509	172	0.95525
	NM_020466	5047	0.30015
	NM_024769	3627	0.30395
	NM_001001660	700	-0.31545
	NM_024036	277	-0.02115
	NM_001749	505	-0.75535
	NM_144711	2150	1.52895
	NM_014672	494	0.28355
	NM_006187	3275	0.47075
	NM_025250	3059	-0.35695
	NM_052902	253	-0.12275
	NM_000252	1277	0.71765
	NM_004435	63	0.03305
	NM_001319	1133	0.11675
	NM_001044722	82	0.69785
	NM_022048	6197	1.14475
	NM_030666	1275	0.14225
	NM_006919	459	0.46225
	NM_002639	115	0.70025
	NM_002974	459	0.36445
	NM_001195291	127	0.11455
	NM_032673	99	-0.14585
	NM_144664	2608	0.20695
	NM_001143915	2537	-0.31965
	NM_007144	187	-0.72235
	NM_032373	2660	1.70485
	NM_001011663	1108	0.38885
	NM_030939	311	1.04175
	NM_138813	951	-0.50925
	NM_018199	1254	0.60715
	NM_024837	464	0.65975
	NM_003714	3139	1.00395
	NM_019040	1725	0.01995
	NM_018091	367	0.48885
	NM_181718	155	-0.18855
	NM_031313	841	1.66905
	NM_012161	715	0.48825
	NM_032420	933	0.73525
	NM_207344	435	0.17305
	NM_024641	3049	0.38935
	NM_014315	182	0.20825
	NM_057161	555	0.10705
	NM_001135772	380	-0.12255
	NM_018449	808	0.28045
	NM_001174084	569	0.04375
	NM_015338	1075	0.20505
	NM_016218	1795	0.34645
	NM_018263	4365	1.16385
	NM_001080412	2721	0.63945
	NM_020644	262	0.49445
	NM_001184742	2788	0.91435
	NM_032765	2267	-0.46435
	NM_001012967	1411	0.44255
	NM_006306	2123	0.95045
	NM_145274	975	0.08275
	NM_019072	4316	0.33245
	NM_014573	1429	1.00805
	NM_001199708	2533	0.18515
	NM_033452	317	-0.47525
	NM_001145635	1243	-0.50315
	NM_000466	433	-0.13505
	NM_003630	776	-0.09765
	NM_000318	340	-0.09045
	NM_000288	405	0.13565
	NM_000287	326	-0.77865
	NM_014225	434	0.47195
	NM_022914	76	-0.01865
	NM_015684	2973	0.05135
	NM_001003701	139	-0.34525
	NM_007100	61	-1.04285
	NM_001003785	77	-0.34815
	NM_001697	69	-0.28115
	NM_001161586	83	-0.88065
	NM_152490	1230	1.56905
	NM_001686	146	0.59035
	NM_000410	2600	0.47775
	NM_002069	541	0.22195
	NM_013254	728	0.30135
	NM_024569	2973	0.74435
	NM_001127229	64	-0.20385
	NM_001145526	756	0.29875
	NM_003983	4488	0.78765
	NM_006079	1324	-0.02195
	NM_133467	522	-0.17255
	NM_002622	905	0.06215
	NM_139179	707	0.43295
	NM_015932	96	0.06525
	NM_002623	260	-0.19255
	NM_005957	657	0.47095
	NM_001199758	232	0.05115
	NM_004800	629	0.13715
	NM_001098410	93	-0.49525
	NM_001098406	93	-0.48275
	NM_002726	424	0.35035
	NM_001098408	93	-0.37535
	NM_003325	738	0.97335
	NM_004292	210	0.14605
	NM_024832	736	0.85705
	NM_018993	1517	0.49335
	NM_000245	2249	0.52955
	NM_203386	175	-0.05335
	NM_001017	96	-0.17365
	NM_001016	869	-0.19635
	NM_001015	56	-0.41095
	NM_001014	50	0.18995
	NM_005617	55	-0.01965
	NM_006012	190	0.22675
	NM_014572	1831	0.38845
	NM_005216	191	0.36795
	NM_005388	1737	0.28165
	NM_030813	58	0.26085
	NM_153339	295	0.50245
	NM_001878	191	-0.18925
	NM_004785	493	-0.28105
	NM_004252	692	-0.03595
	NM_153366	361	0.63865
	NM_018390	4019	-0.19685
	NM_152475	2764	1.26605
	NM_005706	250	0.15025
	NM_032370	888	-0.51115
	NM_021188	734	0.87345
	NM_006570	380	-0.20125
	NM_006064	428	-0.09025
	NM_005265	165	0.02355
	NM_020533	213	-0.33525
	NM_178026	607	0.60765
	NM_003979	1117	0.67805
	NM_025251	1061	0.34025
	NM_001079877	3124	0.05125
	NM_002890	1030	0.09575
	NM_007368	1559	0.94225
	NM_014380	234	-0.65575
	NM_004924	1096	0.38955
	NM_006831	426	0.36495
	NM_003379	1165	0.27435
	NM_002841	4299	0.60115
	NM_002840	1658	0.98285
	NM_130435	252	0.46915
	NM_080841	533	0.11485
	NM_014671	1359	0.84545
	NM_024070	236	0.14875
	NM_001105244	694	0.54275
	NM_001135648	1440	0.28145
	NM_020234	71	-0.28055
	NM_001177701	100	0.08225
	NM_174887	390	-0.06565
	NM_001874	1994	0.85275
	NM_001304	2874	0.90515
	NM_001873	581	-0.45635
	NM_003652	133	0.46955
	NM_015635	580	0.98825
	NM_174928	162	0.04325
	NM_023004	294	-0.25665
	NM_001081563	768	-0.18205
	NM_003586	671	-1.21605
	NM_207370	1984	0.16745
	NM_002936	4354	0.71155
	NM_014607	2166	0.00015
	NM_015026	521	0.61785
	NM_001163418	1652	1.49995
	NM_015562	1856	1.23435
	NM_014916	707	1.12735
	NM_001204425	84	0.92045
	NM_030763	580	-1.00065
	NM_001201362	1002	-0.67175
	NM_005517	1490	-0.10725
	NM_004965	812	-0.28725
	NM_001039366	504	0.56585
	NM_198896	1939	0.37685
	NM_032144	1857	-0.09185
	NM_172071	7505	0.21335
	NM_001100588	734	1.50095
	NM_014171	238	0.21155
	NM_001040610	149	0.35315
	NM_005101	57	-1.31975
	NM_022818	1684	0.05445
	NM_006875	947	0.09245
	NM_012279	1373	0.68525
	NM_001494	2424	0.18265
	NM_001493	791	0.06395
	NM_001037174	2289	0.85895
	NM_015373	610	-0.12425
	NM_178815	761	1.04345
	NM_001098784	662	0.10225
	NM_152517	1729	-0.92615
	NM_003223	868	0.09735
	NM_001142296	760	0.13895
	NM_001042466	890	0.56305
	NM_199294	400	0.07755
	NM_000422	151	0.35995
	NM_005557	155	0.08735
	NM_014023	2820	0.41815
	NM_000526	155	0.51085
	NM_001006623	2584	0.24595
	NM_000421	353	0.06685
	NM_002189	701	0.01295
	NM_014740	226	0.33635
	NM_001312	506	-0.85375
	NM_022574	2211	-0.54465
	NM_015575	969	0.98375
	NM_020908	295	0.56275
	NM_001144761	285	-0.15085
	NM_005077	513	-0.08795
	NM_032264	1513	0.68875
	NM_001143986	179	-1.47425
	NM_007005	351	0.53035
	NM_152419	3255	0.32075
	NM_001193452	790	0.72435
	NM_002668	392	-0.51375
	NM_001254	915	0.32755
	NM_003503	1325	-0.16195
	NM_145858	355	-0.09875
	NM_002006	5826	0.74105
	NM_014742	1808	0.53625
	NM_001014842	1183	0.29825
	NM_020123	1275	0.31445
	NM_006287	2703	-0.14035
	NM_015654	1175	0.50475
	NM_015535	496	0.29225
	NM_000662	388	-0.18405
	NM_001200016	3771	-0.07815
	NM_014350	1055	-0.28245
	NM_019606	561	0.25645
	NM_001006946	1269	0.41745
	NM_001008662	403	0.08505
	NM_004978	919	0.79695
	NM_001862	71	0.04085
	NM_001017969	661	0.13095
	NM_001081559	869	0.31245
	NM_016207	77	-0.05475
	NM_017437	317	0.39215
	NM_013291	86	-0.24085
	NM_003550	277	0.27715
	NM_006111	1679	0.25745
	NM_001130410	331	-0.12405
	NM_021814	1722	0.46555
	NM_015073	2124	0.46395
	NM_020808	1152	0.82695
	NM_015072	630	0.53805
	NM_014640	295	0.38975
	NM_024686	4237	0.18555
	NM_001130144	261	-0.22705
	NM_006321	2264	0.78355
	NM_001025930	866	0.19495
	NM_206855	10113	0.53385
	NM_005883	3033	0.06325
	NM_001114633	293	-1.34125
	NM_024420	469	0.12235
	NM_000755	601	0.02495
	NM_152892	450	0.28085
	NM_018328	3946	1.07615
	NM_003925	227	0.41955
	NM_052897	904	0.11945
	NM_003171	54	0.51825
	NM_017801	2640	0.23305
	NM_181472	581	0.24025
	NM_178818	2526	0.29985
	NM_016404	166	-0.51545
	NM_012338	1270	0.19565
	NM_001128309	1650	1.28345
	NM_001006616	1516	0.59805
	NM_020695	817	0.26025
	NM_015523	299	0.28185
	NM_020385	894	1.28165
	NM_001126122	458	-0.00085
	NM_006358	307	0.27455
	NM_152707	403	-1.23825
	NM_183009	1138	0.71115
	NM_003951	403	-0.09065
	NM_014251	974	0.42315
	NM_003705	495	-0.32215
	NM_001165418	428	0.19725
	NM_148911	1052	0.99455
	NM_022757	1052	-0.41705
	NM_004544	377	0.30525
	NM_001451	1376	-0.38275
	NM_018838	104	-0.28225
	NM_015965	70	-0.50915
	NM_020401	221	0.02125
	NM_206886	127	0.16435
	NM_001136044	471	-0.00985
	NM_001099294	3448	1.74605
	NM_080764	3319	0.54915
	NM_003380	312	-0.15735
	NM_006716	212	-0.46365
	NM_152320	5792	0.52145
	NM_003681	146	0.49315
	NM_001170937	162	-0.06265
	NM_033087	564	0.29345
	NM_005787	89	0.37535
	NM_019109	2494	0.78485
	NM_013339	183	0.26405
	NM_013338	104	0.39995
	NM_002650	355	-0.07185
	NM_003149	1707	1.64245
	NM_020315	1057	0.36245
	NM_001863	125	-0.47595
	NM_003473	1114	0.36295
	NM_145059	591	-0.10165
	NM_000428	1127	0.13555
	NM_001142749	2654	0.72165
	NM_005744	3260	0.54925
	NM_057749	1425	-0.46715
	NM_002195	92	-0.92575
	NM_057182	528	0.22995
	NM_001206836	329	-0.35405
	NM_014845	157	0.20655
	NM_004218	871	0.10525
	NM_024523	1666	1.08345
	NM_017752	2181	1.02345
	NM_001185023	352	-0.53105
	NM_018086	1937	0.35015
	NM_052928	1748	0.75405
	NM_006062	1272	0.76995
	NM_004412	163	1.19715
	NM_020197	344	-0.21175
	NM_022743	215	0.16525
	NM_006054	843	-0.05715
	NM_001197124	72	0.16285
	NM_002198	872	0.09015
	NM_004029	89	-1.05275
	NM_006084	365	-0.71425
	NM_033387	2743	0.05575
	NM_001162407	223	-0.23205
	NM_003993	343	-0.55785
	NM_003992	315	-0.12455
	NM_020666	118	0.01475
	NM_014035	1451	0.61855
	NM_031953	426	-0.07645
	NM_006527	541	-0.15615
	NM_173515	1048	0.92145
	NM_015368	1096	0.65455
	NM_001012515	1145	1.22345
	NM_181842	861	-0.31195
	NM_014415	1722	0.20815
	NM_003443	98	-0.65225
	NM_001013437	468	0.36635
	NM_006869	1011	0.97045
	NM_178140	2796	0.61715
	NM_017891	1068	0.01675
	NM_012123	358	0.13445
	NM_018332	1398	0.73195
	NM_007242	239	0.54355
	NM_198273	3189	0.34075
	NM_001616	665	0.17205
	NM_001136543	1132	0.08515
	NM_001168301	1107	0.27365
	NM_030624	898	1.67375
	NM_198317	531	-0.05825
	NM_138709	3028	0.34975
	NM_018073	1601	0.90425
	NM_004958	943	0.38515
	NM_017867	109	0.45735
	NM_003362	1021	0.18945
	NM_018207	1769	-0.01175
	NM_001080419	1379	-0.21175
	NM_173547	567	0.41485
	NM_014818	5902	0.17945
	NM_014282	1295	0.12105
	NM_005973	350	0.23055
	NM_005011	1891	0.33385
	NM_016256	606	0.56825
	NM_024946	574	-0.20045
	NM_013376	332	0.06435
	NM_014755	3217	0.91625
	NM_022481	542	-0.66345
	NM_015230	1901	0.25625
	NM_015242	589	-0.19045
	NM_001196	217	0.01075
	NM_138300	534	0.57245
	NM_017676	83	0.07295
	NM_005484	104	-0.03145
	NM_000101	62	-0.55955
	NM_020219	747	0.08805
	NM_014720	3509	0.69415
	NM_012292	639	0.04935
	NM_014430	445	0.37025
	NM_006214	501	-0.47595
	NM_148174	563	0.85835
	NM_024408	3244	1.08215
	NM_032581	297	0.44325
	NM_138494	2863	0.01075
	NM_152773	106	0.18745
	NM_001017366	59	-0.27285
	NM_138783	254	-0.05005
	NM_014897	4671	0.84685
	NM_005526	384	0.08775
	NM_139245	3687	0.81135
	NM_001538	156	-1.64485
	NM_007184	584	0.30615
	NM_032102	3147	0.11915
	NM_001100397	1121	-0.77445
	NM_016340	3343	0.83395
	NM_032350	618	0.35055
	NM_152604	1259	1.06355
	NM_015426	633	0.21865
	NM_016546	1682	-0.74525
	NM_058230	124	0.08345
	NM_001123377	220	-0.16525
	NM_001001523	1399	-1.12185
	NM_001006656	1711	0.90585
	NM_021145	1181	0.06105
	NM_000181	209	-0.94425
	NM_016111	514	-0.48075
	NM_001205029	2427	-0.11825
	NM_001204171	8434	0.20525
	NM_005012	2332	1.04685
	NM_004175	155	-0.38045
	NM_004597	97	-0.05535
	NM_006938	96	-0.11335
	NM_001004105	1368	0.79185
	NM_001013843	574	0.09985
	NM_014775	127	-0.58065
	NM_012316	5667	0.43475
	NM_002268	1998	0.88555
	NM_002267	2499	0.58575
	NM_002266	1087	0.12745
	NM_002264	2160	0.65245
	NM_007183	336	-0.28395
	NM_145294	233	-1.17805
	NM_020153	370	0.18985
	NM_001080533	3607	1.88685
	NM_006653	435	-0.62745
	NM_006654	1094	0.74435
	NM_016072	492	0.86625
	NM_000920	377	0.11645
	NM_001497	2810	0.90355
	NM_003779	510	0.91595
	NM_012140	932	0.35865
	NM_004776	3364	0.77495
	NM_025176	746	-0.53665
	NM_007255	576	0.52365
	NM_004775	3373	0.32365
	NM_080748	71	-0.46945
	NM_024308	597	-0.95075
	NM_144683	657	0.66985
	NM_003496	883	0.83085
	NM_016334	603	1.03075
	NM_001097612	423	0.17665
	NM_001085481	299	0.04395
	NM_001066	2197	-1.21745
	NM_005606	507	0.45145
	NM_198507	549	-0.34735
	NM_015141	2794	0.50905
	NM_022771	153	0.29505
	NM_024573	1192	0.12335
	NM_031304	666	0.99795
	NM_022051	2652	0.18175
	NM_024757	733	0.56465
	NM_024551	2597	0.75455
	NM_015999	738	0.49255
	NM_001101663	372	1.63675
	NM_031417	1225	0.27045
	NM_005438	683	0.46285
	NM_001128921	131	0.17925
	NM_002961	135	-0.62465
	NM_001193375	1640	0.06615
	NM_001551	338	-0.14635
	NM_001780	112	-0.12395
	NM_001251	597	0.04115
	NM_145231	116	-0.35285
	NM_024710	323	0.05675
	NM_001040135	816	0.33855
	NM_017883	83	-0.39355
	NM_018256	253	0.01195
	NM_018117	804	0.63575
	NM_003741	401	-1.11785
	NM_001197297	3227	-0.15805
	NM_024100	211	-0.39065
	NM_001159	811	0.97865
	NM_181699	1595	0.57655
	NM_012460	287	-0.12085
	NM_152374	1754	0.33775
	NM_001039591	230	0.93385
	NM_182557	2154	0.42805
	NM_138462	461	0.02295
	NM_001008390	3457	0.01115
	NM_014628	405	0.24385
	NM_014424	1551	-0.35045
	NM_145306	530	0.82605
	NM_001540	121	-0.40995
	NM_013355	308	-0.65125
	NM_006256	2353	0.54325
	NM_014836	2040	-0.15035
	NM_173618	346	0.18785
	NM_031288	88	1.02565
	NM_194281	277	-0.32235
	NM_152383	567	0.05115
	NM_174869	380	-0.06205
	NM_014452	1236	-0.10165
	NM_177996	1011	-0.18895
	NM_182943	319	0.82755
	NM_001084	295	-0.00505
	NM_015514	601	0.01195
	NM_145019	223	0.62055
	NM_030783	814	0.45205
	NM_174902	2737	0.44995
	NM_020524	582	0.25655
	NM_001098268	1087	0.27325
	NM_000234	199	-0.40125
	NM_018429	4161	1.64825
	NM_001640	165	-0.24165
	NM_004136	3305	0.90985
	NM_014301	464	-0.14575
	NM_002027	494	0.30095
	NM_002028	1336	2.06815
	NM_178863	530	-0.14145
	NM_015492	1049	-0.22675
	NM_001002914	1298	0.20835
	NM_031954	1617	1.00135
	NM_001897	926	0.49415
	NM_001206944	475	0.38895
	NM_003439	7489	0.50455
	NM_024493	2883	0.32115
	NM_001012981	3787	0.73555
	NM_145102	427	0.85855
	NM_024524	2458	0.95415
	NM_152629	4143	0.41845
	NM_213720	167	-0.55405
	NM_016612	3604	-0.43735
	NM_018155	695	0.82315
	NM_152640	152	-0.62815
	NM_018403	4134	1.03455
	NM_030780	1448	0.70525
	NM_016016	373	-0.22415
	NM_022089	262	0.51185
	NM_006082	172	0.40365
	NM_006009	208	0.40345
	NM_024789	1673	0.55625
	NM_003492	343	0.42265
	NM_015421	498	-0.04755
	NM_199129	873	0.25615
	NM_001010883	4166	0.64475
	NM_001035254	1307	-0.40865
	NM_197964	87	-0.33835
	NM_005642	499	-0.00445
	NM_207395	1097	0.34435
	NM_052845	330	-0.16085
	NM_003184	1148	0.78395
	NM_004606	2884	1.03375
	NM_001042351	590	0.32525
	NM_002133	606	0.90805
	NM_005153	654	0.36145
	NM_001015891	333	-0.12505
	NM_002134	143	0.35485
	NM_005981	214	0.20485
	NM_013382	381	0.26205
	NM_003659	1238	0.62215
	NM_000031	1981	0.21995
	NM_006732	1604	1.50385
	NM_004354	1284	-0.48845
	NM_033402	564	-0.62745
	NM_017921	2370	0.92015
	NM_133372	2727	0.57075
	NM_002645	3159	0.89215
	NM_014371	71	0.11785
	NM_020764	1366	-0.93405
	NM_013232	451	-0.18415
	NM_005707	1227	0.13715
	NM_001199492	648	-0.04015
	NM_004708	114	-0.32585
	NM_021222	1475	0.43565
	NM_153182	933	0.20495
	NM_203346	386	0.64685
	NM_001033083	2602	-0.31185
	NM_015051	130	0.15755
	NM_006421	1007	0.88635
	NM_006420	3491	0.91295
	NM_052875	2198	0.45945
	NM_017712	6369	0.14895
	NM_018225	122	0.79745
	NM_004599	707	0.85865
	NM_004176	550	-0.18085
	NM_000436	1659	0.31795
	NM_003079	68	-0.38085
	NM_015125	602	-0.02915
	NM_001130089	162	0.35815
	NM_014347	1417	0.39885
	NM_003146	416	0.48635
	NM_001001572	214	-0.01935
	NM_007174	2439	0.07565
	NM_015913	799	0.36955
	NM_032026	84	0.31075
	NM_001146169	255	0.23435
	NM_015533	407	-0.57165
[truncated: 5,734 more rows]

## Sheet: Figure 1d & S1c
Figure 1d & S1c
	ID	UTR length	Log2 fold change
	NM_017582	1860	-0.1116
	NM_183400	2503	0.2588
	NM_173469	834	-0.4918
	NM_014868	502	0.5903
	NM_014372	1778	-0.2937
	NM_001040161	163	-0.7823
	NM_001085365	86	0.0687
	NM_025029	84	0.6151
	NM_000303	1498	0.8055
	NM_002676	415	-0.0081
	NM_054012	224	-0.2494
	NM_007276	1352	-0.8307
	NM_025069	1342	0.1938
	NM_003124	618	0.5348
	NM_144566	507	0.2382
	NM_001100598	852	1.5404
	NM_018683	1735	0.304
	NM_014455	2431	-0.1328
	NM_018471	623	0.1013
	NM_024824	113	-0.1181
	NM_017610	1523	0.3821
	NM_144604	664	0.5732
	NM_014338	252	1.2108
	NM_004941	2937	0.4004
	NM_001357	467	-0.0563
	NM_005387	707	0.3044
	NM_001145769	791	0.7092
	NM_003109	5198	-0.0564
	NM_003110	1129	0.3401
	NM_001172712	1410	0.2687
	NM_014669	153	0.0209
	NM_139015	2483	0.227
	NM_014498	1267	-0.3847
	NM_001172665	1641	0.7108
	NM_006822	789	0.4973
	NM_016426	677	-0.0496
	NM_032802	222	0.3531
	NM_003358	2366	-0.8511
	NM_002203	4172	1.2442
	NM_001033714	120	0.1894
	NM_002205	1024	0.4761
	NM_006912	1641	0.8283
	NM_001144823	509	0.3355
	NM_014856	790	0.8358
	NM_017925	1367	-0.0105
	NM_015055	1849	0.2017
	NM_018359	77	-0.5897
	NM_017703	625	0.5564
	NM_152902	2060	-0.2458
	NM_000785	806	1.9007
	NM_001163315	2681	0.2674
	NM_000861	2749	1.9048
	NM_001099784	1544	0.0642
	NM_024963	5971	0.8368
	NM_024817	1000	1.4378
	NM_001847	1384	1.7857
	NM_001845	1392	0.1551
	NM_002087	301	0.5694
	NM_021958	356	1.8375
	NM_000411	2195	-0.1986
	NM_001144999	3606	0.2533
	NM_002726	424	0.4041
	NM_002514	1221	-0.0913
	NM_002208	218	1.1036
	NM_024293	1092	0.6798
	NM_033502	3094	0.2817
	NM_005359	1309	0.1293
	NM_005903	5251	0.201
	NM_001142861	171	2.0763
	NM_005904	1511	-0.0737
	NM_005900	1235	0.2139
	NM_005901	588	0.3132
	NM_025128	315	0.8687
	NM_001199140	1489	0.729
	NM_000876	4024	0.4775
	NM_032750	910	-0.4424
	NM_152313	2387	0.046
	NM_015070	1642	0.503
	NM_078483	4122	0.7717
	NM_207332	398	0.9635
	NM_017924	405	0.0776
	NM_006442	124	0.1795
	NM_198723	164	-1.3521
	NM_201437	1501	-0.3383
	NM_001861	126	-0.185
	NM_016561	1177	0.4762
	NM_012421	232	0.3615
	NM_001142302	1065	0.3754
	NM_152683	168	0.3231
	NM_001160234	326	-0.1075
	NM_001142291	4669	0.985
	NM_006371	714	0.0062
	NM_001204160	629	0.8607
	NM_182965	238	0.9262
	NM_016338	388	0.1583
	NM_014652	68	-0.2208
	NM_030594	1390	0.3716
	NM_020836	820	1.7898
	NM_018079	625	0.1297
	NM_001005851	3446	0.3622
	NM_144593	426	1.3815
	NM_001190242	342	-0.24
	NM_031473	1200	0.1525
	NM_175605	185	0.8642
	NM_000837	571	0.0591
	NM_018518	1797	-0.3454
	NM_178221	208	-0.5857
	NM_178326	421	0.8671
	NM_178270	463	-0.0525
	NM_032885	348	0.8753
	NM_133443	432	1.4955
	NM_000270	254	0.4313
	NM_016376	3873	0.5351
	NM_017774	1360	0.2989
	NM_002687	385	0.05
	NM_025083	85	0.1031
	NM_001040455	1373	-0.4772
	NM_017420	3867	0.351
	NM_175875	709	1.023
	NM_018666	163	-0.4898
	NM_001195035	257	0.326
	NM_016932	961	0.0135
	NM_152755	613	0.8026
	NM_006586	469	0.9555
	NM_001190991	4367	0.1857
	NM_006339	558	0.2621
	NM_024666	1148	0.2614
	NM_003030	955	-0.7413
	NM_182715	106	-0.5549
	NM_152450	1156	0.1203
	NM_001040709	2586	0.3329
	NM_001204302	1116	0.3247
	NM_002918	1154	0.6029
	NM_134433	1306	0.9923
	NM_001017964	326	0.7155
	NM_000038	1010	-0.0089
	NM_199337	191	-0.006
	NM_003366	179	-0.3104
	NM_003365	124	-0.6027
	NM_001142269	2561	0.0517
	NM_173462	1954	0.3169
	NM_015339	1054	0.5459
	NM_173480	178	-0.4675
	NM_006559	1253	0.102
	NM_001199815	555	0.3189
	NM_022761	189	0.2305
	NM_001197293	2466	0.1387
	NM_015201	63	-0.3402
	NM_001040138	195	0.3298
	NM_016604	1240	0.3856
	NM_001146688	594	0.7556
	NM_001164163	2212	-0.0658
	NM_001105249	1142	0.5726
	NM_001127198	229	-0.3112
	NM_001160364	2100	0.8881
	NM_015957	349	-0.4116
	NM_003907	365	0.223
	NM_014239	399	0.0437
	NM_020365	110	-0.2115
	NM_001414	728	-0.1998
	NM_004157	4998	0.458
	NM_032121	2853	-0.3552
	NM_006472	1409	0.4812
	NM_014298	224	0.4862
	NM_014714	514	1.3164
	NM_001165258	222	-0.2515
	NM_030969	462	-0.6141
	NM_014051	226	-0.6806
	NM_031924	4666	0.2314
	NM_001098808	198	0.3542
	NM_006090	500	-0.0517
	NM_023923	3817	0.2832
	NM_013943	1801	0.115
	NM_020795	2060	0.4363
	NM_001005374	599	1.4376
	NM_001100166	7137	-0.6929
	NM_014878	167	-0.2495
	NM_032635	62	-0.2612
	NM_004499	555	-0.2799
	NM_023067	1366	-0.0032
	NM_032928	422	-0.1553
	NM_018295	1215	0.3798
	NM_006595	2191	-0.1133
	NM_145307	3907	-0.4411
	NM_001193489	3603	0.1416
	NM_018689	2844	1.595
	NM_001079685	1535	0.7362
	NM_030938	676	0.233
	NM_001003692	253	0.0643
	NM_017914	448	-0.1094
	NM_152482	860	1.0515
	NM_001144755	2515	-0.624
	NM_021724	289	0.8069
	NM_022137	379	0.758
	NM_002466	397	-0.2302
	NM_022334	173	-0.0189
	NM_003416	516	-0.349
	NM_017858	120	-0.1176
	NM_021089	351	-0.1036
	NM_007346	348	-0.0593
	NM_001253	4160	0.3543
	NM_005052	372	1.3784
	NM_018890	1527	-0.0083
	NM_016038	667	-0.1079
	NM_014000	1669	0.2534
	NM_030941	182	-0.0741
	NM_006651	1549	1.4208
	NM_014203	350	0.197
	NM_012305	303	0.0741
	NM_001042762	1127	-0.0285
	NM_006195	1449	0.1685
	NM_001706	1080	0.1732
	NM_022072	196	-0.0803
	NM_017755	684	0.138
	NM_001168348	361	0.2419
	NM_199044	344	0.8014
	NM_182543	379	0.1143
	NM_001070	193	0.0221
	NM_016437	203	-0.1249
	NM_006351	2695	0.5057
	NM_003321	187	-0.0078
	NM_016570	1958	-0.7191
	NM_015966	127	-0.1525
	NM_014603	1713	0.7504
	NM_001031711	1862	0.3801
	NM_012200	404	1.2982
	NM_001099455	286	-0.507
	NM_001743	606	-0.7391
	NM_005184	1626	0.5953
	NM_001127889	593	-0.086
	NM_006888	888	0.1171
	NM_001146015	319	0.291
	NM_024326	145	-0.3173
	NM_001204872	515	-0.239
	NM_152441	754	1.5709
	NM_007280	480	-0.8211
	NM_001829	986	0.2503
	NM_004366	383	-0.1415
	NM_153350	1774	0.3068
	NM_001287	1295	1.3322
	NM_001127898	261	1.0569
	NM_001164326	323	0.0754
	NM_023924	727	0.4418
	NM_014299	2232	1.1093
	NM_001173984	1159	0.0997
	NM_014577	947	0.599
	NM_007371	1395	0.536
	NM_005880	641	0.1539
	NM_001135917	1428	0.8202
	NM_001539	1000	-0.0048
	NM_005163	989	-0.0083
	NM_001131008	787	-0.0853
	NM_012333	1453	-0.2589
	NM_206967	488	-0.7401
	NM_145729	91	0.1629
	NM_016504	236	-0.0388
	NM_025187	1090	0.2706
	NM_017971	173	-0.213
	NM_014117	2162	0.3382
	NM_001014990	69	-0.4873
	NM_174912	258	1.307
	NM_012296	3975	0.2924
	NM_006428	279	-0.2131
	NM_002039	2936	0.5143
	NM_014282	1295	0.2378
	NM_002522	3977	0.3717
	NM_006096	1702	0.851
	NM_181877	1673	0.6415
	NM_005626	663	0.106
	NM_001195446	239	-0.1394
	NM_000972	61	0.0455
	NM_003017	930	-0.2351
	NM_003769	345	0.1656
	NM_019102	777	-0.1754
	NM_018434	193	-0.0189
	NM_016306	383	0.0856
	NM_197939	1217	0.7734
	NM_198128	2371	-0.2124
	NM_007218	252	-0.2112
	NM_001008388	768	-0.1136
	NM_001136498	234	0.2503
	NM_018464	456	-0.3072
	NM_005786	1300	0.5049
	NM_006039	1142	0.7746
	NM_016535	455	1.1787
	NM_207115	440	1.4075
	NM_001184718	1625	0.3279
	NM_173548	537	0.307
	NM_001077426	1265	-0.0864
	NM_016089	2202	0.9705
	NM_172214	4604	-0.1168
	NM_172207	5573	0.67
	NM_001130158	1198	0.3753
	NM_001001	89	-0.572
	NM_152272	1383	0.2128
	NM_024591	971	0.8205
	NM_004327	2514	0.3592
	NM_001017434	782	0.5169
	NM_001184743	262	-0.4739
	NM_005523	1279	0.8468
	NM_018951	1292	-0.0602
	NM_014679	970	0.059
	NM_020940	3167	0.3741
	NM_022749	1446	1.1518
	NM_015902	962	0.4132
	NM_012225	469	0.2909
	NM_014347	1417	1.4764
	NM_004713	2552	0.2484
	NM_182975	1192	0.158
	NM_003131	2309	-0.1428
	NM_198901	1358	-0.2289
	NM_024620	1626	1.6356
	NM_003132	246	0.3917
	NM_001177388	2080	-0.1969
	NM_018064	345	0.6232
	NM_001136275	2006	0.1713
	NM_014413	839	0.2156
	NM_004836	993	0.2031
	NM_003211	1774	-0.0715
	NM_001013703	504	0.2731
	NM_001002032	751	0.0413
	NM_032822	1307	0.8401
	NM_182916	5273	0.4431
	NM_003887	346	0.2971
	NM_012334	1388	0.2748
	NM_001587	2279	-0.0025
	NM_002659	310	0.1946
	NM_001013653	92	-0.756
	NM_020890	1053	-0.2792
	NM_004870	633	-0.1879
	NM_015275	2193	0.1369
	NM_001178102	161	0.5517
	NM_014873	6440	-0.1696
	NM_144598	2517	0.5421
	NM_001167947	280	0.1968
	NM_006335	794	0.6538
	NM_001491	2758	-0.0443
	NM_153613	217	0.3366
	NM_017839	3564	-0.2265
	NM_024830	2222	0.5566
	NM_020473	2048	0.348
	NM_004855	210	0.5475
	NM_153747	270	0.0323
	NM_017733	157	0.359
	NM_004569	531	0.3339
	NM_005482	3382	-0.3957
	NM_012327	1629	-0.0628
	NM_001201484	4822	-0.1408
	NM_153682	207	-0.2487
	NM_004204	1076	0.1715
	NM_001142645	1651	0.5832
	NM_030768	128	0.1038
	NM_080476	322	0.0216
	NM_001202554	555	-0.24
	NM_178517	670	-0.1993
	NM_001166304	995	-0.0183
	NM_003186	445	-0.1079
	NM_001206902	426	0.0916
	NM_014604	852	0.2415
	NM_015114	125	1.0376
	NM_001567	756	0.7686
	NM_001172632	3175	-0.2508
	NM_033103	1403	0.2086
	NM_005839	992	0.3275
	NM_001195304	334	-0.2453
	NM_016333	538	0.9423
	NM_002610	2810	0.125
	NM_001142386	11299	-0.8181
	NM_001199900	4898	0.1695
	NM_006579	255	-0.3686
	NM_002612	2138	1.3943
	NM_005575	2465	-0.4888
	NM_015021	1678	0.2056
	NM_001142627	630	1.0802
	NM_031940	527	-0.1335
	NM_078474	548	0.4039
	NM_024576	217	0.395
	NM_001136033	141	-0.0839
	NM_021943	2230	1.313
	NM_001128225	1130	1.2254
	NM_001127257	2654	0.0265
	NM_015359	2983	0.5013
	NM_153223	1626	0.5582
	NM_001412	2815	-0.0045
	NM_032325	173	0.3391
	NM_002337	406	0.3108
	NM_020824	812	-0.3128
	NM_199282	1553	0.4817
	NM_005870	71	-0.4518
	NM_004815	1270	-0.1537
	NM_005415	792	0.4436
	NM_004083	215	1.4254
	NM_019058	840	1.1102
	NM_001171967	448	0.1499
	NM_001173488	1007	0.0774
	NM_203437	968	0.2115
	NM_015104	426	0.559
	NM_018036	1008	0.2604
	NM_001718	1073	0.9383
	NM_001200	871	0.5409
	NM_014165	89	-0.2191
	NM_024319	408	1.377
	NM_014034	182	-0.1663
	NM_005652	1329	0.9233
	NM_018154	928	0.4477
	NM_016013	89	-0.1813
	NM_181077	2340	1.4099
	NM_001023567	2352	1.1433
	NM_001164748	4048	0.464
	NM_017432	462	0.6066
	NM_001143984	250	-0.1644
	NM_174889	79	0.3891
	NM_182664	2424	0.2033
	NM_001034833	337	-0.0668
	NM_022737	1315	0.4441
	NM_018346	1111	0.0033
	NM_001270	639	0.1456
	NM_001198989	656	0.312
	NM_001271	3285	1.0299
	NM_001273	588	0.2897
	NM_017780	961	0.6577
	NM_024026	284	-0.1212
	NM_025134	2597	0.3998
	NM_020920	415	0.5499
	NM_006367	1078	-0.0779
	NM_006366	1333	-0.156
	NM_006432	332	-0.3002
	NM_000271	468	1.7261
	NM_138376	484	0.7208
	NM_001134470	2524	-0.0565
	NM_003314	475	0.0238
	NM_000418	945	1.6248
	NM_003316	1541	0.6149
	NM_012233	665	0.6461
	NM_024616	1562	1.2959
	NM_144596	575	-0.0569
	NM_004393	2412	0.2474
	NM_006141	82	0.5246
	NM_018397	1416	0.3297
	NM_001172420	77	0.796
	NM_016058	53	-0.7248
	NM_014297	130	0.3305
	NM_001015052	63	-0.0717
	NM_004827	183	-0.3476
	NM_001040424	3013	0.6571
	NM_020360	649	0.6072
	NM_021105	252	-0.038
	NM_007033	2309	-0.1092
	NM_001172575	1844	0.1325
	NM_025196	1965	0.1593
	NM_153042	1853	-0.1213
	NM_001201564	174	-0.3218
	NM_001826	2357	0.5809
	NM_018292	356	0.2271
	NM_006806	439	0.5269
	NM_006763	2159	0.4519
	NM_001731	953	0.5394
	NM_152400	211	0.0697
	NM_024592	209	0.458
	NM_001047	1290	0.1812
	NM_005088	923	0.5823
	NM_016623	677	-0.3651
	NM_004926	1868	1.2178
	NM_006887	1073	0.4801
	NM_001001561	1056	1.0259
	NM_014001	1567	0.5134
	NM_015044	1556	0.4046
	NM_014930	728	0.6082
	NM_001160113	3553	1.4995
	NM_013241	245	0.1563
	NM_000671	283	0.1516
	NM_000297	2077	-0.0432
	NM_000296	470	1.1181
	NM_001080383	408	-0.6912
	NM_006524	1444	2.3391
	NM_032840	1237	1.0525
	NM_020799	259	0.4652
	NM_002798	69	-0.1921
	NM_001144932	496	-0.3072
	NM_002795	55	-0.1224
	NM_001199780	128	-0.034
	NM_002793	99	-0.0593
	NM_138418	283	-0.138
	NM_018113	530	1.0647
	NM_031219	175	0.3508
	NM_006755	184	-0.2992
	NM_024945	1204	0.0001
	NM_001201473	614	2.917
	NM_003740	1917	1.1879
	NM_014381	298	-0.4494
	NM_002245	700	0.1064
	NM_000249	184	0.3274
	NM_057161	555	0.264
	NM_183241	168	0.5376
	NM_016433	1611	0.2941
	NM_144653	4977	0.3376
	NM_018156	341	0.5363
	NM_018473	95	0.2485
	NM_001024666	2438	0.0996
	NM_152564	1911	0.318
	NM_001134759	806	-0.1839
	NM_004719	2915	0.2166
	NM_015231	991	0.0329
	NM_018475	720	-0.2598
	NM_032227	4333	0.5273
	NM_002158	3849	-0.6348
	NM_005197	777	0.0636
	NM_006556	388	0.0428
	NM_007353	2620	0.4029
	NM_006572	4966	-0.6201
	NM_000836	991	1.4491
	NM_002067	2815	1.4379
	NM_005475	3318	0.0201
	NM_001006114	707	0.2541
	NM_002735	1231	1.0524
	NM_005928	710	-0.1115
	NM_002972	335	-0.0028
	NM_030962	1628	0.4123
	NM_004395	499	-0.5046
	NM_001033503	520	-0.0359
	NM_002541	1068	0.4274
	NM_001199893	77	0.9789
	NM_024529	420	-0.2404
	NM_020193	1235	0.4937
	NM_018368	351	-0.2207
	NM_152546	806	1.1018
	NM_001190	359	0.1437
	NM_152379	513	-0.4037
	NM_001122956	796	0.6416
	NM_004128	539	-0.259
	NM_001201478	130	-0.3378
	NM_005858	282	0.3792
	NM_147185	506	0.222
	NM_016262	633	0.9433
	NM_001135861	230	0.5243
	NM_006306	2123	0.2256
	NM_032357	818	0.4966
	NM_001002755	119	-0.9756
	NM_145254	423	-0.1883
	NM_003299	288	-0.0172
	NM_007043	257	0.3492
	NM_017870	249	0.8523
	NM_002557	140	2.4892
	NM_004344	512	-0.2684
	NM_197956	140	0.8729
	NM_001013699	1144	1.1952
	NM_005324	1146	0.5095
	NM_002107	537	12.9659
	NM_001102406	454	1.3908
	NM_052947	571	-0.126
	NM_001135954	1367	0.7382
	NM_012474	329	-0.2755
	NM_020901	278	0.3678
	NM_005204	949	-0.3
	NM_018310	576	1.0896
	NM_001519	1257	0.4602
	NM_014280	694	0.3966
	NM_001025105	1838	0.2846
	NM_005528	94	-0.376
	NM_025219	3716	0.8029
	NM_014787	1870	0.0444
	NM_001144766	300	0.0311
	NM_022365	138	0.2375
	NM_002959	4467	-0.2429
	NM_004871	3251	0.4172
	NM_016052	6886	-0.1752
	NM_006788	2168	0.5838
	NM_005922	505	0.4368
	NM_203327	4613	-0.1197
	NM_001006945	615	0.2034
	NM_032177	405	0.1229
	NM_000019	207	-0.1016
	NM_005891	64	-0.8685
	NM_032827	1170	0.1724
	NM_002225	2179	0.8598
	NM_004992	130	0.5686
	NM_001038603	2556	-0.0239
	NM_001195798	2500	0.8251
	NM_001162536	2581	-0.2424
	NM_024071	643	-0.4505
	NM_022340	3715	0.9601
	NM_015346	607	0.5092
	NM_139075	545	-0.5732
	NM_031296	2077	0.4762
	NM_012434	186	0.3941
	NM_025108	292	0.3898
	NM_176096	282	-0.2065
	NM_016408	202	0.484
	NM_014169	260	-0.1051
	NM_176812	801	-0.0805
	NM_152284	965	-0.3236
	NM_004322	376	-0.4441
	NM_145040	67	-0.0605
	NM_014900	1184	-0.1536
	NM_207113	1658	0.3797
	NM_002596	1407	-0.2733
	NM_018964	1073	0.1426
	NM_005749	675	-0.0418
	NM_004279	120	-0.0843
	NM_016272	2819	0.5499
	NM_016507	2710	0.4202
	NM_003718	549	0.5679
	NM_001170460	220	0.3655
	NM_001170464	2213	-0.3064
	NM_020455	2876	0.0306
	NM_213618	738	0.1746
	NM_021908	919	0.2971
	NM_014697	1550	1.957
	NM_020657	2044	0.1089
	NM_001012320	1147	1.1668
	NM_001172831	1022	1.6636
	NM_000351	4376	0.4534
	NM_014302	155	-0.2367
	NM_004154	297	-0.494
	NM_182501	425	-0.88
	NM_015942	67	0.1475
	NM_006361	391	-0.2029
	NM_001007565	430	0.0799
	NM_006809	885	0.7608
	NM_005168	1789	1.2216
	NM_005381	440	0.4382
	NM_001130692	2427	0.1726
	NM_001142353	1431	0.1475
	NM_002309	3204	0.8098
	NM_006369	457	-0.0787
	NM_017768	497	-0.3049
	NM_052940	222	-0.4438
	NM_020710	527	0.5722
	NM_032019	322	0.49
	NM_182679	723	-0.0673
	NM_006876	674	-0.4404
	NM_006577	1313	-0.1055
	NM_001172695	537	-0.0762
	NM_000981	88	-0.0498
	NM_018025	244	0.1708
	NM_014992	2541	0.3666
	NM_001100873	570	1.2959
	NM_001159390	244	0.0588
	NM_020470	56	-0.2722
	NM_017818	203	-0.7549
	NM_001001563	99	-0.0767
	NM_014342	1516	-0.5521
	NM_001033925	251	0.6807
	NM_002395	1499	0.2347
	NM_003934	1311	0.7239
	NM_003902	362	0.3558
	NM_015331	673	-0.488
	NM_014704	3182	-0.0207
	NM_003864	208	-1.1973
	NM_001145541	884	0.4503
	NM_001037144	65	0.7657
	NM_017734	315	-0.6869
	NM_001146	2370	0.5824
	NM_001024594	143	-0.0412
	NM_198077	434	0.7039
	NM_024097	128	-0.254
	NM_018050	762	0.5338
	NM_012405	1593	0.4248
	NM_001166131	529	0.4413
	NM_015962	1862	0.2195
	NM_130841	335	0.2982
	NM_005177	1456	0.6878
	NM_012463	209	-0.0616
	NM_019008	3806	0.6565
	NM_014832	2116	0.2095
	NM_000051	157	1.1781
	NM_014744	3792	0.8579
	NM_017751	1162	0.7906
	NM_000543	386	0.0152
	NM_032043	119	-0.0069
	NM_001199974	2132	-0.4317
	NM_001001937	134	-0.3187
	NM_001145418	814	0.5417
	NM_001087	409	0.1964
	NM_001144920	2612	0.6606
	NM_032482	2783	1.1555
	NM_001040658	1686	1.0074
	NM_001194997	258	0.9122
	NM_001080415	1193	-0.172
	NM_181359	4284	1.1207
	NM_001201483	356	0.2655
	NM_001193503	78	-1.1109
	NM_002519	1548	-0.1222
	NM_004783	688	0.6592
	NM_016281	1193	0.2662
	NM_001031803	328	-1.2526
	NM_018420	2298	0.4981
	NM_145080	152	0.0343
	NM_173685	232	-0.1978
	NM_153831	1061	0.3368
	NM_012197	1586	-0.0009
	NM_005065	4051	0.0189
	NM_012394	120	-0.0193
	NM_021960	1412	0.1655
	NM_024991	3285	0.007
	NM_145897	99	-0.0607
	NM_001018003	764	0.8325
	NM_002539	334	0.1946
	NM_016240	1664	-0.7312
	NM_198890	1314	0.3104
	NM_173657	899	0.1803
	NM_001175	500	-0.4398
	NM_001185077	536	0.3369
	NM_152667	2348	0.1292
	NM_173824	1326	-0.2093
	NM_001145909	3037	0.263
	NM_004069	279	0.1719
	NM_024922	2099	0.5742
	NM_001143936	92	-0.2748
	NM_000558	109	0.6036
	NM_170708	133	0.4236
	NM_000517	109	0.1629
	NM_020139	266	-0.964
	NM_001164637	1936	1.5189
	NM_004051	319	0.2654
	NM_004818	710	0.2547
	NM_007204	583	-0.2147
	NM_017895	232	0.1514
	NM_020414	272	0.2767
	NM_018380	274	-0.6347
	NM_152626	309	-0.5977
	NM_013299	98	0.0494
	NM_032807	310	0.2302
	NM_015258	562	0.3161
	NM_016021	67	-0.1334
	NM_021939	801	-0.1257
	NM_001171134	638	0.6532
	NM_012166	1654	1.6718
	NM_001190274	489	0.8491
	NM_148169	1205	0.9866
	NM_004837	321	0.5552
	NM_014739	2522	-0.062
	NM_003560	665	0.8797
	NM_002356	1223	-0.3789
	NM_145691	3488	0.3335
	NM_032358	711	-0.1239
	NM_022745	3035	0.38
	NM_183001	473	0.5176
	NM_001127649	2942	0.865
	NM_022903	280	-0.3904
	NM_024092	1274	0.4876
	NM_178518	172	0.134
	NM_032354	200	-1.6078
	NM_017728	3061	1.0091
	NM_014474	313	-0.7626
	NM_014394	824	0.0901
	NM_006714	307	0.8682
	NM_015001	924	1.2501
	NM_001031740	1270	0.7327
	NM_013442	139	-0.0817
	NM_012459	2564	0.7707
	NM_001002812	1622	0.3679
	NM_001620	840	0.298
	NM_001204813	1778	1.2906
	NM_014044	98	-0.2344
	NM_024065	973	-0.0585
	NM_133369	1011	0.3314
	NM_001029835	392	0.7505
	NM_144981	97	0.6647
	NM_144718	668	-0.6061
	NM_001042481	2693	0.6721
	NM_004571	87	-0.3287
	NM_002072	2085	-0.1121
	NM_005919	126	2.021
	NM_006052	2123	0.4433
	NM_015545	4834	12.3619
	NM_002071	4542	-0.0934
	NM_006076	1000	-0.5181
	NM_004504	6716	0.1371
	NM_006268	1218	0.2672
	NM_006660	2601	0.1303
	NM_000980	56	-0.4217
	NM_005982	1012	-0.1375
	NM_005556	154	0.5091
	NM_002273	471	-1.0888
	NM_007062	1236	0.0225
	NM_007259	523	0.2374
	NM_001142560	303	0.5918
	NM_080631	692	0.0207
	NM_001017395	3687	0.4002
	NM_014858	1216	0.8001
	NM_022787	2794	0.9164
	NM_001199972	4290	-0.4154
	NM_021823	503	0.8839
	NM_001184937	4216	-0.0523
	NM_001076552	741	-0.7203
	NM_020738	1796	0.1085
	NM_013245	731	-0.1334
	NM_004869	1669	0.5736
	NM_012384	2483	0.9436
	NM_207418	1094	0.4184
	NM_014096	836	0.2143
	NM_001100910	1094	0.7883
	NM_001123168	1022	0.268
	NM_001127453	668	0.5929
	NM_022066	1486	0.6394
	NM_201630	660	0.4325
	NM_014330	86	0.9947
	NM_032833	2702	0.0243
	NM_000386	812	-0.0202
	NM_006302	205	0.1466
	NM_021111	1409	0.5848
	NM_052899	1004	-0.0627
	NM_024589	497	-0.3618
	NM_001079817	4790	0.1293
	NM_003528	1798	0.2079
	NM_006946	3373	0.5863
	NM_178313	2219	0.3257
	NM_015995	5606	0.0397
	NM_001198793	1534	1.812
	NM_001177718	1512	0.6532
	NM_001032282	1347	0.2485
	NM_001160224	1153	0.4972
	NM_031918	2059	0.5974
	NM_001032280	1371	0.4424
	NM_003222	1268	0.5941
	NM_000158	550	-0.2648
	NM_002592	203	-0.1496
	NM_080546	2341	0.0366
	NM_020428	525	-0.7286
	NM_015898	2229	0.8503
	NM_001039360	2395	0.2816
	NM_032478	205	0.3701
	NM_014982	5444	0.971
	NM_015474	2702	-0.0197
	NM_002945	892	0.0928
	NM_002947	70	-0.682
	NM_002946	634	0.6255
	NM_170754	492	-0.3027
	NM_005006	278	-0.0241
	NM_001166159	449	0.0737
	NM_004551	78	-0.0953
	NM_020312	640	0.3441
	NM_004553	129	-0.0669
	NM_024407	86	0.0632
	NM_001734	376	0.7148
	NM_001733	312	-0.2932
	NM_016138	141	-0.6374
	NM_182480	107	0.1716
	NM_001035247	118	-0.1912
	NM_017421	196	-0.223
	NM_014043	399	0.6311
	NM_198426	82	-0.2017
	NM_012196	93	-0.2437
	NM_012112	212	0.097
	NM_000310	1348	-0.1114
	NM_006423	160	0.2859
	NM_001474	89	0.3941
	NM_004027	2543	0.0554
	NM_001136004	4493	1.2027
	NM_004426	2004	0.1383
	NM_024947	337	0.1156
	NM_004427	1241	0.3146
	NM_001080452	256	0.6307
	NM_001009554	4785	0.7286
	NM_001030007	4054	0.2952
	NM_001201340	175	0.0701
	NM_002105	1086	18.9717
	NM_004893	517	0.1516
	NM_002106	387	-0.3856
	NM_003958	481	0.04
	NM_005977	1064	0.4397
	NM_183237	483	0.2974
	NM_001185010	174	0.1248
	NM_021188	734	0.6853
	NM_007212	1871	-0.2546
	NM_177925	164	0.0388
	NM_017760	352	0.1296
	NM_001184761	427	0.1601
	NM_004859	913	0.542
	NM_007097	272	0.3767
	NM_001142928	512	0.6028
	NM_001145295	291	-0.2574
	NM_001619	1103	0.2063
	NM_015938	1392	-0.2654
	NM_138811	1274	0.6871
	NM_024618	570	0.2561
	NM_002593	68	-0.0809
	NM_005670	1878	0.6642
	NM_030940	1494	-0.0254
	NM_194279	464	-0.2676
	NM_001104595	1546	1.2051
	NM_024556	510	0.67
	NM_153367	4016	-0.464
	NM_002907	1283	-0.107
	NM_021203	141	0.5203
	NM_145863	345	-0.4214
	NM_022899	132	0.2419
	NM_022496	503	0.0896
	NM_005721	4093	-0.3575
	NM_005722	2515	-0.4619
	NM_001003716	817	-0.3684
	NM_033177	180	1.1241
	NM_017528	248	0.2487
	NM_017750	1143	-0.3269
	NM_019067	9436	-0.4542
	NM_032311	142	0.472
	NM_001006636	1036	0.0184
	NM_002860	817	0.2811
	NM_002729	877	0.4033
	NM_024831	739	-0.0798
	NM_002850	1272	0.4146
	NM_015245	2794	0.6599
	NM_015871	151	0.3705
	NM_001079811	311	0.2413
	NM_006831	426	0.1049
	NM_004910	272	0.0186
	NM_020845	2546	1.4795
	NM_001110	2100	-0.2974
	NM_003183	498	0.0602
	NM_153634	1522	0.1007
	NM_001040427	178	-0.1184
	NM_152727	304	-0.1689
	NM_003915	195	-0.479
	NM_153636	622	1.6124
	NM_016641	1456	0.0577
	NM_003091	286	-0.2371
	NM_003093	218	0.1333
	NM_004596	218	0.1681
	NM_003095	385	-0.2571
	NM_003094	165	-0.2524
	NM_020436	1933	-0.1413
	NM_003355	334	0.225
	NM_153746	813	0.2739
	NM_015336	2958	0.6281
	NM_174936	1264	0.7757
	NM_001001483	452	0.129
	NM_032799	309	0.0101
	NM_002733	621	0.2732
	NM_024429	1073	-0.0923
	NM_032283	1871	0.7171
	NM_001048200	3450	0.1132
	NM_198269	4285	0.4438
	NM_020185	483	0.4058
	NM_017823	196	-0.3523
	NM_001167614	2001	0.1017
	NM_012291	159	0.7678
	NM_003827	650	0.342
	NM_001017405	942	0.4201
	NM_199190	2109	-0.0219
	NM_018357	527	0.3294
	NM_015454	256	-0.0101
	NM_022078	521	1.4335
	NM_019070	311	0.9635
	NM_001855	888	-0.3396
	NM_001032292	4372	0.1261
	NM_004462	356	-0.2467
	NM_203499	852	0.2472
	NM_014829	348	-0.0503
	NM_018490	1761	-0.3062
	NM_001419	1208	-0.0325
	NM_078467	1529	2.1122
	NM_181838	887	0.7404
	NM_003338	828	-0.3543
	NM_001145928	783	0.0667
	NM_016068	192	-0.2671
	NM_001098832	408	0.3471
	NM_005384	299	0.1255
	NM_174908	6664	-0.033
	NM_024661	231	-0.2355
	NM_001193304	3238	0.6882
	NM_016053	165	-0.4434
	NM_052932	2531	0.1749
	NM_198082	224	0.0154
	NM_014167	162	-0.1781
	NM_003763	3109	0.5955
	NM_007349	339	-0.0644
	NM_016930	1063	-0.168
	NM_020772	1187	0.1151
	NM_012345	189	-0.0331
	NM_005827	154	0.251
	NM_001142541	476	0.0172
	NM_178148	599	0.7058
	NM_032145	1968	-0.5411
	NM_032826	4426	0.2753
	NM_015463	851	-0.694
	NM_205836	412	0.149
	NM_002970	350	1.4013
	NM_138799	557	0.1529
	NM_001080480	1473	0.0381
	NM_001146082	5370	0.6746
	NM_080861	377	0.0832
	NM_025106	1952	0.1062
	NM_005340	158	-0.152
	NM_032593	92	-0.4163
	NM_138571	375	0.6981
	NM_004359	532	1.1191
	NM_007065	416	0.7282
	NM_000688	125	0.3695
	NM_007076	1728	0.6316
	NM_016252	970	0.8367
	NM_153252	5068	0.6787
	NM_014624	103	-0.1363
	NM_005978	98	0.4631
	NM_001031855	292	0.5379
	NM_053055	1304	0.4613
	NM_152271	1189	-0.4506
	NM_006602	775	0.9628
	NM_001165	2216	0.9687
	NM_183004	2160	0.7517
	NM_018719	1420	0.0264
	NM_004886	147	-0.0003
	NM_001006683	170	-0.0923
	NM_012088	203	0.0498
	NM_014941	1671	1.1685
	NM_015358	1225	0.145
	NM_001085354	2394	0.2511
	NM_006701	171	0.1465
	NM_001237	276	-0.3534
	NM_032353	527	0.3318
	NM_020410	219	0.0756
	NM_183057	266	-0.058
	NM_001378	525	-0.3944
	NM_001135812	2152	0.2721
	NM_001039535	1926	0.1856
	NM_030665	1466	0.24
	NM_145061	1243	0.1224
	NM_001100595	487	-0.0625
	NM_003690	552	-0.1676
	NM_018186	97	-0.0969
	NM_201453	428	0.3894
	NM_172003	460	0.1307
	NM_018491	428	0.1762
	NM_012091	3347	-0.208
	NM_138422	292	1.5654
	NM_182503	1242	0.3058
	NM_005567	320	0.3651
	NM_001195059	2110	-0.3469
	NM_203394	2762	-0.0725
	NM_198256	2080	0.1885
	NM_001950	792	0.5999
	NM_001949	3278	0.1423
	NM_005225	1049	-0.2579
	NM_021035	1363	0.6199
	NM_022149	494	-0.5402
	NM_015316	1193	0.5662
	NM_145698	2210	-0.039
	NM_015026	521	0.0522
	NM_006663	549	1.0642
	NM_001961	495	0.5305
	NM_020923	2828	0.2259
	NM_080626	366	-0.4329
	NM_001004125	713	0.0413
	NM_007275	126	0.0891
	NM_001034853	1090	-0.3798
	NM_013328	570	0.2822
	NM_006907	826	0.9118
	NM_004388	152	0.5536
	NM_004373	202	-0.4441
	NM_003394	824	0.5754
	NM_004126	294	0.2035
	NM_014777	1582	0.3143
	NM_014825	875	0.7585
	NM_021034	176	0.2188
	NM_006435	242	-0.535
	NM_003641	156	0.3113
	NM_002149	793	0.1884
	NM_001098407	93	-0.1312
	NM_001127200	93	-0.4296
	NM_001127212	93	-0.2495
	NM_001098411	74	-0.5985
	NM_001472	103	-0.1717
	NM_014822	685	0.1671
	NM_002912	610	1.1806
	NM_021982	2812	0.2191
	NM_004922	1062	0.3965
	NM_001042734	778	0.0876
	NM_015435	1488	-0.1411
	NM_032112	5353	-0.1685
	NM_172177	1279	-0.7038
	NM_032477	57	-0.2509
	NM_003776	107	-0.6552
	NM_032351	620	-0.009
	NM_022915	676	-0.3343
	NM_003302	148	0.0113
	NM_001204898	270	0.3662
	NM_016213	235	0.1827
	NM_016055	232	0.0781
	NM_001099415	2013	0.9137
	NM_015911	201	-0.2969
	NM_001193328	201	0.5403
	NM_001080470	3281	1.1771
	NM_001142293	1058	-0.2041
	NM_175609	1914	0.8396
	NM_002291	147	0.4301
	NM_001127641	396	-0.0436
	NM_002292	111	-0.0653
	NM_000052	3374	-0.4481
	NM_001005918	2082	-0.4259
	NM_022782	4481	0.6388
	NM_133494	1257	0.1982
	NM_003157	990	0.5238
	NM_003707	290	0.0016
	NM_001146099	494	0.3379
	NM_001025203	139	0.2888
	NM_007279	645	0.5754
	NM_033116	2441	0.8178
	NM_153832	900	0.4553
	NM_013406	116	0.1742
	NM_015534	1124	0.5415
	NM_001184735	2687	0.2516
	NM_003028	268	0.0974
	NM_005436	1153	0.2801
	NM_001865	143	-0.0445
	NM_001377	328	0.4424
	NM_001164273	2659	0.5727
	NM_006636	1017	0.263
	NM_001172085	589	-0.0892
	NM_001190839	247	0.015
	NM_022455	295	-0.0317
	NM_015332	2419	0.6683
	NM_001128211	333	-0.2752
	NM_001126	737	-0.3152
	NM_003943	1127	0.6761
	NM_015895	247	-0.4628
	NM_018028	652	0.2663
	NM_152237	1779	0.5101
	NM_032444	1157	0.8622
	NM_174942	3395	0.0866
	NM_024325	1334	0.6281
	NM_030634	1994	-0.0881
	NM_012279	1373	0.8583
	NM_001143771	181	0.207
	NM_002954	272	-0.4529
	NM_144570	2426	0.3985
	NM_016941	467	-0.04
	NM_152395	5481	0.3227
	NM_177533	81	0.336
	NM_018283	1420	-0.0059
	NM_004724	221	0.19
	NM_004853	104	0.187
	NM_002038	311	-0.1255
	NM_023012	485	0.92
	NM_003164	568	0.6123
	NM_030812	543	0.507
	NM_003569	2827	-0.4511
	NM_033428	2080	-0.0995
	NM_001006	55	-0.3631
	NM_001174090	365	-0.2685
	NM_006014	168	-0.0906
	NM_001100590	2400	-0.462
	NM_022485	417	0.4157
	NM_182984	259	-0.3587
	NM_001037324	792	-0.0902
	NM_001397	2705	0.5752
	NM_001167972	1230	-0.275
	NM_018439	744	0.2261
	NM_001388	727	0.5235
	NM_004147	212	-0.0412
	NM_015155	3427	0.3178
	NM_012245	485	0.2625
	NM_198433	492	-0.1049
	NM_004217	136	-0.1837
	NM_001166019	963	0.6974
	NM_018419	413	-1.1292
	NM_032520	257	0.16
	NM_006449	668	-0.2984
	NM_006779	563	0.5866
	NM_152243	579	0.9752
	NM_012121	828	0.1081
	NM_014726	1430	1.1857
	NM_016441	2330	0.4579
	NM_005759	243	-0.2213
	NM_001178116	1972	0.0916
	NM_001168325	627	0.2347
	NM_005385	2756	0.2881
	NM_001080391	2655	-0.2283
	NM_012417	4366	0.2211
	NM_001033859	166	-0.1618
	NM_207346	321	0.5052
	NM_138370	824	-0.8942
	NM_004520	811	-0.2552
	NM_006845	583	0.473
	NM_001753	1887	-0.544
	NM_001183	619	-0.0156
	NM_005765	877	-0.0252
	NM_001195555	1351	0.1382
	NM_000059	901	0.2152
	NM_017907	528	0.242
	NM_005469	111	0.3575
	NM_001033583	2835	0.125
	NM_007274	196	0.4674
	NM_006821	141	-0.0414
	NM_001037161	138	-0.034
	NM_006606	2907	0.8712
	NM_001114	2617	0.8244
	NM_004036	760	0.2325
	NM_194313	2005	0.2657
	NM_002893	381	-0.2522
	NM_006910	413	0.1126
	NM_001193273	1085	0.2984
	NM_005610	6502	-0.487
	NM_016475	631	-0.1092
	NM_033082	241	-0.5177
	NM_022731	991	-0.1264
	NM_180990	150	0.5761
	NM_001007561	2936	0.8015
	NM_016395	1964	0.5308
	NM_020374	519	-0.0874
	NM_020375	470	-0.0889
	NM_001100118	1231	1.1423
	NM_005431	604	-0.2908
	NM_021141	219	-0.0303
	NM_001469	223	0.08
	NM_020429	2271	0.6758
	NM_022739	501	-0.1277
	NM_030752	90	-0.2487
	NM_004539	996	0.2391
	NM_001130007	912	-0.2468
	NM_152663	5478	0.6796
	NM_001146110	2763	-0.0081
	NM_006999	2096	0.4909
	NM_001114394	1365	-0.0334
	NM_001040285	2493	0.3995
	NM_001113402	1156	0.317
	NM_032737	4345	0.9864
	NM_001560	2676	0.6449
	NM_005573	753	-0.1609
	NM_001199282	1061	0.1685
	NM_019009	2667	0.8347
	NM_030811	380	0.2304
	NM_015084	1380	0.0679
	NM_032014	139	-0.5145
	NM_025240	1551	0.5598
	NM_016070	230	-0.2197
	NM_018997	117	-0.5301
	NM_006246	2117	0.4927
	NM_001199756	256	0.2256
	NM_006244	633	0.8276
	NM_001161725	2702	-0.3676
	NM_016309	202	0.0905
	NM_014793	651	-0.3193
	NM_206923	1123	0.455
	NM_005746	2509	0.4847
	NM_005675	398	0.3878
	NM_021980	52	0.146
	NM_015035	363	0.1133
	NM_001005920	1120	0.9788
	NM_022132	1839	0.1146
	NM_001080432	2540	-0.2365
	NM_000437	2220	0.9779
	NM_018042	274	0.3854
	NM_018171	1014	-0.3903
	NM_001481	1613	0.4742
	NM_015955	1538	0.4286
	NM_007175	3271	0.6394
	NM_018056	189	0.1896
	NM_007001	566	0.1227
	NM_015139	548	-0.2064
	NM_001866	2089	-0.1346
	NM_005866	907	0.7286
	NM_017827	337	-0.0816
	NM_001033028	560	0.4223
	NM_001145278	1185	0.6096
	NM_031207	150	-0.1358
	NM_000422	151	0.4562
	NM_015453	1012	-0.1051
	NM_025264	428	0.791
	NM_012124	956	-0.1106
	NM_001167880	866	0.4337
	NM_004529	147	0.1786
	NM_031302	428	0.2616
	NM_152932	353	0.4893
	NM_003898	2807	0.0785
	NM_004773	410	0.4881
	NM_006349	228	0.1695
	NM_001170670	1249	-0.0302
	NM_053001	419	0.111
	NM_012341	462	0.1587
	NM_019096	1118	0.8866
	NM_138485	452	-0.0468
	NM_006085	1360	-0.3453
	NM_001204510	625	-0.5621
	NM_004326	1258	0.3091
	NM_001312	506	-0.7676
	NM_005178	426	1.1986
	NM_005030	301	0.1993
	NM_004073	308	0.512
	NM_006622	514	-0.1548
	NM_001190799	527	-0.1134
	NM_024509	172	0.3708
	NM_020424	886	0.5894
	NM_001001660	700	0.3755
	NM_024036	277	0.1548
	NM_014851	2639	1.0352
	NM_001166175	1555	-0.0023
	NM_144711	2150	0.661
	NM_014672	494	0.0745
	NM_006187	3275	0.189
	NM_052869	1805	0.2222
	NM_025250	3059	-0.2528
	NM_052902	253	-0.0381
	NM_000252	1277	-0.8543
	NM_004435	63	0.738
	NM_001319	1133	0.7087
	NM_001044722	82	0.1126
	NM_022048	6197	0.9624
	NM_030666	1275	0.041
	NM_002639	115	0.6562
	NM_001195291	127	0.1839
	NM_032673	99	-0.1838
	NM_144664	2608	0.4807
	NM_007144	187	0.3452
	NM_032373	2660	-0.6977
	NM_001011663	1108	0.2493
	NM_030939	311	0.654
	NM_138813	951	-0.1577
	NM_018199	1254	0.4452
	NM_003714	3139	2.1029
	NM_019040	1725	-0.1031
	NM_018091	367	-0.2055
	NM_181718	155	-0.102
	NM_031313	841	0.1385
	NM_012161	715	0.0277
	NM_032420	933	1.4631
	NM_207344	435	-0.0692
	NM_024641	3049	-0.1091
	NM_014315	182	-0.1083
	NM_020440	1632	0.3262
	NM_018449	808	0.4458
	NM_003265	1846	0.2394
	NM_015338	1075	0.7603
	NM_016218	1795	0.4264
	NM_018263	4365	0.3805
	NM_001080412	2721	0.4826
	NM_020644	262	-0.2094
	NM_001184742	2788	-0.4567
	NM_017613	405	-0.6229
	NM_001012967	1411	0.8101
	NM_001007176	835	-0.7725
	NM_001166271	4291	-0.0213
	NM_145274	975	0.2821
	NM_153229	2606	-0.0951
	NM_019072	4316	-0.102
	NM_014573	1429	0.8399
	NM_001199708	2533	-0.4729
	NM_033452	317	0.5373
	NM_001202469	1104	-0.5064
	NM_000466	433	-0.2396
	NM_201432	1679	0.4653
	NM_003630	776	0.1717
	NM_000318	340	-0.1902
	NM_022914	76	0.1751
	NM_015684	2973	-0.9276
	NM_001003701	139	0.1495
	NM_007100	61	-0.4012
	NM_001003785	77	-0.2102
	NM_001697	69	-0.4575
	NM_001161586	83	-0.435
	NM_001168335	847	-0.1568
	NM_001686	146	-0.1378
	NM_000410	2600	0.2436
	NM_002069	541	0.0314
	NM_013254	728	-0.219
	NM_024569	2973	0.4752
	NM_001127229	64	0.5756
	NM_001145526	756	0.4754
	NM_003983	4488	0.7048
	NM_006079	1324	-0.3378
	NM_001144885	84	0.3928
	NM_133467	522	0.1391
	NM_002622	905	0.0882
	NM_139179	707	0.7708
	NM_015932	96	-0.6726
	NM_002623	260	-0.3549
	NM_001199758	232	0.2783
	NM_004800	629	-0.3214
	NM_001098410	93	-0.271
	NM_001098406	93	-0.255
	NM_001098408	93	-0.4025
	NM_001127199	103	0.0966
	NM_003325	738	0.7009
	NM_004292	210	0.501
	NM_018993	1517	-0.0068
	NM_000245	2249	0.2795
	NM_203386	175	0.5486
	NM_001017	96	-0.4998
	NM_001016	869	-0.0523
	NM_001015	56	-0.2682
	NM_001014	50	-0.2183
	NM_005617	55	-0.2692
	NM_006012	190	0.2854
	NM_014572	1831	0.3619
	NM_003821	190	-0.7418
	NM_005388	1737	-0.1442
	NM_030813	58	0.6998
	NM_153339	295	0.8094
	NM_001878	191	-0.7896
	NM_004785	493	-0.5651
	NM_004252	692	0.05
	NM_153366	361	0.1267
	NM_018390	4019	0.1492
	NM_017879	546	0.2013
	NM_005706	250	-0.4801
	NM_032370	888	0.8603
	NM_003310	362	0.4704
	NM_006570	380	-0.2944
	NM_006064	428	1.6892
	NM_020533	213	-0.0242
	NM_003979	1117	0.6217
	NM_025251	1061	0.5247
	NM_002890	1030	-0.316
	NM_007368	1559	0.2584
	NM_014380	234	-0.2337
	NM_002849	1101	0.147
	NM_004924	1096	0.4072
	NM_012461	768	-0.2601
	NM_003379	1165	0.1676
	NM_002840	1658	0.8656
	NM_080841	533	0.0366
	NM_016086	125	-0.1211
	NM_001105244	694	0.5646
	NM_001135648	1440	0.0251
	NM_020234	71	0.5344
	NM_001177701	100	0.8891
	NM_001874	1994	0.9038
	NM_001304	2874	-0.2005
	NM_015635	580	0.2391
	NM_174928	162	-0.0842
	NM_023004	294	0.7064
	NM_001081563	768	0.1616
	NM_003586	671	1.9076
	NM_014607	2166	0.2551
	NM_002313	5147	-0.0725
	NM_001163418	1652	0.3833
	NM_014916	707	-0.2051
	NM_001204425	84	0.2858
	NM_001201362	1002	-0.004
	NM_005517	1490	0.5234
	NM_001039366	504	0.286
	NM_198896	1939	-0.0327
	NM_172071	7505	0.1579
	NM_001100588	734	0.045
	NM_001040610	149	0.1883
	NM_005101	57	-0.7748
	NM_022818	1684	0.7017
	NM_001494	2424	-0.0901
	NM_001493	791	0.2485
	NM_001037174	2289	-0.0811
	NM_015373	610	0.7142
	NM_178815	761	0.5357
	NM_001098784	662	0.5221
	NM_003223	868	0.6636
	NM_001142296	760	-0.3212
	NM_001042466	890	0.1307
	NM_199294	400	0.5301
	NM_001006657	314	0.7822
	NM_052844	89	0.435
	NM_014023	2820	0.8107
	NM_001006623	2584	0.1908
	NM_000421	353	0.3822
	NM_002189	701	1.0135
	NM_014740	226	-0.1293
	NM_199187	61	-0.556
	NM_022574	2211	1.4038
	NM_015575	969	0.5406
	NM_020908	295	0.6302
	NM_001144761	285	-0.1038
	NM_005077	513	0.2735
	NM_001143989	363	1.6711
	NM_032264	1513	0.6886
	NM_007005	351	0.9296
	NM_152419	3255	0.5965
	NM_001193452	790	-0.1577
	NM_002668	392	0.0315
	NM_001254	915	-0.073
	NM_003503	1325	0.2442
	NM_145858	355	-0.0443
	NM_002006	5826	0.4025
	NM_014742	1808	0.576
	NM_001014842	1183	0.1176
	NM_020123	1275	0.0953
	NM_006287	2703	0.8869
	NM_015654	1175	1.786
	NM_015535	496	-0.1759
	NM_001200016	3771	0.4649
	NM_014350	1055	0.1271
	NM_019606	561	0.7192
	NM_001006946	1269	1.1488
	NM_001008662	403	-0.0391
	NM_004978	919	0.5993
	NM_001862	71	0.3331
	NM_001017969	661	0.2133
	NM_001081559	869	1.1458
	NM_016207	77	-0.0877
	NM_017437	317	0.12
	NM_013291	86	0.2562
	NM_003550	277	0.6253
	NM_006111	1679	-0.0239
	NM_001130410	331	-0.3997
	NM_021814	1722	0.3776
	NM_015073	2124	0.8083
	NM_020808	1152	0.5517
	NM_015072	630	1.0485
	NM_014640	295	0.3159
	NM_001130144	261	0.1487
	NM_006321	2264	0.4431
	NM_005744	3260	0.2677
	NM_003153	738	0.5416
	NM_024420	469	0.5397
	NM_000755	601	0.5152
	NM_152892	450	0.0073
	NM_173508	1272	0.709
	NM_003925	227	0.0602
	NM_052897	904	1.6369
	NM_003171	54	0.3555
	NM_017801	2640	0.1161
	NM_032581	297	-0.1492
	NM_178818	2526	-0.522
	NM_016404	166	-0.6781
	NM_012338	1270	0.2318
	NM_001128309	1650	1.0054
	NM_012339	683	0.4042
	NM_001006616	1516	0.2778
	NM_020695	817	0.8922
	NM_015523	299	0.4337
	NM_020385	894	1.2682
	NM_001126122	458	0.2517
	NM_006358	307	-0.0264
	NM_183009	1138	0.1769
	NM_003951	403	0.7517
	NM_014251	974	0.2321
	NM_003705	495	-0.0701
	NM_001165418	428	0.1784
	NM_012140	932	-0.1204
	NM_022757	1052	-0.1162
	NM_004544	377	-0.153
	NM_001193375	1640	-0.5928
	NM_018838	104	0.047
	NM_015965	70	-0.0905
	NM_020401	221	-0.1733
	NM_206886	127	0.9931
	NM_001136044	471	0.2042
	NM_001099294	3448	0.179
	NM_003380	312	0.0942
	NM_006716	212	-0.6856
	NM_152320	5792	0.4969
	NM_003681	146	-0.06
	NM_001170937	162	0.0767
	NM_033087	564	0.1402
	NM_005787	89	0.3463
	NM_019109	2494	0.227
	NM_013339	183	0.1381
	NM_013338	104	0.5994
	NM_002650	355	0.3677
	NM_003079	68	-0.1008
	NM_020315	1057	0.4402
	NM_001863	125	-0.0734
	NM_003473	1114	0.0592
	NM_057749	1425	-0.4137
	NM_002195	92	-0.9305
	NM_057182	528	0.342
	NM_001206836	329	-0.2081
	NM_014845	157	-0.0266
	NM_004218	871	0.8657
	NM_181453	1767	-0.108
	NM_024523	1666	0.9291
	NM_021101	2563	0.3485
	NM_018086	1937	-0.063
	NM_002364	548	-0.0675
	NM_006062	1272	0.917
	NM_004412	163	0.1662
	NM_020197	344	-0.0167
	NM_022743	215	-0.2307
	NM_006054	843	-0.2617
	NM_001197124	72	0.2055
	NM_002198	872	1.1109
	NM_033387	2743	0.1337
	NM_001162407	223	-0.2849
	NM_003993	343	-0.8491
	NM_003992	315	0.0753
	NM_014035	1451	1.0293
	NM_024063	201	-0.2297
	NM_003004	855	1.2688
	NM_006527	541	-0.2568
	NM_173515	1048	0.0163
	NM_015368	1096	0.3664
	NM_001012515	1145	-0.001
	NM_032431	1098	0.5512
	NM_014415	1722	0.0546
	NM_003443	98	0.0674
	NM_001013437	468	-0.2847
	NM_001031738	527	0.933
	NM_017891	1068	1.5378
	NM_012123	358	0.4633
	NM_018332	1398	0.2138
	NM_007242	239	0.2063
	NM_198273	3189	-0.5996
	NM_001136543	1132	0.4164
	NM_001168301	1107	-0.3319
	NM_030624	898	0.6323
	NM_152449	1714	1.2629
	NM_138709	3028	0.6367
	NM_018073	1601	0.8472
	NM_004958	943	0.016
	NM_198562	302	1.1622
	NM_003362	1021	0.0757
	NM_018207	1769	-0.4652
	NM_001080419	1379	-0.0828
	NM_173547	567	0.3011
	NM_014818	5902	1.6106
	NM_005011	1891	0.2239
	NM_016256	606	0.7402
	NM_024946	574	-0.1881
	NM_013376	332	0.0654
	NM_014755	3217	0.0731
	NM_022481	542	0.0572
	NM_005611	1345	-0.2396
	NM_015242	589	0.1033
	NM_001196	217	-0.1196
	NM_138300	534	0.7086
	NM_005484	104	-0.4109
	NM_000101	62	-0.463
	NM_001076781	2458	1.096
	NM_012292	639	1.7619
	NM_004937	1162	1.0756
	NM_006214	501	-0.1417
	NM_148174	563	0.3651
	NM_024408	3244	0.4795
	NM_138494	2863	-0.7804
	NM_152773	106	0.2247
	NM_001017366	59	-0.5098
	NM_138783	254	0.4913
	NM_014897	4671	0.3835
	NM_005526	384	0.7016
	NM_139245	3687	-0.4855
	NM_015986	1502	1.903
	NM_007184	584	0.7045
	NM_032102	3147	0.5671
	NM_197964	87	-0.0442
	NM_016340	3343	0.0295
	NM_198679	2720	1.2339
	NM_152604	1259	0.6231
	NM_015426	633	0.0576
	NM_016546	1682	0.073
	NM_001123377	220	0.0271
	NM_001006656	1711	0.182
	NM_021145	1181	0.7888
	NM_000181	209	-0.6875
	NM_016111	514	0.1839
	NM_001205029	2427	0.2191
	NM_001204171	8434	1.2258
	NM_005012	2332	0.062
	NM_004175	155	-0.2168
	NM_004597	97	-0.3515
	NM_006938	96	-0.281
	NM_001004105	1368	0.3384
	NM_001013843	574	-0.1333
	NM_012316	5667	0.2808
	NM_002268	1998	0.8052
	NM_002267	2499	-0.0869
	NM_002266	1087	-0.1323
	NM_007183	336	-0.6802
	NM_145294	233	0.2685
	NM_020153	370	0.253
	NM_001080533	3607	0.9139
	NM_006653	435	0.3082
	NM_006654	1094	-0.1266
	NM_016072	492	0.1589
	NM_000920	377	0.2904
	NM_001497	2810	0.3432
	NM_003779	510	0.4242
	NM_001005417	717	0.7689
	NM_004776	3364	0.3601
	NM_025176	746	0.6447
	NM_007255	576	0.5207
	NM_080748	71	-0.4943
	NM_024308	597	-0.5131
	NM_144683	657	0.239
	NM_003496	883	0.6651
	NM_016334	603	0.7378
	NM_001097612	423	0.6129
	NM_024083	80	-0.329
	NM_005606	507	0.2433
	NM_001065	538	0.557
	NM_198507	549	-0.8616
	NM_015141	2794	-0.5477
	NM_022771	153	0.5657
	NM_024573	1192	-0.9468
	NM_031304	666	1.5774
	NM_016062	141	0.3098
	NM_022051	2652	0.0294
	NM_024757	733	0.4132
	NM_024551	2597	0.4347
	NM_015999	738	-0.0375
	NM_001101663	372	-0.3071
	NM_031417	1225	0.0032
	NM_005438	683	0.6766
	NM_018650	281	0.1981
	NM_001128921	131	0.2317
	NM_002961	135	-1.3667
	NM_001551	338	0.1979
	NM_001780	112	0.025
	NM_001452	735	0.712
	NM_001251	597	0.2928
	NM_199359	1588	0.782
	NM_001003396	647	0.0058
	NM_024710	323	-0.0608
	NM_001040135	816	0.5494
	NM_017883	83	0.4007
	NM_018256	253	-0.375
	NM_018117	804	0.4323
	NM_001197297	3227	0.3938
	NM_024100	211	-0.1302
	NM_033200	440	0.0006
	NM_181699	1595	-0.2516
	NM_012460	287	0.117
	NM_152374	1754	-0.6802
	NM_001039591	230	0.5924
	NM_003941	2568	0.4411
	NM_182557	2154	1.1347
	NM_138462	461	0.1628
	NM_014628	405	-0.2441
	NM_014424	1551	-0.9844
	NM_145306	530	1.4924
	NM_001540	121	0.1253
	NM_013355	308	0.2774
	NM_006256	2353	0.02
	NM_014836	2040	-0.1696
	NM_173618	346	0.9434
	NM_031288	88	-1.2308
	NM_194281	277	0.1222
	NM_152383	567	-0.2057
	NM_174869	380	0.0774
	NM_014452	1236	-0.3268
	NM_177996	1011	-0.4038
	NM_182943	319	0.2462
	NM_001084	295	0.0188
	NM_015514	601	0.2179
	NM_145019	223	0.077
	NM_001129884	298	0.079
	NM_030783	814	0.6973
	NM_174902	2737	0.3914
	NM_020524	582	0.357
	NM_001098268	1087	0.2059
	NM_000234	199	-0.0273
	NM_018429	4161	0.5742
	NM_001640	165	-0.4608
	NM_004136	3305	0.1886
	NM_018146	429	0.3921
	NM_002027	494	0.6226
	NM_002028	1336	0.648
	NM_178863	530	0.7624
	NM_015492	1049	0.4284
	NM_031954	1617	0.6701
	NM_001897	926	0.1271
	NM_003439	7489	0.6571
	NM_024493	2883	1.4445
	NM_001012981	3787	0.1678
	NM_145102	427	0.2107
	NM_024524	2458	-0.3027
	NM_213720	167	0.0106
	NM_016612	3604	-0.1817
	NM_018155	695	0.0607
	NM_001010875	2650	-0.7776
	NM_018403	4134	-0.2124
	NM_030780	1448	-0.0483
	NM_016016	373	-0.2935
	NM_022089	262	-0.0093
	NM_006082	172	-0.5899
	NM_006009	208	-0.469
	NM_024789	1673	0.7854
	NM_003492	343	0.0235
	NM_015421	498	0.0806
	NM_199129	873	0.5517
	NM_001010883	4166	-0.3274
	NM_001035254	1307	0.1989
	NM_005642	499	0.2442
	NM_005641	167	0.1004
	NM_052845	330	-0.0228
	NM_003184	1148	0.4324
	NM_004606	2884	0.0353
	NM_001042351	590	0.2974
	NM_002133	606	1.7443
	NM_005153	654	0.1053
	NM_001015891	333	-0.1186
	NM_002134	143	-0.0567
	NM_178562	954	1.4336
	NM_005981	214	0.1298
	NM_013382	381	0.3218
	NM_003659	1238	0.387
	NM_000031	1981	0.5696
	NM_017921	2370	0.4577
	NM_133372	2727	0.7887
	NM_012446	569	-0.2899
	NM_002645	3159	0.0558
	NM_014371	71	0.706
	NM_003921	1378	0.0551
	NM_013232	451	0.0003
	NM_005707	1227	0.0514
	NM_001199492	648	-0.0604
	NM_004708	114	-0.1117
	NM_021222	1475	0.0128
	NM_153182	933	-0.0235
	NM_203346	386	0.061
	NM_015051	130	-0.0348
	NM_006421	1007	0.3738
	NM_006420	3491	0.4008
	NM_052875	2198	0.1504
	NM_001040874	87	-0.8709
	NM_017712	6369	0.797
	NM_018225	122	0.1226
	NM_004599	707	0.8171
	NM_004176	550	-0.0134
	NM_015125	602	0.7836
	NM_001130089	162	0.1927
	NM_198291	2035	0.9383
	NM_003146	416	0.0325
	NM_001001572	214	-0.387
	NM_007174	2439	0.6672
	NM_015913	799	0.3836
	NM_032026	84	-0.448
	NM_001146169	255	0.5833
	NM_015533	407	0.7154
	NM_207356	216	0.2574
	NM_018557	1715	0.3015
	NM_144563	848	0.5795
	NM_001195396	1856	0.4068
	NM_004739	660	0.1941
	NM_002081	1783	0.2491
	NM_004466	791	0.6795
	NM_005791	83	-0.1193
	NM_002451	1268	-0.2203
	NM_198428	402	0.1107
	NM_012430	452	-0.3961
	NM_031885	373	-0.3265
	NM_033028	815	1.5441
	NM_018190	3381	-0.0191
	NM_024093	3391	0.0177
	NM_024520	295	-0.2668
	NM_017880	469	1.0423
	NM_000643	2367	0.1627
	NM_018238	1337	0.1962
	NM_001171988	144	-0.3501
	NM_004077	1400	0.1065
	NM_145859	399	-0.3412
	NM_018845	568	0.2705
	NM_001012643	598	0.9344
	NM_180989	2509	0.1643
	NM_006218	954	-0.4743
	NM_005026	2067	-0.2542
	NM_023072	1029	0.873
	NM_080603	1213	-0.1543
	NM_004872	484	-0.2929
	NM_001199679	5733	-0.0045
	NM_018202	1737	0.3533
	NM_016510	1055	2.6815
	NM_018022	732	0.434
	NM_032305	400	0.0899
	NM_002647	257	0.4466
	NM_024081	4297	0.4555
	NM_138330	1606	0.3065
	NM_001039891	2117	1.3608
	NM_024836	879	0.2868
	NM_001204220	664	0.4753
	NM_022750	810	0.5264
	NM_024066	464	0.4343
	NM_138417	588	0.0207
	NM_001096	891	-0.207
	NM_001195536	264	-0.5111
	NM_016337	495	0.0346
	NM_153717	3287	1.0428
	NM_004528	110	-0.7271
	NM_145764	362	-0.1753
	NM_014329	345	0.1479
	NM_015555	1730	0.8153
	NM_017789	884	0.5828
	NM_001130523	1245	-0.1317
	NM_016069	74	-0.2361
	NM_001500	359	0.3289
	NM_205835	101	0.8206
	NM_018639	845	0.1621
	NM_001037553	4140	0.0274
	NM_001195129	201	-0.3383
	NM_015045	2284	-0.2289
	NM_203390	142	-0.0026
	NM_013366	157	0.2259
	NM_001137559	122	-0.148
	NM_013367	113	0.159
	NM_002953	820	-0.2243
	NM_198220	203	-0.2705
	NM_001006944	732	0.4218
	NM_001128923	1804	0.2478
	NM_005805	318	-0.0225
	NM_002815	1403	0.1552
	NM_175932	379	0.0331
	NM_002816	66	-0.2562
	NM_014503	493	0.619
	NM_001178117	1200	0.6502
	NM_018396	479	0.4301
	NM_198335	750	0.088
	NM_194434	290	-0.0212
	NM_153240	169	1.2156
	NM_015102	447	0.6532
	NM_001902	378	0.6057
	NM_002685	97	-0.0691
	NM_001024227	1121	0.3826
	NM_001662	398	-0.105
	NM_001660	297	0.4566
	NM_032319	444	-0.2569
	NM_182493	5416	-1.1438
	NM_001144013	538	0.6148
	NM_001123363	1808	0.5301
	NM_182588	1812	0.4922
	NM_001164463	1808	0.3722
	NM_152391	1031	0.6536
	NM_017765	3785	0.4247
	NM_001146343	1656	1.312
	NM_001142272	1637	0.5903
	NM_014904	4080	-0.7018
	NM_001002814	2221	0.494
	NM_015470	2137	0.7278
	NM_001206986	191	0.2238
	NM_024109	70	1.0643
	NM_022168	113	0.1276
	NM_018477	236	-0.386
	NM_005342	856	-0.2256
	NM_002129	378	-0.0795
	NM_002128	470	-0.7174
	NM_024513	3855	-0.6405
	NM_001142451	241	0.7402
	NM_002865	1115	-1.484
	NM_019087	2619	0.3098
	NM_001040025	542	1.0167
	NM_001013660	1477	0.3174
	NM_005258	357	0.8217
	NM_012310	656	0.2399
	NM_018208	1121	-0.293
	NM_015510	263	0.6767
	NM_005875	383	0.7182
	NM_032117	136	0.2141
	NM_001202557	941	0.6344
	NM_001777	226	-0.1616
	NM_003838	1306	-0.182
	NM_001018078	449	0.1157
	NM_017817	593	0.3509
	NM_014999	1560	0.5661
	NM_016277	3465	0.2074
	NM_001031677	291	0.6593
	NM_004343	574	0.13
	NM_001199673	2379	-0.2203
	NM_032228	3568	-0.1871
	NM_005735	890	-0.4245
	NM_005736	1628	0.4486
	NM_024536	428	0.7458
	NM_032168	136	-0.0814
	NM_024102	971	-0.0479
	NM_024908	618	-0.6176
	NM_001171879	699	0.2407
	NM_017917	112	0.2406
	NM_001190447	2724	0.0664
	NM_000904	97	-0.0539
	NM_000903	129	0.404
	NM_006445	177	0.0854
	NM_004698	251	0.3196
	NM_004697	1112	0.0991
	NM_012469	103	0.4188
	NM_015885	895	0.0646
	NM_001017987	114	0.9688
	NM_199426	583	0.3416
	NM_005028	2228	-0.0784
	NM_023073	174	0.4033
	NM_003559	2392	0.3971
	NM_001017368	2851	0.7329
	NM_152285	219	0.2393
	NM_015683	1132	0.4525
	NM_020801	2672	1.0455
	NM_198841	1114	0.7147
	NM_207009	1337	14.7674
	NM_004580	2538	0.0058
	NM_004163	2225	1.2659
	NM_015264	1136	0.7253
	NM_020242	517	0.1928
	NM_133465	5228	-0.4069
	NM_014857	279	-0.0291
	NM_005230	2634	-0.3147
	NM_016952	3492	-0.2158
	NM_001114123	1314	0.2546
	NM_001973	208	0.0454
	NM_001014832	823	1.1201
	NM_001128620	397	0.3886
	NM_001206864	815	-0.6116
	NM_138333	386	-0.3071
	NM_001166600	1711	-0.5397
	NM_001170781	1807	-0.6482
	NM_001129765	243	-0.19
	NM_002237	382	1.7146
	NM_001201573	2042	-0.2969
	NM_024548	5008	-0.5308
	NM_138363	169	0.967
	NM_006713	184	-0.2832
	NM_019845	587	0.0028
	NM_001136493	385	-0.7507
	NM_001127228	599	0.3436
	NM_022153	947	0.7907
	NM_024491	668	-0.3044
	NM_001139490	185	-0.2188
	NM_032865	1750	-0.3273
[truncated: 5,119 more rows]

## Sheet: Figure S1a & S1c
Figure S1a & S1c
	ID	UTR length	Log2 fold change
	NM_001177802	522	0.1852
	NM_021979	463	0.8699
	NM_004623	792	0.4841
	NM_005347	352	1.3656
	NM_183381	1033	1.3629
	NM_153201	241	0.556
	NM_001040161	163	-0.2197
	NM_001171988	144	0.3425
	NM_201521	422	0.1522
	NM_001134758	1135	1.8743
	NM_174936	1264	0.0836
	NM_181718	155	-1.0072
	NM_001085365	86	-0.8018
	NM_025029	84	-0.8461
	NM_001281	156	-0.5121
	NM_145859	399	0.5191
	NM_014976	742	0.9127
	NM_002676	415	0.2453
	NM_054012	224	-0.6842
	NM_002583	240	0.8303
	NM_018845	568	0.0792
	NM_005589	283	0.4839
	NM_001206836	329	-0.0482
	NM_018181	2010	0.4925
	NM_001198836	855	-0.0758
	NM_000945	2115	0.1719
	NM_017734	315	-0.4203
	NM_003656	191	-1.0333
	NM_001134231	83	-0.3283
	NM_003124	618	0.4554
	NM_005026	2067	-0.6434
	NM_001744	3167	0.8171
	NM_016216	874	0.4444
	NM_020883	401	0.4128
	NM_014267	240	0.3135
	NM_004863	265	0.2632
	NM_024824	113	0.9935
	NM_003083	483	-0.1088
	NM_006415	1317	0.7844
	NM_000033	1018	-0.5305
	NM_144604	664	-0.5694
	NM_032590	511	0.2552
	NM_005050	479	1.7352
	NM_024336	380	-0.5215
	NM_018022	732	0.0165
	NM_033260	828	-0.3361
	NM_170662	699	0.9512
	NM_017807	182	0.5414
	NM_181454	73	-0.5665
	NM_001753	1887	-0.4813
	NM_000837	571	-0.545
	NM_014669	153	-0.0769
	NM_032305	400	-0.0463
	NM_001127381	436	-0.0027
	NM_032816	163	0.9418
	NM_025136	7460	-0.2614
	NM_006822	789	-0.4309
	NM_018064	345	0.7857
	NM_016077	131	0.0541
	NM_001039891	2117	1.2311
	NM_004943	530	-0.3762
	NM_001166621	257	-0.5404
	NM_003089	157	-0.9391
	NM_017554	2240	0.2405
	NM_016426	677	0.1771
	NM_022750	810	0.3294
	NM_016146	271	0.3029
	NM_138417	588	0.0829
	NM_001188	1256	1.3938
	NM_015303	577	1.7104
	NM_006082	172	-0.3702
	NM_032802	222	0.4135
	NM_006442	124	-0.8516
	NM_015106	175	0.0473
	NM_001195536	264	0.3748
	NM_006292	233	0.0622
	NM_004469	541	3.4844
	NM_002668	392	-0.1049
	NM_001172420	77	0.9412
	NM_001033714	120	0.2949
	NM_002205	1024	-0.1343
	NM_006912	1641	0.9081
	NM_024311	370	0.9402
	NM_001146069	270	-0.4564
	NM_001520	736	-0.2161
	NM_145764	362	-0.2162
	NM_138408	79	-0.4582
	NM_014856	790	-0.0326
	NM_030935	438	-0.6376
	NM_015075	4127	-0.8313
	NM_198925	1013	-0.3425
	NM_018359	77	0.6234
	NM_003190	2063	-1.0754
	NM_001130523	1245	0.5055
	NM_012079	262	-0.0899
	NM_000118	900	-0.3442
	NM_005428	252	0.2733
	NM_003129	334	-0.0662
	NM_003318	316	0.879
	NM_016069	74	0.3149
	NM_017703	625	0.3122
	NM_024326	145	-0.912
	NM_133378	1020	1.179
	NM_018639	845	0.5775
	NM_032302	362	-0.0006
	NM_001099784	1544	-0.3077
	NM_000297	2077	1.0586
	NM_032993	261	0.2575
	NM_016019	842	0.066
	NM_007235	548	1.6045
	NM_006730	1468	-0.3342
	NM_024817	1000	0.3138
	NM_016097	146	0.0725
	NM_002130	1735	0.3451
	NM_001040715	1208	-0.3671
	NM_005789	152	0.1892
	NM_001846	831	-0.9771
	NM_005729	871	1.118
	NM_002087	301	-0.4151
	NM_175085	753	0.4339
	NM_013366	157	-0.5311
	NM_001137559	122	0.1394
	NM_013367	113	0.4964
	NM_001171653	3974	0.7957
	NM_198220	203	-0.1203
	NM_001006944	732	-0.1669
	NM_012284	340	-1.0222
	NM_021958	356	1.2811
	NM_024857	213	1.6661
	NM_005805	318	1.0505
	NM_138349	230	-0.7759
	NM_002815	1403	1.1013
	NM_015525	351	2.1638
	NM_175932	379	0.5619
	NM_002816	66	0.9154
	NM_006019	73	-0.9926
	NM_001085451	390	1.4188
	NM_012083	1353	0.03
	NM_001085454	1226	-0.4833
	NM_001135053	178	-0.5087
	NM_025065	206	0.4452
	NM_004412	163	1.1986
	NM_145288	100	-0.2162
	NM_001012502	118	0.6227
	NM_002208	218	1.3045
	NM_016390	693	0.2031
	NM_175061	2218	0.5148
	NM_018230	163	0.6962
	NM_144665	296	0.155
	NM_005359	1309	0.3721
	NM_001100598	852	0.4996
	NM_001142861	171	-0.3933
	NM_194434	290	0.4872
	NM_203354	426	0.8955
	NM_153240	169	2.5981
	NM_025128	315	0.7485
	NM_133456	653	-0.6086
	NM_016013	89	0.0331
	NM_001005369	227	1.226
	NM_199073	113	-0.6149
	NM_015102	447	0.0483
	NM_032437	173	1.2578
	NM_000876	4024	0.1712
	NM_001902	378	1.554
	NM_003906	127	0.0997
	NM_002685	97	0.5352
	NM_020651	1840	1.0745
	NM_001135589	740	0.7382
	NM_001098510	1167	-0.4002
	NM_032786	3163	-0.066
	NM_001069	193	-0.2999
	NM_001201564	174	0.9095
	NM_001826	2357	0.4107
	NM_001662	398	-0.6642
	NM_001660	297	0.5849
	NM_001129826	309	0.4517
	NM_032859	118	0.8342
	NM_000946	92	0.5973
	NM_001077523	1184	0.2937
	NM_178012	253	-0.3426
	NM_004219	55	-0.5125
	NM_207332	398	0.4457
	NM_001171743	1631	-0.1684
	NM_138768	892	-0.1284
	NM_032319	444	-0.2543
	NM_001017390	408	1.8329
	NM_080752	468	0.1581
	NM_198723	164	-0.9426
	NM_201437	1501	0.4851
	NM_001111097	1273	0.4559
	NM_001144013	538	1.4627
	NM_001861	126	-0.6626
	NM_021570	535	-1.8553
	NM_016561	1177	1.2688
	NM_002735	1231	-0.1825
	NM_001145797	762	0.1806
	NM_024610	82	1.2917
	NM_016167	65	-0.0542
	NM_003137	1203	1.6827
	NM_001185058	136	0.4951
	NM_019107	458	-0.2213
	NM_001142272	1637	0.5159
	NM_013330	253	0.5692
	NM_145294	233	0.0157
	NM_001099684	690	-0.4155
	NM_015470	2137	-0.4437
	NM_021932	756	0.3437
	NM_001009571	123	0.242
	NM_032259	112	0.2765
	NM_012421	232	2.0399
	NM_152549	519	1.1737
	NM_152683	168	1.0077
	NM_002866	668	-1.1641
	NM_024109	70	1.5611
	NM_014593	244	-0.1372
	NM_001160234	326	-0.154
	NM_003929	2354	1.0222
	NM_005445	331	0.5789
	NM_016215	391	-0.8986
	NM_012137	280	0.508
	NM_001204160	629	0.274
	NM_182965	238	-0.3366
	NM_016338	388	1.742
	NM_024040	175	-0.7671
	NM_001357	467	0.1587
	NM_005342	856	0.0097
	NM_002129	378	-0.4386
	NM_002128	470	-0.3741
	NM_001031737	187	0.3008
	NM_018161	179	0.0566
	NM_018975	831	0.1027
	NM_001142451	241	-0.0462
	NM_002865	1115	0.4373
	NM_001163380	2169	0.6836
	NM_018079	625	1.3463
	NM_005483	217	-0.1331
	NM_001040025	542	1.0108
	NM_001005851	3446	0.6391
	NM_139351	459	-0.3592
	NM_018688	702	0.5979
	NM_005258	357	-1.4546
	NM_004477	74	0.3785
	NM_003702	844	0.8292
	NM_018357	527	-0.3962
	NM_014233	2199	-0.2699
	NM_001005362	854	-0.1876
	NM_001099293	560	0.3928
	NM_012310	656	0.3892
	NM_001008224	122	1.081
	NM_152562	133	-0.3951
	NM_031299	214	0.2511
	NM_001163391	1497	1.1669
	NM_018208	1121	-0.978
	NM_024692	1911	1.0552
	NM_001134938	165	0.5054
	NM_018101	1349	0.5544
	NM_057174	419	0.4826
	NM_173620	50	-0.4739
	NM_015510	263	0.3204
	NM_001167947	280	-0.5224
	NM_025076	711	0.1526
	NM_032117	136	-0.1227
	NM_001193640	2994	1.0015
	NM_004741	328	0.9199
	NM_206925	52	0.2493
	NM_001217	97	-1.1944
	NM_020832	693	-0.4643
	NM_178221	208	1.1021
	NM_178326	421	0.5906
	NM_178270	463	0.7426
	NM_001161706	243	0.0303
	NM_001018078	449	-0.2912
	NM_032885	348	0.2868
	NM_152652	293	-1.2743
	NM_001100877	322	-1.0935
	NM_002626	508	-0.7131
	NM_152686	93	0.7774
	NM_175840	317	1.5486
	NM_017817	593	-0.608
	NM_012245	485	0.6465
	NM_015963	178	0.0314
	NM_014353	716	-2.4173
	NM_001008695	102	-0.1137
	NM_024672	1356	1.3204
	NM_004343	574	0.2035
	NM_001077427	1192	-0.3953
	NM_173543	824	0.1492
	NM_001199673	2379	0.6828
	NM_005735	890	0.2544
	NM_005736	1628	0.5132
	NM_000986	161	-0.3984
	NM_001142674	95	0.1622
	NM_025137	419	1.3264
	NM_032168	136	0.7883
	NM_013986	357	-0.1299
	NM_024102	971	0.433
	NM_024908	618	0.4608
	NM_001163335	2083	-0.9018
	NM_002950	435	-0.2745
	NM_024638	2438	1.1934
	NM_003115	471	0.7003
	NM_015446	1774	1.1035
	NM_013239	433	-0.5693
	NM_017917	112	1.629
	NM_000904	97	0.6094
	NM_007171	691	0.1821
	NM_000903	129	-0.127
	NM_014303	414	-0.153
	NM_007184	584	0.6862
	NM_152431	428	2.8823
	NM_004928	1248	0.1551
	NM_001268	1146	0.9577
	NM_001173425	670	0.1773
	NM_019008	3806	0.9155
	NM_004698	251	0.7567
	NM_001997	50	-0.5759
	NM_147193	381	0.2822
	NM_004697	1112	0.6321
	NM_012469	103	-0.4969
	NM_145863	345	0.306
	NM_177999	1459	-0.1036
	NM_002650	355	0.2363
	NM_175875	709	-0.8454
	NM_024095	1575	-0.1428
	NM_002801	51	-0.6418
	NM_001167869	965	0.7779
	NM_016932	961	-0.2486
	NM_001159390	244	-0.5523
	NM_032127	160	-0.15
	NM_152755	613	-0.0514
	NM_006586	469	0.2107
	NM_001363	711	0.7946
	NM_001017987	114	1.3598
	NM_001145138	776	-0.1647
	NM_001126051	1339	-0.2728
	NM_020956	4788	0.6622
	NM_003559	2392	0.2295
	NM_016491	126	-0.3166
	NM_023937	455	-0.2528
	NM_016622	3124	0.3426
	NM_031903	182	0.3682
	NM_145212	1918	0.9331
	NM_014939	814	2.0958
	NM_032574	278	-0.0685
	NM_004849	625	1.0628
	NM_182491	155	3.0042
	NM_017811	749	0.0346
	NM_032936	248	-0.483
	NM_001195102	1453	-0.1254
	NM_021930	363	1.4211
	NM_012453	835	1.6369
	NM_152285	219	-1.4519
	NM_015683	1132	0.893
	NM_032361	404	0.5533
	NM_015299	1116	-0.2292
	NM_005131	381	0.5756
	NM_198841	1114	1.1532
	NM_025075	260	-0.0613
	NM_001142350	90	-0.5439
	NM_003719	1697	1.0076
	NM_001178017	224	-0.6378
	NM_014521	1828	-0.369
	NM_007129	1080	0.628
	NM_000660	137	-0.5429
	NM_014657	428	0.483
	NM_001172	798	0.0827
	NM_015989	847	0.0387
	NM_014857	279	0.7037
	NM_001017964	326	0.9998
	NM_006949	60	-0.4344
	NM_001161476	258	0.2364
	NM_001973	208	0.7595
	NM_001014832	823	-0.292
	NM_001166306	942	0.5919
	NM_006003	200	-0.2605
	NM_003366	179	0.7996
	NM_001128620	397	0.3351
	NM_001206864	815	0.1453
	NM_003365	124	-0.3647
	NM_024793	187	1.0511
	NM_138333	386	-0.1777
	NM_001166600	1711	0.5881
	NM_001142269	2561	0.4423
	NM_033544	568	-0.4545
	NM_015339	1054	0.664
	NM_001129765	243	-0.394
	NM_032868	73	-0.7143
	NM_006833	116	-0.1077
	NM_024844	76	-0.2065
	NM_001201573	2042	1.0467
	NM_178865	476	-0.365
	NM_001185080	317	2.0721
	NM_001172828	829	0.3966
	NM_002687	385	0.0374
	NM_005466	582	0.0549
	NM_033083	3453	0.6857
	NM_015957	349	0.012
	NM_052877	542	0.4301
	NM_014829	348	0.64
	NM_000262	1906	0.2102
	NM_014329	345	0.1014
	NM_138363	169	2.1694
	NM_012235	141	-0.1361
	NM_003655	801	-0.3613
	NM_006713	184	-0.5377
	NM_032280	478	0.5072
	NM_017733	157	0.4215
	NM_001136493	385	0.1564
	NM_144999	343	-0.8203
	NM_199187	61	-1.1019
	NM_017579	337	3.8107
	NM_001012515	1145	0.9658
	NM_005837	231	-0.4244
	NM_001139490	185	-0.1313
	NM_021825	449	0.5834
	NM_018004	411	0.3578
	NM_001162529	1247	1.3318
	NM_032865	1750	0.3879
	NM_012198	181	-0.6037
	NM_001134851	2388	-0.8474
	NM_018140	428	1.4663
	NM_198953	151	-0.5535
	NM_006703	412	0.3078
	NM_007083	88	0.0609
	NM_152729	1663	0.157
	NM_015201	63	-0.4135
	NM_001031694	991	1.4314
	NM_018011	668	0.0632
	NM_001144758	1201	-0.8649
	NM_001856	150	-0.8791
	NM_198850	305	-0.1108
	NM_001040138	195	-0.2444
	NM_020117	1068	1.0262
	NM_000165	1722	1.4306
	NM_177417	159	0.6816
	NM_018477	236	0.3171
	NM_001204284	503	0.046
	NM_177424	1972	0.6167
	NM_001144951	1038	-0.1636
	NM_001166301	1177	0.8205
	NM_001031733	211	1.4491
	NM_012225	469	0.1195
	NM_001145785	229	2.2378
	NM_001162536	2581	0.4253
	NM_001881	515	0.8369
	NM_001083590	854	-0.0441
	NM_014678	141	0.5002
	NM_005823	126	-2.3669
	NM_001080546	567	0.2711
	NM_001025068	1857	0.2533
	NM_006145	161	0.7082
	NM_001204090	56	-0.1911
	NM_007224	701	-1.1933
	NM_015655	816	0.4216
	NM_207354	149	0.6538
	NM_022095	291	1.2564
	NM_152345	1176	0.2215
	NM_203404	895	0.1766
	NM_019096	1118	0.6418
	NM_014239	399	0.6119
	NM_017746	105	0.6656
	NM_006207	339	-0.7306
	NM_030809	675	-0.0648
	NM_212543	781	0.9614
	NM_030758	1471	-0.0415
	NM_001130520	552	2.183
	NM_021129	365	0.1554
	NM_002354	414	0.0407
	NM_005740	940	0.3432
	NM_001159643	1367	1.5008
	NM_006484	364	-1.3082
	NM_014298	224	-1.2716
	NM_005868	985	0.3473
	NM_021922	753	0.3744
	NM_001165258	222	-0.1378
	NM_014051	226	-1.1254
	NM_182552	380	0.7725
	NM_004991	1401	-0.0256
	NM_024328	737	-0.1972
	NM_001452	735	0.3654
	NM_003090	209	0.2555
	NM_003789	459	-0.1348
	NM_003952	233	0.4579
	NM_153348	1241	1.6398
	NM_032301	294	0.1752
	NM_006384	233	-0.0871
	NM_003314	475	0.1804
	NM_001005751	563	0.7614
	NM_006747	201	-0.4584
	NM_000136	2647	0.6789
	NM_012164	328	0.54
	NM_001098784	662	-0.1926
	NM_022039	626	0.0567
	NM_015983	874	0.3314
	NM_001087	409	0.0564
	NM_145059	591	0.2372
	NM_152363	1092	0.09
	NM_022485	417	0.7822
	NM_001005374	599	0.1108
	NM_033340	1477	0.501
	NM_012248	722	0.0271
	NM_001195604	1711	0.5794
	NM_003364	56	1.7246
	NM_006555	2008	0.7265
	NM_032635	62	-0.2231
	NM_020189	186	-0.0454
	NM_023067	1366	-0.592
	NM_022104	261	-0.0506
	NM_207346	321	-0.1828
	NM_001007	61	-0.0876
	NM_206876	1731	0.4369
	NM_020772	1187	1.0723
	NM_015032	851	1.1146
	NM_014516	271	0.0509
	NM_032482	2783	0.7153
	NM_032725	305	-0.5924
	NM_004528	110	-0.5859
	NM_020230	127	-0.0389
	NM_001012989	692	0.3441
	NM_001080419	1379	0.0639
	NM_014173	285	0.6561
	NM_001897	926	-2.0243
	NM_005329	2400	1.1858
	NM_020196	60	-0.396
	NM_001144823	509	2.2391
	NM_001127325	287	-0.044
	NM_001122823	519	0.2147
	NM_003198	330	0.7162
	NM_207013	57	-0.737
	NM_181651	117	-1.151
	NM_000281	256	0.0023
	NM_181738	3921	-0.6635
	NM_181696	101	0.1379
	NM_198576	1130	-1.6118
	NM_006166	234	0.7013
	NM_004362	460	0.1654
	NM_001284	593	0.2488
	NM_001003692	253	-0.0847
	NM_017914	448	-0.7527
	NM_003944	234	-0.8764
	NM_148893	163	-0.1339
	NM_001202547	56	0.7097
	NM_002653	997	-0.0458
	NM_022334	173	0.1025
	NM_003416	516	0.5139
	NM_001017396	865	0.4576
	NM_198181	2974	1.716
	NM_003502	680	0.1211
	NM_017858	120	0.68
	NM_145048	1007	1.1231
	NM_080489	529	2.2977
	NM_000941	371	-0.3557
	NM_021089	351	0.614
	NM_032810	2835	0.7273
	NM_025010	2872	1.5928
	NM_024666	1148	0.8239
	NM_014506	1695	0.8325
	NM_006805	531	-0.6109
	NM_004925	879	-1.2475
	NM_012437	526	-0.0885
	NM_006927	1484	-0.2751
	NM_138440	602	0.0006
	NM_005052	372	-0.7494
	NM_003896	995	-0.0747
	NM_006278	587	0.2832
	NM_006461	123	0.0245
	NM_138709	3028	-0.2104
	NM_001042632	2220	-0.3528
	NM_138412	749	0.5806
	NM_000512	698	0.1605
	NM_014675	510	0.1923
	NM_004069	279	-0.6329
	NM_001014445	366	1.4374
	NM_001848	1033	-1.4099
	NM_006651	1549	0.1246
	NM_014203	350	-0.494
	NM_133484	147	0.685
	NM_003370	801	-0.2505
	NM_017457	170	-0.3716
	NM_014065	177	-0.0147
	NM_001631	885	-1.2303
	NM_138794	275	0.3909
	NM_005606	507	0.1107
	NM_032490	321	0.1745
	NM_012071	303	0.1687
	NM_014394	824	0.4917
	NM_001037304	180	-0.2413
	NM_025264	428	2.5655
	NM_004331	794	0.3946
	NM_001206951	500	-0.1058
	NM_005886	296	-0.0007
	NM_001168348	361	0.0768
	NM_032213	1246	1.8329
	NM_004731	756	1.6377
	NM_182543	379	1.2117
	NM_001070	193	-0.1418
	NM_001193503	78	-0.5988
	NM_001142627	630	1.0563
	NM_153259	358	1.457
	NM_001164783	391	-0.0849
	NM_152295	223	0.7319
	NM_133264	2861	0.137
	NM_001077269	366	0.2533
	NM_007187	152	0.2581
	NM_032355	139	-0.1076
	NM_003321	187	-0.2213
	NM_001037494	185	-0.3567
	NM_014138	690	0.4508
	NM_032937	336	-0.427
	NM_001823	197	-0.971
	NM_016107	335	1.8109
	NM_004584	920	0.8744
	NM_001199745	326	-0.4024
	NM_015966	127	-0.3772
	NM_001001548	1968	0.3235
	NM_014402	102	-0.5802
	NM_005783	465	0.4138
	NM_002318	860	-0.6741
	NM_018119	302	0.788
	NM_001160708	495	0.7514
	NM_006468	72	1.2054
	NM_006004	187	-0.0769
	NM_012200	404	-0.3702
	NM_030810	1623	0.6415
	NM_016310	378	0.1997
	NM_001099455	286	0.2637
	NM_004127	337	-0.3166
	NM_004489	130	-0.1355
	NM_020378	608	-0.7655
	NM_001743	606	-0.2873
	NM_001127889	593	-0.1288
	NM_001204747	1305	0.6637
	NM_032752	2332	0.137
	NM_003307	825	0.7633
	NM_015089	137	0.4201
	NM_001042486	1599	-0.0359
	NM_001146015	319	0.7198
	NM_173636	76	0.716
	NM_205835	101	-2.3387
	NM_004691	507	-0.2615
	NM_016281	1193	0.6013
	NM_004073	308	0.2333
	NM_000785	806	0.1087
	NM_144997	1448	0.3207
	NM_005762	159	-0.5191
	NM_207396	1891	1.4534
	NM_213611	177	-0.2213
	NM_004366	383	0.6586
	NM_005984	555	-0.9016
	NM_006510	227	0.3747
	NM_006368	131	-0.0173
	NM_015361	974	1.7155
	NM_001152	334	0.1246
	NM_006109	374	0.8498
	NM_002616	596	-0.2806
	NM_015488	1821	-0.9107
	NM_023924	727	1.0261
	NM_001135773	798	0.149
	NM_198155	757	0.3756
	NM_001042476	250	-1.0919
	NM_005880	641	0.5823
	NM_024509	172	-0.7821
	NM_024321	128	-0.3995
	NM_198557	2969	0.5119
	NM_014182	79	-0.4524
	NM_001193524	320	0.18
	NM_006264	620	1.4124
	NM_001131008	787	1.3866
	NM_182710	420	0.2477
	NM_012333	1453	0.3394
	NM_024528	163	0.1456
	NM_017916	83	0.4424
	NM_024299	282	-0.5669
	NM_017775	1261	1.7804
	NM_145729	91	-0.4149
	NM_016504	236	-0.5078
	NM_006527	541	-0.3282
	NM_017971	173	-0.23
	NM_001013437	468	0.4038
	NM_001014990	69	0.2084
	NM_018392	206	1.3818
	NM_001015882	320	3.667
	NM_001177314	592	1.1972
	NM_002046	194	-0.1357
	NM_194283	167	0.9401
	NM_001145054	152	-0.2929
	NM_001859	1072	0.7679
	NM_000160	323	-0.5638
	NM_001198852	3161	0.2322
	NM_000416	546	0.6123
	NM_020186	544	0.1932
	NM_016250	823	-0.8266
	NM_001131007	1029	0.4742
	NM_017547	435	0.0846
	NM_015073	2124	0.2556
	NM_177983	398	-0.37
	NM_001195446	239	0.2104
	NM_004284	249	1.4027
	NM_001044264	108	0.1835
	NM_032603	786	0.1564
	NM_144641	784	-0.1749
	NM_022832	1947	1.2554
	NM_003407	641	-0.2259
	NM_005817	850	-0.241
	NM_018434	193	0.6655
	NM_032323	844	1.3407
	NM_016306	383	0.6041
	NM_003461	425	-0.6036
	NM_014167	162	1.1409
	NM_145869	255	-0.4057
	NM_007218	252	0.9906
	NM_001005735	153	0.5821
	NM_020808	1152	1.2739
	NM_145080	152	-0.3185
	NM_001136498	234	-0.5311
	NM_018464	456	-0.0594
	NM_000373	206	0.439
	NM_207422	1497	-0.059
	NM_001031712	434	1.0765
	NM_001102396	132	0.4653
	NM_001081003	208	-0.3153
	NM_001799	187	0.4741
	NM_033529	175	-0.1481
	NM_016535	455	-0.0833
	NM_207115	440	-0.9172
	NM_002833	617	0.9384
	NM_001127612	744	0.0383
	NM_173548	537	0.2025
	NM_001077426	1265	0.9889
	NM_001193528	2178	0.5346
	NM_080422	341	1.039
	NM_002827	2043	0.2065
	NM_007349	339	0.4181
	NM_002830	1397	1.751
	NM_016095	268	-0.3059
	NM_030798	856	0.5008
	NM_006947	1817	0.901
	NM_025040	271	2.074
	NM_178523	1731	2.2158
	NM_001014796	928	0.7243
	NM_014049	504	0.5435
	NM_002319	450	0.0587
	NM_001004105	1368	0.696
	NM_004095	427	0.0768
	NM_014293	4152	-1.1035
	NM_003732	309	-0.7214
	NM_002134	143	-0.3321
	NM_175748	2177	0.5557
	NM_004281	224	0.2307
	NM_021831	358	0.015
	NM_005308	549	0.2804
	NM_004639	90	-0.3566
	NM_004998	786	0.2763
	NM_001080779	1538	-0.8692
	NM_001015056	359	-0.3812
	NM_080626	366	-0.2164
	NM_012228	105	-0.9766
	NM_015492	1049	-0.4611
	NM_203390	142	0.1036
	NM_001009	51	-0.4218
	NM_004313	458	0.5243
	NM_001033053	2382	2.1427
	NM_213720	167	-0.4559
	NM_001001	89	-0.7517
	NM_001001788	1208	0.3202
	NM_152272	1383	0.1956
	NM_024591	971	-0.1129
	NM_001013	74	-0.399
	NM_014460	1767	-1.308
	NM_152595	3360	0.0815
	NM_004267	82	0.3548
	NM_001184743	262	0.8754
	NM_021982	2812	0.9642
	NM_198963	330	0.1999
	NM_015481	1115	-1.0513
	NM_004210	132	0.2897
	NM_006336	1547	-0.1823
	NM_022717	105	-0.5116
	NM_005523	1279	0.4238
	NM_002047	171	0.9795
	NM_178230	89	-0.1442
	NM_001010866	2655	-0.0023
	NM_001143883	214	-0.3265
	NM_002791	169	0.1124
	NM_001164261	214	-0.1735
	NM_001123068	209	-0.2726
	NM_001199774	169	0.3018
	NM_020940	3167	0.3863
	NM_002018	319	-0.3542
	NM_199006	255	2.3336
	NM_012345	189	0.7976
	NM_001040874	87	-1.1965
	NM_032222	388	0.5614
	NM_018057	2893	1.3277
	NM_032037	386	1.1278
	NM_014347	1417	-0.1925
	NM_018131	725	1.3251
	NM_053006	146	0.8499
	NM_052841	66	0.4597
	NM_001029860	245	0.0058
	NM_001003794	3130	-0.7194
	NM_000123	84	0.3644
	NM_003104	1558	1.2316
	NM_000403	342	-0.2426
	NM_002308	577	1.0351
	NM_006499	120	0.9081
	NM_178454	252	1.9296
	NM_001177388	2080	-0.2603
	NM_138801	1197	-0.1136
	NM_003470	1224	0.7297
	NM_006923	393	-0.226
	NM_001018109	200	0.7221
	NM_022762	531	0.1407
	NM_030759	882	0.1525
	NM_001198957	393	1.1737
	NM_007172	274	1.2612
	NM_001143906	810	-0.2938
	NM_033546	332	-0.3624
	NM_001012321	74	-0.356
	NM_053004	296	-0.3286
	NM_053275	79	-0.195
	NM_004836	993	1.1633
	NM_014330	86	0.7551
	NM_001827	275	0.1547
	NM_001002032	751	-0.2367
	NM_017924	405	0.1163
	NM_032492	471	0.1831
	NM_006412	602	-0.9037
	NM_006411	1069	-0.4217
	NM_021732	443	0.0061
	NM_007280	480	-0.2421
	NM_145058	510	0.1662
	NM_007022	298	-0.4262
	NM_032717	1103	1.2278
	NM_004688	222	-0.1843
	NM_020397	737	0.0408
	NM_006295	72	-0.5382
	NM_002659	310	-0.544
	NM_001144071	729	0.2241
	NM_020890	1053	1.3332
	NM_001024678	86	-0.2811
	NM_207119	2378	-0.0253
	NM_001185081	2232	0.4348
	NM_001178102	161	-0.5193
	NM_014109	631	0.6905
	NM_144567	286	1.5517
	NM_000159	1157	0.5281
	NM_001144900	1689	-1.0633
	NM_017913	479	0.637
	NM_013401	1036	0.0296
	NM_022077	841	1.3376
	NM_000992	141	-0.2908
	NM_001136136	1624	-0.4678
	NM_024565	1725	-0.8087
	NM_020898	785	0.265
	NM_000982	298	1.4922
	NM_005850	248	-0.2227
	NM_172097	848	1.4822
	NM_178019	83	2.2806
	NM_001006621	414	0.2156
	NM_022488	150	0.9676
	NM_153613	217	-0.3486
	NM_004147	212	0.1233
	NM_001144912	237	0.4867
	NM_002923	675	1.4144
	NM_001145036	586	0.6936
	NM_001195290	184	0.5736
	NM_006846	288	2.3713
	NM_017999	79	0.4757
	NM_004638	190	-0.212
	NM_021242	1034	0.0043
	NM_032334	94	1.2886
	NM_020473	2048	2.0113
	NM_153747	270	0.1014
	NM_003073	332	-0.1452
	NM_005194	594	0.1082
	NM_004569	531	1.6312
	NM_014755	3217	0.8843
	NM_025234	194	0.1375
	NM_004204	1076	-0.308
	NM_033198	826	0.4081
	NM_030768	128	0.7913
	NM_080476	322	-0.1844
	NM_145062	207	0.7454
	NM_022481	542	-0.0258
	NM_020696	72	0.5887
	NM_006627	417	0.2608
	NM_001171993	199	-1.7332
	NM_001206902	426	0.9541
	NM_012383	459	-0.0997
	NM_014604	852	-0.8089
	NM_015114	125	0.9908
	NM_052924	167	-1.4936
	NM_002710	1264	0.4332
	NM_014931	745	-0.0981
	NM_206873	352	-0.4458
	NM_005839	992	0.6552
	NM_002973	597	1.3048
	NM_016333	538	0.1492
	NM_022338	306	0.0389
	NM_144654	331	-0.2967
	NM_030637	741	1.4602
	NM_181712	2439	0.0696
	NM_006579	255	-0.9037
	NM_198471	2391	0.5206
	NM_003861	117	0.3078
	NM_153186	867	0.8236
	NM_005575	2465	0.623
	NM_012478	990	-0.2856
	NM_012477	200	-0.5567
	NM_133328	395	1.3094
	NM_001035223	339	0.3301
	NM_016303	208	-0.3486
	NM_000478	752	-0.1781
	NM_014908	156	-0.3876
	NM_080591	755	-0.6713
	NM_001164605	264	-0.5181
	NM_014165	89	0.4462
	NM_022046	109	-0.3033
	NM_024576	217	1.1576
	NM_001102420	1492	1.1916
	NM_021173	445	-0.5849
	NM_080603	1213	0.346
	NM_000293	629	1.1295
	NM_205836	412	0.9402
	NM_004642	741	-0.1184
	NM_001024649	2279	0.9383
	NM_152446	999	1.5616
	NM_139177	1634	0.3264
	NM_015015	2081	-0.2718
	NM_015392	309	-0.8854
	NM_017902	1859	0.1464
	NM_000291	432	0.0251
	NM_020313	982	0.5707
	NM_014663	1145	0.2466
	NM_032325	173	0.146
	NM_002337	406	-0.3084
	NM_020824	812	1.1271
	NM_004421	858	0.2434
	NM_199282	1553	0.054
	NM_152455	55	0.7006
	NM_005870	71	-0.0123
	NM_001195100	2030	0.8537
	NM_032902	215	-0.3387
	NM_004815	1270	0.5002
	NM_145914	418	0.4892
	NM_181846	3001	0.1966
	NM_015889	911	0.3962
	NM_153046	581	1.1352
	NM_004083	215	2.2939
	NM_018981	243	1.4213
	NM_182640	196	-0.1785
	NM_001144929	1926	0.8366
	NM_207309	1801	0.539
	NM_032476	426	0.1982
	NM_031902	132	0.5246
	NM_005533	154	-0.5884
	NM_014290	236	-0.1639
	NM_016034	529	0.3536
	NM_006332	200	-1.0957
	NM_024527	523	-0.7169
	NM_007284	420	-0.5012
	NM_203437	968	1.0025
	NM_000942	201	0.0989
	NM_015104	426	-0.108
	NM_014338	252	0.8979
	NM_018036	1008	1.2248
	NM_006184	842	-0.4037
	NM_001146051	2347	0.5756
	NM_032303	175	1.7012
	NM_005013	101	0.2235
	NM_020859	614	-0.6691
	NM_021073	92	0.3951
	NM_032118	51	-0.4606
	NM_006129	594	0.0934
	NM_138448	339	-1.0433
	NM_003877	1022	-0.1482
	NM_002715	681	0.0641
	NM_005720	338	-1.2348
	NM_182917	441	-0.492
	NM_001009552	1270	0.3576
	NM_024319	408	0.008
	NM_030581	784	0.6384
	NM_014232	1701	-0.9352
	NM_005652	1329	0.194
	NM_001938	1948	0.6663
	NM_001761	1831	0.1273
	NM_001184974	393	0.07
	NM_001404	83	-0.3506
	NM_012138	204	-0.1654
	NM_021147	220	-0.353
	NM_001239	171	0.6864
	NM_006835	1062	0.3163
	NM_005997	181	-0.2124
	NM_006897	658	0.4962
	NM_144717	854	1.0047
	NM_005144	1279	-0.5316
	NM_017432	462	0.0534
	NM_001143984	250	-0.153
	NM_174889	79	0.3553
	NM_004749	223	0.0832
	NM_153633	822	0.7347
	NM_138387	298	-0.453
	NM_004503	858	0.1507
	NM_001206567	245	0.8429
	NM_139030	636	-0.0836
	NM_001034833	337	-0.2617
	NM_014188	390	-0.1599
	NM_017706	2688	0.9876
	NM_014772	731	0.2909
	NM_024507	406	-1.0746
	NM_145111	378	-0.0168
	NM_001146003	729	2.0391
	NM_018346	1111	0.975
	NM_001270	639	1.412
	NM_001077471	130	1.0297
	NM_001273	588	-0.1897
	NM_024026	284	-0.4727
	NM_018049	690	0.9139
	NM_020920	415	0.2091
	NM_001199173	537	0.0892
	NM_001145364	463	-0.0116
	NM_001042472	631	0.0483
	NM_001312	506	-1.8962
	NM_001167582	113	0.5562
	NM_001167903	731	0.344
	NM_000271	468	0.647
	NM_006039	1142	-0.9679
	NM_001033088	417	1.753
	NM_016024	2436	0.1077
	NM_178314	334	0.4393
	NM_001014809	974	0.5892
	NM_015927	380	-1.4415
	NM_001145159	483	0.3413
	NM_138376	484	0.2886
	NM_006156	285	-0.2694
	NM_002949	274	-0.1942
	NM_032111	148	-0.4995
	NM_002902	679	-0.0754
	NM_003316	1541	1.6526
	NM_022061	185	-0.381
	NM_005719	260	-0.2694
	NM_015407	174	-1.0375
	NM_001789	1766	0.605
	NM_014901	2314	0.5867
	NM_032317	466	-0.877
	NM_144596	575	-0.2167
	NM_194359	1390	0.8066
	NM_014771	1099	-0.2228
	NM_032139	1137	1.3971
	NM_014915	1473	1.8521
	NM_002696	200	-0.1012
	NM_001201556	984	-0.3138
	NM_000937	431	-0.6173
	NM_004393	2412	-0.0475
	NM_006141	82	1.1204
	NM_000938	168	0.7404
	NM_004878	1261	-1.4022
	NM_002222	1272	0.3262
	NM_001665	581	-0.1462
	NM_019034	341	-0.3097
	NM_014297	130	0.5867
	NM_006234	191	-0.3408
	NM_001015052	63	-1.0063
	NM_004827	183	1.5315
	NM_001040424	3013	0.7173
	NM_014813	639	1.0093
	NM_021105	252	0.7587
	NM_181077	2340	1.7001
	NM_016486	528	0.384
	NM_152417	584	0.5593
	NM_001012516	1146	-0.6149
	NM_003087	271	-1.7258
	NM_024558	438	2.4263
	NM_001142643	1019	-0.1739
	NM_032797	191	1.1459
	NM_032204	399	0.704
	NM_017831	4800	1.0756
	NM_022064	221	0.8632
	NM_024787	997	0.4036
	NM_018320	1278	1.2279
	NM_206914	2262	1.0473
	NM_001009999	323	-0.038
	NM_152407	3298	0.9663
	NM_138924	1582	-2.4136
	NM_001020658	1703	0.8307
	NM_003372	966	0.2045
	NM_001562	895	-1.2524
	NM_017918	120	-0.1426
	NM_017848	4708	-0.6707
	NM_015907	381	0.5813
	NM_001170640	972	0.7932
	NM_015450	437	1.4966
	NM_002566	646	-0.3218
	NM_139021	203	-1.119
	NM_001198764	2998	0.5158
	NM_002751	1232	0.004
	NM_014363	1303	1.0946
	NM_000836	991	0.7304
	NM_024624	373	1.5679
	NM_014322	1220	0.2059
	NM_138392	186	-0.3237
	NM_002335	199	-0.1912
	NM_020843	341	1.7639
	NM_020371	382	-0.0321
	NM_003468	361	-0.0278
	NM_001731	953	0.266
	NM_001206915	1040	1.4994
	NM_003508	334	-1.1618
	NM_199247	3444	1.8601
	NM_001128617	194	0.7728
	NM_033414	135	-0.1556
	NM_014241	90	-0.0502
	NM_000970	53	-0.3057
	NM_198217	839	0.2714
	NM_016301	481	0.4025
	NM_001099783	205	1.4721
	NM_006197	310	0.7029
	NM_024592	209	-0.4945
	NM_002502	150	0.3293
	NM_152490	1230	2.1506
	NM_032293	294	2.7862
	NM_012100	97	-0.1934
	NM_144671	1997	-0.9264
	NM_005088	923	0.505
	NM_003031	526	0.69
	NM_014886	144	-0.0691
	NM_001080825	525	0.768
	NM_006887	1073	-0.1502
	NM_001033853	57	-0.2636
	NM_030786	1194	-0.7071
	NM_001144	1343	0.5315
	NM_015044	1556	0.5198
	NM_000022	305	-0.4868
	NM_014236	244	0.9459
	NM_194449	999	0.3108
	NM_024886	966	-0.4545
	NM_005319	80	-0.9532
	NM_013241	245	-0.1077
	NM_001204062	1938	1.1374
	NM_025135	524	1.3611
	NM_013293	775	0.8981
	NM_006939	1016	1.0505
	NM_005633	1103	1.0086
	NM_006283	1055	0.2595
	NM_006997	482	-0.4257
	NM_006342	153	-0.6276
	NM_130469	975	-0.3677
	NM_012407	566	-0.0923
	NM_001008744	199	0.7766
	NM_001080383	408	0.0106
	NM_175610	57	0.9343
	NM_006099	921	0.218
	NM_001202414	89	0.7791
	NM_001018160	129	0.8371
	NM_002798	69	-0.1238
	NM_001359	104	-0.3266
	NM_016183	1294	0.2448
	NM_002114	535	0.9251
	NM_002793	99	-0.0624
	NM_005733	243	0.879
	NM_001010877	213	0.7754
	NM_138418	283	0.3367
	NM_018113	530	0.8884
	NM_014937	1364	0.2202
	NM_031219	175	-0.3304
	NM_006755	184	-0.2909
	NM_014345	1031	0.0948
	NM_005354	680	-0.7752
	NM_001178014	141	0.2735
	NM_017747	429	0.0772
	NM_021052	107	-0.863
	NM_021064	1825	0.4501
	NM_175080	638	0.5626
	NM_002560	553	0.7015
	NM_012267	268	-0.5175
	NM_001201473	614	-0.0341
	NM_020223	751	-1.374
	NM_005819	1602	0.2808
	NM_015466	248	0.0701
	NM_015367	1685	0.8265
	NM_001198983	298	-0.3749
	NM_000183	509	0.26
	NM_198386	315	-0.569
	NM_052911	1060	1.9786
	NM_000182	380	0.2238
	NM_014381	298	1.3928
	NM_002245	700	-0.1003
	NM_194326	395	0.4873
	NM_198887	1380	0.6647
	NM_001012762	157	0.1299
	NM_001102651	918	0.3231
	NM_205842	814	1.1313
	NM_183241	168	0.4455
	NM_018156	341	0.8664
	NM_006545	111	0.6138
	NM_000196	547	-0.2571
	NM_015477	1047	0.0765
	NM_001199427	5709	0.9252
	NM_004295	499	-0.1402
	NM_006054	843	0.0927
	NM_004620	368	1.1392
	NM_032271	362	-0.011
	NM_013312	201	-0.2556
	NM_004722	254	-0.3024
	NM_182905	295	1.9797
	NM_001135745	1343	1.3862
	NM_022159	1241	-0.5612
	NM_207118	253	-0.2069
	NM_002951	300	0.132
	NM_001984	1095	0.1896
	NM_198075	639	0.2755
	NM_000548	99	-0.1815
	NM_020946	1772	-0.1381
	NM_177528	83	1.1322
	NM_199336	168	-0.0073
	NM_033450	333	0.803
	NM_005197	777	0.7906
	NM_001128226	751	1.2288
	NM_016093	182	-0.0197
	NM_033643	251	-0.6683
	NM_000997	64	-0.5301
	NM_014597	69	0.8444
	NM_000994	67	-0.3484
	NM_000989	75	-0.2329
	NM_001199514	2514	-0.1336
	NM_170708	133	-0.8738
	NM_134323	279	0.2136
	NM_025049	661	0.9855
	NM_001110503	913	1.4718
	NM_174886	405	0.3905
	NM_005786	1300	0.7873
	NM_002067	2815	0.0439
	NM_004168	386	-0.1889
	NM_001675	81	1.8689
	NM_001035513	768	-0.3238
	NM_007348	405	0.7157
	NM_001130842	3492	0.8818
	NM_018158	288	0.5244
	NM_024664	472	0.5665
	NM_001145045	3507	0.9859
	NM_018948	1482	0.8876
	NM_001127198	229	-0.1807
	NM_003712	342	-0.1688
	NM_003713	1802	1.4522
	NM_005928	710	-0.6353
	NM_001211	373	0.3877
	NM_005498	394	0.1424
	NM_019026	481	0.1253
	NM_001130524	904	0.0787
	NM_001042414	305	0.7022
	NM_032807	310	0.2244
	NM_018502	302	0.6533
	NM_002972	335	-0.2141
	NM_020879	337	4.0024
	NM_006382	311	1.9506
	NM_000425	1145	-1.855
	NM_019004	1420	1.9313
	NM_004395	499	-0.6865
	NM_017864	77	1.434
	NM_001033503	520	0.4124
	NM_001538	156	-0.5473
	NM_013302	4746	0.2769
	NM_018686	354	0.1917
	NM_002541	1068	-0.3085
	NM_001101653	672	0.3887
	NM_004747	1648	0.2813
	NM_021939	801	-0.4301
	NM_080621	1394	-1.109
	NM_024529	420	0.9698
	NM_014892	661	0.6709
	NM_203497	151	-0.3199
	NM_020193	1235	1.7489
	NM_001170689	308	-0.0734
	NM_017765	3785	0.6639
	NM_022371	772	0.455
	NM_021213	1271	0.8431
	NM_194318	317	0.881
	NM_001007239	957	-0.2272
	NM_018368	351	0.4782
	NM_024086	802	0.8007
	NM_001029991	140	0.3284
	NM_197968	468	1.2209
	NM_080605	457	-0.496
	NM_153811	196	1.3985
	NM_003798	191	0.8576
	NM_005095	1773	0.9473
	NM_018976	1724	1.6847
	NM_001080431	838	0.3105
	NM_015124	2530	-0.3861
	NM_173514	83	1.0725
	NM_001190	359	-0.2089
	NM_033102	1376	0.4997
	NM_148169	1205	0.1671
	NM_001001931	2122	0.7415
	NM_001003712	281	1.7037
	NM_006281	801	1.4262
	NM_001197079	207	2.9818
	NM_006764	448	0.4415
	NM_016573	486	-0.1499
	NM_001097620	724	0.5892
	NM_018369	838	0.5258
	NM_012425	480	0.0613
	NM_013318	2431	-0.4855
	NM_145798	918	-0.6383
	NM_001144063	821	-0.2289
	NM_006048	650	0.5225
	NM_001204077	60	0.8412
	NM_001122956	796	-0.0352
	NM_003488	1022	0.0824
	NM_017859	138	0.2148
	NM_001137554	117	-0.4434
	NM_001201478	130	0.7694
	NM_005858	282	0.7356
	NM_147185	506	1.6803
	NM_025251	1061	-0.1055
	NM_018054	732	-0.3805
	NM_014725	1416	-0.3886
	NM_020759	1281	1.6099
	NM_018287	1364	0.6254
	NM_002787	161	0.084
	NM_000852	73	-0.406
	NM_001165937	1290	0.2708
	NM_006404	546	-0.1014
	NM_033515	1412	0.6087
	NM_001135861	230	-0.819
	NM_006306	2123	0.1966
	NM_001134389	66	0.3894
	NM_182314	1412	0.9566
	NM_001002755	119	0.0199
	NM_006688	493	-2.1965
	NM_001011713	3228	0.9632
	NM_030952	1385	-0.1481
	NM_001645	118	-1.3939
	NM_145254	423	-0.1473
	NM_003299	288	0.9575
	NM_000137	137	-0.9607
	NM_001164245	153	2.8478
	NM_019014	564	1.5791
	NM_203290	147	0.273
	NM_017813	287	1.0632
	NM_000090	277	-0.0344
	NM_007197	1049	1.6022
	NM_001127649	2942	0.7606
	NM_001160213	240	2.4397
	NM_000418	945	0.1411
	NM_012110	301	0.2086
	NM_002557	140	2.5517
	NM_014753	303	0.6389
	NM_002901	1070	0.4853
	NM_012233	665	0.9734
	NM_004365	350	-0.2327
	NM_004344	512	-0.3792
	NM_197956	140	-0.0641
	NM_012111	220	0.4314
	NM_152392	129	1.047
	NM_033132	2353	0.8515
	NM_033257	436	-0.2072
	NM_022897	317	1.9091
	NM_002107	537	-0.8036
	NM_005851	435	-0.6241
	NM_002569	1575	-0.0365
	NM_003139	983	-0.2554
	NM_007121	375	-0.4248
	NM_005693	147	-0.1013
	NM_001102406	454	1.2885
	NM_173794	386	-0.047
	NM_016417	478	0.0936
	NM_020677	93	-0.3336
	NM_033518	398	-0.0419
	NM_015571	307	1.4776
	NM_152699	3786	0.1285
	NM_001011663	1108	2.0406
	NM_001008708	619	0.1015
	NM_001278	753	1.7773
	NM_015380	140	-0.4583
	NM_005037	201	0.9599
	NM_177435	3387	-0.2246
	NM_001844	441	-2.2135
	NM_053274	127	1.1752
	NM_022044	121	0.0736
	NM_001519	1257	-0.1265
	NM_021254	192	0.105
	NM_001564	148	0.0376
	NM_145039	1565	-0.0332
	NM_001191002	52	-0.45
	NM_014280	694	0.2113
	NM_014909	4001	0.0051
	NM_005528	94	-1.047
	NM_014787	1870	1.5803
	NM_001144766	300	0.4617
	NM_018048	749	0.1879
	NM_001014283	2116	2.4575
	NM_003670	1484	-0.0063
	NM_021974	82	-0.5004
	NM_014639	553	1.5537
	NM_003887	346	0.8574
	NM_015179	391	-0.0107
	NM_002056	912	0.9632
	NM_005110	874	0.6833
	NM_006371	714	-0.1816
	NM_015675	654	1.3741
	NM_032299	274	0.5897
	NM_003047	1491	-0.0699
	NM_016361	55	-0.513
	NM_006642	305	1.1635
	NM_001105214	629	0.3017
	NM_024700	849	0.3344
	NM_021008	317	0.1391
	NM_001039707	124	0.9086
	NM_001024939	1920	0.4236
	NM_001287	1295	0.7248
	NM_052857	497	0.1426
	NM_003582	224	0.3041
	NM_003583	187	0.4696
	NM_003845	109	0.8842
	NM_033452	317	-0.4558
	NM_030628	163	-0.8576
	NM_001195193	764	-0.1443
	NM_019044	346	1.0973
	NM_016466	260	-0.4975
	NM_001006945	615	0.7813
	NM_012067	166	-0.5512
	NM_014071	520	0.7899
	NM_020967	250	-0.0759
	NM_006115	361	0.0586
	NM_016058	53	0.1866
	NM_152834	377	0.4992
	NM_005234	465	-0.536
	NM_004235	776	1.0473
	NM_007183	336	-0.3686
	NM_005891	64	-0.648
	NM_005690	203	1.1403
	NM_145071	1117	-0.1948
	NM_000107	365	-0.8257
	NM_016011	200	0.8471
	NM_030639	1801	0.0962
	NM_017641	1190	1.3689
	NM_001168370	68	-0.0042
	NM_177938	205	-0.4895
	NM_002225	2179	1.0263
	NM_018151	831	1.8818
	NM_001698	428	0.6041
	NM_004992	130	0.2259
	NM_004865	2183	0.2074
	NM_001127372	666	1.0254
	NM_005637	1020	1.2392
	NM_001195798	2500	0.6464
	NM_000318	340	0.0938
	NM_001163258	451	-0.6812
	NM_014507	571	0.1926
	NM_012254	180	-0.4141
	NM_005094	729	-0.1493
	NM_030912	961	-0.0164
	NM_198580	1555	-0.9481
	NM_003564	692	-0.6675
	NM_024330	146	-1.6714
	NM_020360	649	0.1683
	NM_020836	820	-0.8301
	NM_016331	188	0.7433
	NM_001014972	2397	1.3706
	NM_015346	607	1.038
	NM_139075	545	0.6093
	NM_012434	186	1.0608
	NM_001079515	199	1.5222
	NM_005993	237	-0.8238
	NM_006769	2305	0.0082
	NM_001007269	402	-0.2205
	NM_024532	185	0.6342
	NM_015465	640	0.6676
	NM_003941	2568	0.6613
	NM_002315	300	-0.7469
	NM_025108	292	0.3779
	NM_031212	324	-0.1076
	NM_019086	234	-0.1396
	NM_176096	282	-0.1914
	NM_001174084	569	0.3631
	NM_016408	202	0.6656
	NM_015638	711	0.2801
	NM_001193452	790	0.2928
	NM_014169	260	0.2825
	NM_005441	458	-0.0365
	NM_004324	698	-0.7195
	NM_001130009	295	1.8982
	NM_002661	295	0.4155
	NM_006494	903	-0.6239
	NM_002161	596	1.2739
	NM_005490	430	0.0596
	NM_004882	345	0.1657
	NM_018006	329	1.4662
	NM_015340	1301	0.6107
	NM_004094	416	0.2414
	NM_183001	473	0.5675
	NM_022373	863	0.5288
	NM_002596	1407	-1.5762
	NM_003431	1576	0.6698
	NM_005749	675	0.5442
	NM_022896	1713	-0.9392
	NM_004398	586	0.9758
	NM_004399	960	0.2079
	NM_016507	2710	0.4764
	NM_003718	549	0.4724
	NM_001160367	659	0.8741
	NM_002767	511	0.8178
	NM_001170460	220	0.7224
	NM_001161841	937	-0.0028
	NM_006773	324	0.7375
	NM_213618	738	-0.61
	NM_032777	1615	-0.1418
	NM_021908	919	0.6279
	NM_153028	2134	2.2254
	NM_002802	214	0.5809
	NM_004341	265	-0.0809
	NM_181806	106	0.9667
	NM_001908	799	-0.1606
	NM_015111	435	-0.3665
	NM_018177	1161	1.4202
	NM_012402	593	0.379
	NM_182922	73	1.3586
	NM_198264	573	0.0219
	NM_014641	166	-0.1631
	NM_024066	464	0.0459
	NM_198141	2635	0.6358
	NM_002969	497	0.0527
	NM_003793	466	-0.5199
	NM_194460	317	0.4764
	NM_138813	951	0.3365
	NM_004237	938	0.594
	NM_025198	191	0.157
	NM_182501	425	0.4776
	NM_015942	67	0.6624
	NM_006361	391	0.0248
	NM_003598	724	-0.1009
	NM_016027	307	0.353
	NM_015662	58	0.3912
	NM_001007565	430	0.3523
	NM_032353	527	0.2466
	NM_024092	1274	0.6114
	NM_024057	164	0.3475
	NM_139354	213	-0.1593
	NM_002446	280	0.2919
	NM_014480	884	0.9906
	NM_006301	687	-0.9154
	NM_001080539	236	2.8287
	NM_001166135	361	0.5358
	NM_001723	939	1.2718
	NM_001145144	625	0.5913
	NM_001142353	1431	0.7628
	NM_005605	318	1.1235
	NM_001172773	1526	0.515
	NM_032020	219	0.6274
	NM_031427	130	0.8705
	NM_012203	209	0.3407
	NM_001378	525	0.1531
	NM_032549	386	0.2266
	NM_006600	703	0.0559
	NM_033261	609	1.1111
	NM_001198869	717	-1.2321
	NM_022346	81	0.9121
	NM_001102605	701	-0.2092
	NM_006369	457	-0.2772
	NM_018030	1126	1.0318
	NM_014159	662	0.905
	NM_052940	222	-0.2571
	NM_007157	263	1.7417
	NM_001040653	2507	0.3331
	NM_020710	527	0.2606
	NM_001199018	481	1.8556
	NM_001105199	324	-0.0898
	NM_032326	152	-0.6509
	NM_138396	516	-1.4526
	NM_198282	296	-0.2473
	NM_001024809	567	-0.2361
	NM_052951	214	-0.2169
	NM_005275	107	-0.7261
	NM_003923	504	-0.5732
	NM_016091	935	0.2738
	NM_006876	674	-1.4255
	NM_006577	1313	0.6858
	NM_001014999	99	-0.5563
	NM_016029	174	0.232
	NM_178044	99	-0.5644
	NM_003753	124	-0.3214
	NM_176783	316	-0.7561
	NM_003755	96	-0.2454
	NM_015254	3225	0.7738
	NM_002887	106	0.0685
	NM_005932	154	0.1138
	NM_014508	432	-1.7684
	NM_173655	246	0.3147
	NM_170784	56	0.9698
	NM_023105	897	0.1931
	NM_153051	2048	-0.1009
	NM_024313	2134	0.3259
	NM_020307	442	0.737
	NM_005009	409	-0.6846
	NM_030937	518	-0.0098
	NM_024301	1538	-0.1382
	NM_145177	1526	0.1504
	NM_001015881	1295	2.254
	NM_002861	629	-0.9424
	NM_173614	511	0.0907
	NM_001004067	511	0.0938
	NM_001017437	80	1.2113
	NM_014287	511	0.0963
	NM_182648	775	1.2172
	NM_033449	514	0.2615
	NM_014214	417	0.0995
	NM_016498	517	0.4909
	NM_018217	66	0.6292
	NM_003292	141	1.2852
	NM_006623	171	-0.1681
	NM_020470	56	-0.3709
	NM_001126337	1867	-0.3091
	NM_198175	184	-0.2117
	NM_001128425	59	0.4977
	NM_006938	96	-0.3447
	NM_002026	691	-0.2992
	NM_014580	410	0.2719
	NM_013355	308	0.1246
	NM_017585	932	-0.5904
	NM_002513	321	-1.9094
	NM_015235	442	-0.2515
	NM_017944	766	1.7092
	NM_004092	382	-0.2368
	NM_001033930	289	-0.2552
	NM_194249	496	0.672
	NM_001033925	251	0.8742
	NM_002657	834	0.7638
	NM_181786	669	2.1165
	NM_002656	984	0.2965
	NM_001204364	151	2.5551
	NM_017714	966	1.2228
	NM_006110	143	-0.0766
	NM_007241	104	-0.3113
	NM_001001418	314	2.4461
	NM_001136022	1111	-1.1649
	NM_012207	217	1.4691
	NM_001161346	661	1.7766
	NM_018186	97	1.3688
	NM_003934	1311	0.5669
	NM_000435	1014	-1.3187
	NM_001168335	847	0.7782
	NM_001004431	267	-0.4765
	NM_015331	673	0.3156
	NM_001204076	344	0.0852
	NM_005033	162	0.1466
	NM_003213	184	0.1635
	NM_174891	753	0.4241
	NM_001122957	533	0.0851
	NM_018237	282	0.8512
	NM_016046	203	0.3251
	NM_001128827	815	0.4814
	NM_002536	1045	0.004
	NM_001171991	1262	-0.1668
	NM_002095	403	0.317
	NM_198537	59	0.3311
	NM_033092	1940	-0.2727
	NM_213604	289	0.1594
	NM_001145541	884	0.5487
	NM_001017917	980	1.279
	NM_003686	270	1.6175
	NM_001007466	639	0.6888
	NM_001077261	986	-0.4944
	NM_001037144	65	0.7012
	NM_032166	91	0.0087
	NM_152727	304	-0.3498
	NM_002353	753	0.2622
	NM_021994	292	0.492
	NM_004587	502	-0.2151
	NM_001144027	3046	0.692
	NM_138689	273	-0.5518
	NM_006618	603	0.6861
	NM_016445	344	0.6274
	NM_001040694	346	-0.1619
	NM_024071	643	0.061
	NM_001001715	594	0.0274
	NM_012091	3347	0.0974
	NM_001009566	1480	0.155
	NM_005685	159	-0.0466
	NM_173537	516	-0.1027
	NM_001024594	143	-0.9252
	NM_198077	434	0.7057
	NM_024097	128	0.7671
	NM_017860	252	-0.9213
	NM_024758	1950	-0.5222
	NM_000505	150	-0.9506
	NM_033113	113	-0.7023
	NM_001145464	772	1.1262
	NM_006763	2159	-0.918
	NM_003059	367	0.192
	NM_001430	2034	0.8607
	NM_007086	330	1.5048
	NM_001128853	112	-0.2875
	NM_024325	1334	1.2931
	NM_015279	244	0.9848
	NM_001105079	1162	0.1185
	NM_001114120	1348	0.967
	NM_139160	123	0.2402
	NM_012463	209	1.3293
	NM_001007188	558	0.4535
	NM_032306	54	-1.1277
	NM_017621	722	-0.1147
	NM_001205180	129	-0.1774
	NM_004380	895	0.2556
	NM_001005739	371	1.28
	NM_172027	448	-0.5561
	NM_001198827	915	-0.4587
	NM_001099672	62	-0.0601
	NM_018480	266	1.4489
	NM_018457	581	-0.2693
	NM_005830	68	0.4285
	NM_138281	1012	-0.5598
	NM_017988	960	1.7636
	NM_005698	286	-0.0615
	NM_020680	135	0.1022
	NM_006794	220	2.683
	NM_017751	1162	0.8272
	NM_007269	138	0.6346
	NM_145715	119	0.5555
	NM_145004	110	2.2147
	NM_053035	262	-0.7701
	NM_001044305	837	0.3272
	NM_145663	1011	1.8583
	NM_032043	119	2.2066
	NM_012328	1046	0.9781
	NM_001135770	4650	0.5826
	NM_006633	815	0.4199
	NM_006930	1557	-0.1811
	NM_005226	2670	0.0788
	NM_006736	1905	1.643
	NM_001001937	134	0.1589
	NM_006026	487	0.0876
	NM_206824	393	-0.3708
	NM_004282	743	0.8348
	NM_007034	1068	0.8125
	NM_004629	268	-0.192
	NM_022725	521	-0.4439
	NM_001145815	645	0.2769
	NM_001145418	814	0.22
	NM_001018113	113	1.1752
	NM_004499	555	-0.0003
	NM_152400	211	0.9607
	NM_020937	60	1.6488
	NM_001114636	517	-0.0146
	NM_001113378	667	0.6821
	NM_002485	150	1.6668
	NM_016946	2676	-1.4363
	NM_015062	300	-0.0024
	NM_001164469	2665	6.4963
	NM_001193343	444	0.5349
	NM_014279	1000	0.6582
	NM_001042762	1127	0.7105
	NM_001201483	356	-0.2934
	NM_001975	893	-0.2371
	NM_153702	1068	1.6946
	NM_001831	244	0.0865
	NM_004783	688	0.1518
	NM_001145297	2631	0.1207
	NM_005125	161	-0.3529
	NM_001172690	189	1.1848
	NM_001127362	397	1.3231
	NM_001031803	328	-1.8982
	NM_017806	195	1.1029
	NM_006309	843	0.732
	NM_007131	1340	1.339
	NM_015360	205	1.424
	NM_007292	1180	0.8629
	NM_001008697	82	-0.4954
	NM_001004354	1111	-0.0098
	NM_001258	572	1.9566
	NM_000075	274	-0.341
	NM_004935	196	-0.8543
	NM_173685	232	0
	NM_000199	1162	0.3174
	NM_004720	598	-1.0235
	NM_004872	484	0.0471
	NM_001199383	1259	-0.1482
	NM_021035	1363	0.0405
	NM_030963	662	-0.0678
	NM_016201	1843	-0.1267
	NM_018063	474	0.7558
	NM_031287	352	-0.2293
	NM_024948	139	2.0889
	NM_033109	246	1.2245
	NM_013349	128	-0.391
	NM_012433	327	0.6886
	NM_000179	90	0.0075
	NM_006842	142	-0.2218
	NM_080750	290	0.7501
	NM_012394	120	-0.0969
	NM_001018003	764	-0.8831
	NM_014885	158	1.2187
	NM_032108	1012	-1.4881
	NM_024637	5504	-0.287
	NM_032592	226	-0.5416
	NM_016579	333	-0.2767
	NM_001042682	557	-0.126
	NM_016240	1664	-0.5272
	NM_018262	88	0.4261
	NM_014184	3625	-0.0276
	NM_018127	425	0.179
	NM_173833	2051	0.4066
	NM_015374	1535	0.6437
	NM_198890	1314	0.604
	NM_033388	244	0.1885
	NM_174922	160	-0.5093
	NM_052853	309	-1.18
	NM_020247	805	0.4134
	NM_001142545	558	-0.3956
	NM_199440	1023	0.5238
	NM_013238	158	-0.2996
	NM_020187	463	-0.1501
	NM_015268	747	0.8588
	NM_198883	134	-0.257
	NM_001185077	536	-0.3169
	NM_001142469	1203	1.3798
	NM_005709	468	-1.8002
	NM_004446	204	1.1728
	NM_173824	1326	0.1953
	NM_152995	920	1.3521
	NM_018154	928	-0.5793
	NM_153200	746	-0.6484
	NM_001098398	883	0.3786
	NM_194451	503	1.4087
	NM_199444	149	-0.4239
	NM_007192	1183	0.1403
	NM_001135707	1562	-0.0895
	NM_020453	1492	1.5451
	NM_006254	447	-0.6816
	NM_015693	182	1.3078
	NM_024922	2099	1.365
	NM_021126	305	-0.7793
	NM_015705	342	-0.0678
	NM_001098509	1551	0.0968
	NM_145280	234	0.3811
	NM_006816	131	-0.4446
	NM_194455	1321	0.842
	NM_006428	279	-0.0486
	NM_003355	334	-0.3449
	NM_020139	266	-0.2196
	NM_020524	582	-0.6171
	NM_004051	319	-0.4604
	NM_004818	710	-0.157
	NM_025077	268	1.5894
	NM_033280	142	0.086
	NM_024536	428	-0.5031
	NM_017895	232	0.2816
	NM_001199653	451	-0.6283
	NM_003445	60	0.0716
	NM_018380	274	-0.3807
	NM_014001	1567	0.2925
	NM_020645	2967	0.8993
	NM_001071	497	-0.2009
	NM_001177358	402	-0.7181
	NM_153358	2659	0.4559
	NM_001695	534	0.9697
	NM_006663	549	-0.6452
	NM_017791	1690	-0.2599
	NM_017946	4146	1.6995
	NM_015258	562	0.3265
	NM_017415	4596	2.3461
	NM_001614	717	-0.2761
	NM_001199893	77	-1.2005
	NM_007013	1052	1.5674
	NM_001190274	489	1.131
	NM_016360	360	0.2185
	NM_000365	443	-0.4759
	NM_032478	205	0.2016
	NM_139126	528	0.4606
	NM_014386	319	2.6335
	NM_173672	89	0.4692
	NM_004837	321	0.9788
	NM_005869	257	0.4807
	NM_017748	1648	0.9711
	NM_020943	251	1.1195
	NM_001177963	327	0.3926
	NM_000286	983	0.1327
	NM_006827	639	-0.0278
	NM_152398	141	-0.4942
	NM_001193307	1476	0.6837
	NM_001124	753	0.1198
	NM_023931	1693	-0.2909
	NM_001201329	3582	0.9467
	NM_006241	1591	0.7472
	NM_018074	388	-0.5644
	NM_002401	2530	0.6651
	NM_015629	275	0.0597
	NM_004672	205	-1.1508
	NM_005922	505	0.5021
	NM_001202449	252	0.1903
	NM_003560	665	0.2994
	NM_002356	1223	0.226
	NM_022752	252	-0.3808
	NM_015715	915	-2.1645
	NM_001145347	153	-0.2067
	NM_004564	324	0.2173
	NM_152600	424	-0.5462
	NM_024923	1451	-0.1694
	NM_001145415	369	0.0839
	NM_006702	197	-0.543
	NM_001128916	519	0.1488
	NM_001171093	1291	-0.1242
	NM_182623	667	-0.3041
	NM_003455	1216	0.9391
	NM_001079843	2332	-0.5719
	NM_198088	625	0.7701
	NM_003676	958	0.2642
	NM_001167594	365	0.1128
	NM_001127398	837	0.248
	NM_148170	462	0.4695
	NM_001909	748	-0.2144
	NM_001206653	349	0.3982
	NM_020145	645	-0.7234
	NM_015148	269	-0.0807
	NM_001034996	133	-0.1027
	NM_017636	334	-0.2801
	NM_001336	458	-0.3889
	NM_000985	172	-0.3948
	NM_144658	1167	1.8792
	NM_006387	1260	-0.1905
	NM_145243	245	1.1536
	NM_015622	284	0.3578
	NM_178518	172	-0.8685
	NM_002011	445	-0.1193
	NM_001199739	664	-2.5175
	NM_032354	200	-0.8814
	NM_022763	3223	1.4096
	NM_024860	1495	0.9141
	NM_001511	701	1.2134
	NM_005793	640	0.874
	NM_015723	323	0.8369
	NM_019892	1052	0.2634
	NM_001198682	234	-0.2423
	NM_006445	177	0.0153
	NM_001002837	275	-0.7038
	NM_130766	214	1.0242
	NM_001083953	96	0.6203
	NM_015001	924	0.5048
	NM_031948	202	0.613
	NM_006799	108	0.1731
	NM_001025580	4333	0.4875
	NM_001202559	1336	0.5211
	NM_016307	319	-0.2698
	NM_001166131	529	0.1561
	NM_000296	470	1.1877
	NM_020536	573	0.6431
	NM_000117	322	-0.2775
	NM_133636	73	0.6167
	NM_001190481	2243	0.1123
	NM_138821	645	0.7332
	NM_016480	165	0.417
	NM_007080	386	-0.1619
	NM_001039613	290	-0.202
	NM_001348	645	-0.8709
	NM_001194956	1963	1.3215
	NM_033647	1003	0.9488
	NM_021163	442	1.4389
	NM_130898	296	0.0088
	NM_003035	994	1.1058
	NM_012106	1351	-0.3865
	NM_014846	350	1.0306
	NM_004293	1292	0.9043
	NM_014595	263	0.843
	NM_024042	89	-2.3196
	NM_017966	1560	-0.0256
	NM_024667	1784	-0.4411
	NM_005935	584	0.57
	NM_025225	5082	1.1636
	NM_001398	189	-0.6204
	NM_006329	574	-0.9908
	NM_000543	386	-1.1918
	NM_024308	597	0.3167
	NM_001145396	163	-0.4043
	NM_014044	98	0.1854
	NM_152864	712	-1.1315
	NM_032587	904	-0.4675
	NM_003801	84	0.1673
	NM_003390	601	0.5134
	NM_144683	657	0.7526
	NM_030819	618	-0.133
	NM_018988	1380	0.612
	NM_005252	803	0.6448
	NM_020834	101	-0.5881
	NM_033087	564	0.8937
	NM_018538	1751	0.4318
	NM_001122670	371	0.4833
	NM_032116	499	0.0351
	NM_031303	280	1.6956
	NM_001029835	392	-0.3812
	NM_001161780	2391	1.164
	NM_005066	854	0.1116
	NM_170750	781	-0.211
	NM_031904	2160	0.5217
	NM_024303	271	-0.0261
	NM_153280	196	-0.4254
	NM_144981	97	0.0226
	NM_005049	407	-0.0203
[truncated: 2,919 more rows]

## Sheet: Figure S1b & S1c
Figure S1b & S1c
	ID	UTR length	Log2 fold change
	NM_017582	1862	0.0969
	NM_183400	2500	-0.31715
	NM_014868	927	0.1922
	NM_183381	1033	0.3201
	NM_001040161	167	-0.2336
	NM_001085365	100	-0.12165
	NM_025029	100	0.05945
	NM_000489	3472	-0.0641
	NM_000303	1511	1.06495
	NM_002676	431	0.511
	NM_054012	252	0.0434
	NM_003124	622	-0.14355
	NM_144566	509	0.1182
	NM_001100598	854	0.44225
	NM_032786	626	0.2241
	NM_018683	1743	0.48825
	NM_014455	555	0.21225
	NM_018471	626	-0.2996
	NM_001030288	5570	-0.61425
	NM_017610	2153	0.2441
	NM_144604	664	-0.3701
	NM_004941	464	0.27435
	NM_001357	547	-0.46395
	NM_139132	1148	-0.10445
	NM_001145769	792	0.2323
	NM_003109	5201	-0.17095
	NM_003110	1132	-0.08725
	NM_001172712	3481	0.12285
	NM_014669	155	-0.2353
	NM_199262	2384	0.84955
	NM_139015	1766	0.3644
	NM_014498	402	0.26905
	NM_025136	7232	-0.054
	NM_001172665	1650	0.2512
	NM_016426	679	0.17985
	NM_032802	259	0.09825
	NM_003358	155	-0.3035
	NM_001083615	2042	0.56535
	NM_170665	4621	-5e-05
	NM_001033714	121	-0.46525
	NM_002205	1031	0.3714
	NM_006912	2577	0.30305
	NM_001144823	1231	0.0574
	NM_014856	795	0.11955
	NM_017925	1967	0.149
	NM_015055	2989	0.3667
	NM_018359	851	-0.17365
	NM_145032	480	0.17425
	NM_017703	628	0.36495
	NM_152902	2066	-0.36585
	NM_153350	1774	0.61565
	NM_001099784	1552	-0.2311
	NM_024963	5977	0.49185
	NM_001846	834	1.5395
	NM_002087	303	0.94955
	NM_004267	560	-0.59875
	NM_000411	3357	0.01345
	NM_001144999	3608	0.74625
	NM_178126	2304	0.3158
	NM_024293	2845	0.6386
	NM_005359	6573	0.3026
	NM_005903	5253	0.05255
	NM_001142861	463	1.0029
	NM_005904	1518	2.0488
	NM_018178	2095	0.42075
	NM_203437	968	0.2857
	NM_025128	390	0.5025
	NM_001199140	3460	-0.00665
	NM_001033028	562	0.04635
	NM_000876	1466	-0.04025
	NM_032750	915	-0.18065
	NM_152313	852	0.00545
	NM_015070	1642	-0.23475
	NM_078483	4124	0.319
	NM_006442	141	0.30675
	NM_001861	126	-0.21335
	NM_016561	1408	0.17895
	NM_152612	256	0.10175
	NM_012421	473	-0.00535
	NM_001142302	4052	0.25715
	NM_152683	178	0.0402
	NM_001160234	329	-0.3408
	NM_006371	5324	0.8029
	NM_001204160	631	-0.0034
	NM_182965	273	-0.2146
	NM_016338	1270	-0.39255
	NM_024040	180	-0.23065
	NM_014652	339	0.1499
	NM_030627	4172	-0.0344
	NM_030594	1390	0.2637
	NM_001162536	3197	-0.7426
	NM_018079	629	-0.0088
	NM_004477	74	-0.25295
	NM_001190242	1538	0.44715
	NM_175605	261	-0.13845
	NM_000837	573	0.4108
	NM_018518	1793	-0.6213
	NM_000628	857	0.04475
	NM_178221	1110	-0.2458
	NM_178326	1650	0.48975
	NM_178270	958	0.17305
	NM_032885	350	-0.00165
	NM_001014975	233	0.45055
	NM_133443	2291	-0.22915
	NM_000270	1404	-0.3486
	NM_016376	4407	0.08135
	NM_001040000	2530	0.0212
	NM_017774	1363	0.2038
	NM_002687	1354	-0.15955
	NM_001040455	1378	0.61045
	NM_017420	3868	-0.08055
	NM_175875	715	0.67345
	NM_018666	163	0.5633
	NM_001195035	6672	0.9504
	NM_152755	616	0.6243
	NM_006586	478	0.306
	NM_001190991	325	0.32845
	NM_006339	561	0.0319
	NM_001040061	3415	0.14285
	NM_003030	2015	0.33185
	NM_133466	781	-0.2296
	NM_001161346	1201	0.23155
	NM_182715	1298	0.2887
	NM_001136224	2723	0.4569
	NM_001025603	1545	0.31295
	NM_002918	1164	0.13545
	NM_134433	1670	-0.1906
	NM_001017964	328	-0.28555
	NM_001010867	6743	0.27535
	NM_199337	352	0.2173
	NM_002940	1950	-0.52315
	NM_003366	175	-0.1142
	NM_020383	417	0.2072
	NM_003365	128	-0.2288
	NM_001142269	863	0.77825
	NM_173462	1974	0.6389
	NM_017750	1286	0.63345
	NM_173480	186	-0.34225
	NM_006559	1246	0.0181
	NM_001199815	556	-0.33475
	NM_001089591	211	0.1723
	NM_022761	192	0.0532
	NM_015201	63	-0.43265
	NM_001552	1146	-0.2226
	NM_016326	275	0.0301
	NM_005161	2283	-1.3313
	NM_016604	1326	0.0338
	NM_001146688	596	0.39085
	NM_001127198	229	-0.37985
	NM_133465	356	-0.1716
	NM_015957	420	-0.12565
	NM_003907	367	-0.1411
	NM_152468	1855	0.1648
	NM_020365	428	-0.42185
	NM_001414	732	-0.01015
	NM_004157	924	0.0975
	NM_002736	2228	-0.50675
	NM_032121	2854	0.2498
	NM_006472	1409	0.46585
	NM_014298	581	0.74845
	NM_014714	516	0.2914
	NM_001165258	462	0.0639
	NM_030969	462	-0.2877
	NM_033428	2081	-0.31155
	NM_023923	3819	0.38615
	NM_013943	3386	0.72925
	NM_001289	1691	0.04775
	NM_018977	1103	1.09185
	NM_001005374	601	0.6321
	NM_015155	3381	0.02015
	NM_014878	175	-0.86415
	NM_032635	78	-0.4283
	NM_004499	559	-0.4132
	NM_018342	1759	-0.10815
	NM_023067	1367	-0.2009
	NM_032928	484	0.5151
	NM_018295	1215	0.00885
	NM_006595	2074	-0.1417
	NM_001079685	1536	0.42205
	NM_030938	679	0.39235
	NM_022470	7793	-0.8035
	NM_001003692	268	-0.33465
	NM_017914	466	0.17305
	NM_152482	1830	-0.31705
	NM_021724	298	0.1247
	NM_002466	394	-0.12165
	NM_022334	1147	0.0248
	NM_003416	52	0.22935
	NM_001017396	2209	-0.0348
	NM_032924	1171	0.11345
	NM_080618	1381	0.1281
	NM_007346	350	0.1024
	NM_001253	331	0.0376
	NM_005052	374	-0.66165
	NM_018890	1520	-0.1986
	NM_016038	667	-0.29695
	NM_014000	1986	0.24505
	NM_030941	187	0.5642
	NM_007126	1048	0.01795
	NM_014203	353	0.0124
	NM_012305	1614	0.328
	NM_013452	126	-0.2572
	NM_001042762	1128	-0.2073
	NM_017755	686	-0.43645
	NM_001168348	1078	-0.10045
	NM_199044	3171	0.0615
	NM_182543	597	0.1117
	NM_001070	196	-0.18775
	NM_152295	382	-0.51545
	NM_006351	468	-0.14645
	NM_003321	563	-0.4723
	NM_004584	852	0.32095
	NM_016570	509	-0.155
	NM_015966	129	0.4153
	NM_014603	1722	0.3614
	NM_001031711	1868	0.2733
	NM_012200	404	-1.06965
	NM_001743	693	-0.1733
	NM_152275	2405	-0.10565
	NM_001127889	597	-0.09965
	NM_006888	3557	0.2898
	NM_001165959	216	1.5056
	NM_001042486	1605	0.1497
	NM_001146015	337	-0.3785
	NM_024326	142	-0.16645
	NM_007280	485	0.0364
	NM_001829	1008	0.0156
	NM_004366	417	0.2474
	NM_001287	1696	0.3615
	NM_001164326	323	0.5017
	NM_023924	732	0.01615
	NM_014299	2243	0.09655
	NM_014577	943	0.37675
	NM_007371	3265	-0.0113
	NM_005880	1666	-0.472
	NM_014712	636	-0.1153
	NM_001539	160	-0.40385
	NM_005163	990	0.13995
	NM_012333	2179	-0.40055
	NM_145729	95	-0.5716
	NM_016504	224	-0.2748
	NM_025187	1407	0.1064
	NM_017971	186	-0.27615
	NM_014117	2785	-0.09465
	NM_012296	3981	0.7648
	NM_080612	2927	0.4191
	NM_002039	5375	-0.27495
	NM_014282	1297	0.12655
	NM_001193552	4288	0.1419
	NM_001042520	3335	-0.41505
	NM_016250	832	1.02075
	NM_022477	1753	0.0097
	NM_181877	1675	-0.1732
	NM_005626	671	-0.0388
	NM_001195446	1533	-0.5696
	NM_001078166	4827	-0.1606
	NM_004284	252	-0.2534
	NM_003017	2477	-0.48835
	NM_003769	350	-0.1622
	NM_177452	2538	-0.26965
	NM_018434	179	0.82615
	NM_016306	391	-0.0423
	NM_007218	973	-0.0929
	NM_001136498	2149	-0.32135
	NM_018464	1608	-0.63395
	NM_005786	1304	0.36045
	NM_017956	750	-0.2619
	NM_015873	129	0.80185
	NM_016535	457	0.8406
	NM_207115	442	0.2992
	NM_001184718	1636	0.46505
	NM_016089	2202	0.2414
	NM_153499	3104	-0.0097
	NM_172206	1887	0.10435
	NM_014293	4156	1.19655
	NM_012335	737	1.99715
	NM_001080779	1539	0.57795
	NM_001001	94	-0.2556
	NM_152272	1399	0.0202
	NM_024591	979	0.3666
	NM_004327	2514	0.1754
	NM_170725	782	0.6374
	NM_001184743	264	0.4483
	NM_006336	1548	1.07285
	NM_024948	815	0.3079
	NM_020940	3174	0.1901
	NM_022749	1448	0.46135
	NM_001040874	87	0.1863
	NM_014347	1423	0.229
	NM_004713	821	-0.3167
	NM_182975	1192	-0.1424
	NM_003131	2315	0.0826
	NM_052841	66	0.4303
	NM_024620	1549	0.5967
	NM_003132	272	-0.2837
	NM_021947	1385	0.11615
	NM_002308	577	0.85935
	NM_002306	158	2.12765
	NM_002305	52	1.24895
	NM_018064	736	-0.12155
	NM_014413	2425	0.24875
	NM_004836	994	0.516
	NM_001013703	511	0.31
	NM_016185	852	0.1358
	NM_001163735	495	0.0238
	NM_021732	444	0.23385
	NM_001198950	1170	1.62285
	NM_018482	2623	0.0359
	NM_001143778	1292	0.56145
	NM_001587	2282	0.45315
	NM_020888	2082	0.40175
	NM_004870	657	-0.02945
	NM_207119	2380	0.1657
	NM_001167947	281	-0.2671
	NM_006335	1106	-0.3257
	NM_153613	238	0.25555
	NM_017839	3571	1.05695
	NM_024830	2223	0.0477
	NM_021242	1031	-0.0771
	NM_020473	2054	-0.27545
	NM_004855	215	-0.9158
	NM_153747	271	-0.02045
	NM_004569	773	0.274
	NM_005482	3391	0.06295
	NM_004278	360	-0.3288
	NM_145167	2795	0.11985
	NM_012327	1630	0.1465
	NM_153682	217	0.31235
	NM_004204	1072	0.33675
	NM_001142645	2295	0.2753
	NM_030768	133	-0.0257
	NM_080476	323	0.0486
	NM_178517	684	0.0483
	NM_025163	813	0.77905
	NM_003186	432	0.745
	NM_152363	1092	-1.07425
	NM_014604	854	1.14815
	NM_015114	1573	0.0548
	NM_052924	1568	0.035
	NM_001567	790	0.36665
	NM_033103	1403	-0.9364
	NM_016333	544	0.05095
	NM_002610	3164	-0.2261
	NM_006579	258	-0.5095
	NM_005575	877	0.01965
	NM_015021	1886	0.13165
	NM_013336	2020	0.54305
	NM_018144	949	0.4131
	NM_018441	886	0.28445
	NM_078474	632	0.00525
	NM_019006	739	0.1524
	NM_014281	142	-0.31065
	NM_021943	2233	0.86685
	NM_152446	1000	0.286
	NM_001127257	2660	-0.05855
	NM_139177	1637	0.64795
	NM_015359	3037	-0.26785
	NM_153223	1633	0.0273
	NM_001012331	207	-0.6658
	NM_018364	4147	-0.22425
	NM_032325	2052	-0.2638
	NM_021226	354	-0.8439
	NM_020824	802	-0.0235
	NM_001166277	630	0.33975
	NM_031305	1947	-0.2415
	NM_001010000	3558	0.83205
	NM_005415	797	-0.3183
	NM_004083	220	0.5023
	NM_019058	850	-1.119
	NM_001171967	4714	-0.1356
	NM_001173488	1014	-0.59305
	NM_015104	440	0.16935
	NM_018036	4496	-0.1278
	NM_005281	1021	-0.8416
	NM_006129	598	0.8483
	NM_001938	1951	-0.2075
	NM_024319	403	0.18055
	NM_017673	977	0.7072
	NM_005652	1336	-0.04345
	NM_018154	949	0.15795
	NM_016013	90	-0.5106
	NM_018708	1694	-0.18225
	NM_001023567	2348	0.2759
	NM_001206957	794	0.7974
	NM_017432	462	0.54365
	NM_178169	499	-0.53175
	NM_174889	81	-0.36805
	NM_001172288	505	-0.22625
	NM_001143993	644	0.2297
	NM_001034833	331	-0.40645
	NM_022737	1318	0.1937
	NM_018346	1113	-0.17015
	NM_001198989	933	0.10945
	NM_001271	3301	0.56405
	NM_001273	593	-0.11755
	NM_017780	972	-0.53425
	NM_032221	2062	0.3032
	NM_025134	2606	0.2477
	NM_020920	418	0.1189
	NM_006367	1115	-0.0367
	NM_006432	333	1.42285
	NM_000271	702	0.05795
	NM_138376	484	-0.01705
	NM_004623	1141	-0.20675
	NM_012414	2982	0.00335
	NM_003316	1532	0.6815
	NM_144596	580	0.12155
	NM_004393	2415	-0.14105
	NM_006141	2825	0.764
	NM_025184	912	0.7618
	NM_001172420	3443	0.79485
	NM_016058	112	-0.29345
	NM_014297	130	0.6827
	NM_001015052	66	-0.199
	NM_001040424	3014	-0.079
	NM_020360	656	0.18025
	NM_020228	2606	-0.3341
	NM_021105	864	0.30095
	NM_005035	50	-0.24075
	NM_007033	2321	0.36745
	NM_000530	1140	1.1619
	NM_025196	808	-0.48395
	NM_153042	1860	0.0693
	NM_001201564	1687	-0.1109
	NM_001826	471	0.0422
	NM_006257	1063	-0.0107
	NM_018292	2414	-0.09315
	NM_006806	442	-0.1327
	NM_006763	2162	0.9866
	NM_015464	1066	1.6812
	NM_152400	2142	-0.3654
	NM_001099783	896	0.3721
	NM_024592	3007	-0.0416
	NM_018063	476	-0.1714
	NM_005088	923	0.4929
	NM_016623	671	0.03685
	NM_004926	1874	-0.26245
	NM_006887	1916	-0.0326
	NM_001001561	1056	-0.0083
	NM_014001	1665	0.13255
	NM_015044	4047	0.13445
	NM_144597	1203	0.36035
	NM_013241	246	-0.29475
	NM_000671	1437	-0.0861
	NM_000296	1016	0.35785
	NM_001134709	1549	-0.1333
	NM_002731	3192	0.39905
	NM_002798	72	-0.0699
	NM_003435	864	0.50815
	NM_001199780	3724	-0.19535
	NM_003437	1247	0.19205
	NM_138418	283	0.2443
	NM_018113	531	0.68205
	NM_031219	180	0.83835
	NM_006755	178	-0.10695
	NM_024945	1207	-0.2091
	NM_001201473	615	0.2051
	NM_003740	1918	0.0326
	NM_002245	981	0.1639
	NM_000249	192	0.00885
	NM_057161	559	0.01845
	NM_183241	170	0.0677
	NM_016433	1611	0.32545
	NM_144653	158	-0.92155
	NM_018156	3019	0.35475
	NM_018473	3451	-0.029
	NM_001080425	677	-0.32355
	NM_032621	243	0.231
	NM_001198690	1533	-0.14825
	NM_004719	2916	-0.01395
	NM_015231	986	-0.168
	NM_018475	722	0.1627
	NM_032227	4336	0.5242
	NM_006495	492	4.68235
	NM_013400	1098	0.14365
	NM_032316	2499	0.82695
	NM_006556	396	0.11545
	NM_014417	979	-0.06215
	NM_001135924	299	0.24955
	NM_007353	3073	0.17315
	NM_173546	684	0.4717
	NM_000836	993	0.5642
	NM_002067	276	0.7626
	NM_005475	3320	-0.4514
	NM_022092	98	0.1949
	NM_005928	711	0.09385
	NM_002972	2139	0.38615
	NM_030962	1750	0.52055
	NM_004395	819	0.0597
	NM_001033503	5800	-0.11275
	NM_002541	1070	-0.52995
	NM_024529	4099	0.00215
	NM_020193	1398	0.10485
	NM_001007527	733	-0.15035
	NM_018368	408	0.06215
	NM_152546	1473	-0.37205
	NM_001190	363	0.2645
	NM_001184742	2961	-0.02005
	NM_001122956	799	0.36585
	NM_003488	1024	-0.29865
	NM_001201478	132	0.23085
	NM_005858	1393	0.07615
	NM_147185	513	0.37215
	NM_001135861	248	0.3124
	NM_024731	176	-0.3092
	NM_032357	876	0.16335
	NM_001002755	124	0.07675
	NM_015056	2695	-0.45415
	NM_145254	532	0.2391
	NM_003299	262	-0.28295
	NM_004365	351	-0.43385
	NM_004344	513	-0.1329
	NM_197956	2194	-0.3248
	NM_005324	2160	-0.6088
	NM_002107	522	0.11125
	NM_006072	168	0.69355
	NM_001102406	1397	1.43515
	NM_015329	2971	0.43655
	NM_001135954	1376	0.63685
	NM_012474	3794	-0.30125
	NM_020901	444	-0.0978
	NM_018310	609	0.91515
	NM_145685	1264	0.23865
	NM_001025105	1570	-0.001
	NM_005528	96	0.8301
	NM_025219	4462	0.47055
	NM_014787	2843	-0.21805
	NM_001144766	311	-0.24335
	NM_022365	138	0.4902
	NM_006260	3958	0.1038
	NM_004287	2606	0.92975
	NM_004871	4435	0.44755
	NM_016052	6891	-0.4406
	NM_006788	2170	0.0443
	NM_021008	324	-0.1773
	NM_001001664	4154	0.07175
	NM_052857	500	-0.25795
	NM_016097	1134	0.52935
	NM_203327	4615	0.2593
	NM_001006945	768	0.04105
	NM_001202469	1109	-0.1617
	NM_144963	2745	0.20045
	NM_000019	773	-0.2541
	NM_005891	225	-1.2206
	NM_052916	2781	0.3214
	NM_001330	1020	0.6842
	NM_003630	1387	-0.93035
	NM_001195798	2512	-0.26015
	NM_024071	649	0.09265
	NM_022340	3708	0.3887
	NM_015346	1915	0.51015
	NM_139075	2650	0.07305
	NM_000206	331	-1.02545
	NM_012434	1697	0.92735
	NM_001172659	1127	0.1742
	NM_001025436	605	0.05535
	NM_019116	3798	0.2538
	NM_025108	294	-0.17205
	NM_018249	366	0.20315
	NM_176096	278	0.53635
	NM_016408	203	-0.14075
	NM_014169	295	-0.08315
	NM_152284	968	0.2825
	NM_004324	164	0.0745
	NM_004322	380	0.91255
	NM_000396	590	1.1537
	NM_207113	1659	0.67185
	NM_005749	753	0.21685
	NM_004279	2414	0.2041
	NM_016272	2822	0.3553
	NM_016507	3230	0.05085
	NM_003718	2153	0.13165
	NM_001160367	671	-0.19305
	NM_001170460	1226	0.2339
	NM_001170464	2508	0.1411
	NM_021908	926	0.58735
	NM_181806	110	-0.2713
	NM_020657	2047	0.2931
	NM_001172831	1031	0.41325
	NM_014302	163	0.237
	NM_002563	1149	-0.5756
	NM_025198	265	0.05045
	NM_182501	431	0.17635
	NM_015942	73	-0.3801
	NM_001007565	435	0.31465
	NM_005440	3360	0.9145
	NM_005381	442	-0.70765
	NM_001012329	2441	1.1113
	NM_001130692	2434	0.3939
	NM_001142353	1436	0.2208
	NM_005605	321	0.12615
	NM_145243	245	0.30205
	NM_006369	464	0.48565
	NM_017768	997	-0.2176
	NM_144999	345	0.06835
	NM_020710	867	0.1591
	NM_182679	904	-0.4957
	NM_032047	2455	0.0899
	NM_006876	676	-0.3616
	NM_006577	1316	-0.48755
	NM_022823	559	0.69685
	NM_033309	1174	0.94005
	NM_000142	1609	-0.9175
	NM_014992	893	-0.10735
	NM_001134848	2655	-0.22395
	NM_001080539	243	0.0595
	NM_001159390	256	-0.0396
	NM_020470	56	0.44145
	NM_017818	207	-0.1609
	NM_001126337	1875	0.44905
	NM_001080457	677	0.2486
	NM_002026	1098	1.26915
	NM_001003701	159	-0.48195
	NM_003180	382	0.13305
	NM_001408	1706	0.58465
	NM_001033925	2198	0.06025
	NM_002395	1532	-0.34905
	NM_016124	1520	0.8248
	NM_003902	859	-0.286
	NM_015331	680	0.3418
	NM_014704	3320	0.36135
	NM_003864	204	0.01465
	NM_001145541	886	-0.0691
	NM_001037144	67	0.4609
	NM_017734	478	0.25605
	NM_001146	2372	-0.1774
	NM_024097	349	0.24955
	NM_017860	936	-0.00665
	NM_012405	3886	-0.02335
	NM_001166131	519	0.1569
	NM_015962	1756	-0.82615
	NM_005177	1458	0.11925
	NM_012463	3721	-0.07
	NM_019008	3808	-0.11665
	NM_014832	2118	-0.32325
	NM_000051	3590	0.97175
	NM_014744	3800	0.4244
	NM_017751	1162	0.13455
	NM_000543	390	0.98285
	NM_018667	2878	0.96985
	NM_001199974	2147	0.7484
	NM_001001937	137	-0.2889
	NM_145277	608	2.52755
	NM_001087	403	-0.0042
	NM_001144920	438	-0.2893
	NM_017735	112	-0.44415
	NM_152716	1670	0.0843
	NM_001194997	265	-0.16945
	NM_001201483	359	0.11835
	NM_001975	895	0.5846
	NM_001193503	83	0.8506
	NM_014258	747	0.90505
	NM_002519	1549	-0.0244
	NM_004783	691	0.4352
	NM_016281	1195	0.1145
	NM_001031803	330	-0.1078
	NM_145080	162	-0.16345
	NM_173685	239	-0.14325
	NM_052843	494	-0.0517
	NM_153831	1083	0.0656
	NM_152880	837	-0.2683
	NM_012394	126	-0.43995
	NM_052862	1552	-0.29775
	NM_024991	3285	0.64565
	NM_145897	104	0.0766
	NM_001018003	766	0.1788
	NM_024637	685	2.2091
	NM_003853	382	2.18765
	NM_198890	1323	0.0231
	NM_033388	244	1.7041
	NM_173657	904	-0.2727
	NM_020187	466	-0.119
	NM_001185077	1154	-0.0952
	NM_152667	2987	-0.29575
	NM_004435	65	-0.336
	NM_004069	280	0.1433
	NM_003869	1065	0.78175
	NM_000558	109	-1.09765
	NM_170708	980	0.4322
	NM_000517	109	-1.1803
	NM_004818	712	0.01585
	NM_004728	1710	-0.46175
	NM_007204	677	-0.05315
	NM_017895	242	-0.1267
	NM_020414	268	-0.10605
	NM_016315	1913	-0.4261
	NM_018380	305	-0.08995
	NM_003430	1706	-0.43375
	NM_031218	754	0.6083
	NM_014053	4072	-0.13185
	NM_015258	557	0.1728
	NM_016021	3053	-0.8725
	NM_194315	1290	0.00415
	NM_001143782	425	0.2434
	NM_012166	1654	0.32595
	NM_001190274	1197	-0.2606
	NM_148169	1205	0.92795
	NM_004837	1756	-0.20745
	NM_139169	2300	-0.04855
	NM_052813	345	-0.425
	NM_003560	665	-0.8988
	NM_001005862	617	0.8247
	NM_001982	1451	0.57055
	NM_001008391	730	-0.26865
	NM_001127649	2955	-0.57165
	NM_022903	269	0.0347
	NM_014568	52	-0.1223
	NM_002030	1270	1.74965
	NM_024092	1277	0.3698
	NM_001136469	1788	0.8149
	NM_003923	505	0.14605
	NM_017728	3095	0.5162
	NM_014394	1206	-0.75895
	NM_014831	1457	2.31825
	NM_015001	1027	0.259
	NM_017984	141	1.2423
	NM_183323	1107	0.0106
	NM_012459	479	-0.29505
	NM_020201	715	0.00145
	NM_001002812	1622	0.6135
	NM_001620	841	1.39815
	NM_014044	209	0.23035
	NM_002373	1395	0.9473
	NM_005909	4330	-0.10375
	NM_024065	242	-0.4034
	NM_170744	1714	1.64725
	NM_001029835	412	-0.29205
	NM_031904	2163	0.19935
	NM_144718	2588	0.22105
	NM_004571	3476	0.1828
	NM_002072	1047	-0.55955
	NM_005867	635	0.3339
	NM_017952	4597	-0.1788
	NM_006052	2118	-0.16595
	NM_015545	3227	0.29105
	NM_006076	3228	0.652
	NM_006268	1220	0.2993
	NM_001135156	1053	-0.40675
	NM_000980	51	0.2245
	NM_002273	240	0.32815
	NM_145056	869	0.30125
	NM_007259	530	0.4241
	NM_001142560	315	0.1134
	NM_080631	2302	0.10005
	NM_001017395	3688	-0.01695
	NM_022787	2796	0.547
	NM_199342	361	-0.2869
	NM_001199972	1993	0.2486
	NM_021823	1490	0.7377
	NM_001184937	4220	0.0083
	NM_001076552	751	-0.57535
	NM_015164	834	0.5349
	NM_013245	733	0.02935
	NM_004869	1782	0.48775
	NM_012384	2486	0.04075
	NM_207418	1094	-0.4497
	NM_014096	837	-0.4023
	NM_001100910	1094	-0.3688
	NM_001123168	1022	-0.3859
	NM_003632	1082	1.1715
	NM_001127453	670	0.8147
	NM_022066	1410	0.27115
	NM_015397	1966	-0.47855
	NM_024807	2612	-0.2137
	NM_005216	611	0.10175
	NM_000386	821	-0.4918
	NM_006302	217	0.5135
	NM_024589	491	0.38525
	NM_003528	1799	0.08735
	NM_020971	889	1.4331
	NM_006946	621	0.27885
	NM_001198793	1534	0.3739
	NM_001177718	2328	0.12715
	NM_001032282	1354	0.26635
	NM_030954	2863	0.47225
	NM_031918	2059	0.0751
	NM_001113411	145	1.36875
	NM_002592	329	-0.3898
	NM_020428	1173	0.41905
	NM_015898	2533	0.0101
	NM_001130058	1595	0.34485
	NM_015872	1837	-0.11395
	NM_006031	441	0.26855
	NM_015474	1107	-0.17775
	NM_002947	55	-0.14315
	NM_173177	688	-0.1375
	NM_170754	495	1.8918
	NM_005006	1105	-0.53835
	NM_001166159	452	-0.2233
	NM_004551	81	-0.3467
	NM_020312	650	-0.1172
	NM_001184979	139	-0.49415
	NM_004553	136	-0.6081
	NM_024407	100	-0.30735
	NM_002496	53	-0.1299
	NM_016035	426	0.08515
	NM_182480	110	0.07455
	NM_001035247	798	-0.07195
	NM_017421	127	-0.3812
	NM_004515	357	-0.0738
	NM_017580	2443	0.17555
	NM_032143	337	-0.361
	NM_201263	2143	-0.1482
	NM_014043	1725	0.30095
	NM_005332	104	-1.50175
	NM_012196	93	-0.75975
	NM_012112	719	-0.0993
	NM_000310	1350	0.46275
	NM_006423	164	2.1781
	NM_001474	89	-0.74225
	NM_017778	1538	-0.0455
	NM_022765	127	0.58485
	NM_001136004	4498	0.02815
	NM_004426	2004	0.179
	NM_024947	9649	-0.03885
	NM_020960	5047	0.68515
	NM_001080452	397	0.4434
	NM_182838	5069	0.88225
	NM_001029859	2519	0.78965
	NM_002105	1087	0.0465
	NM_004893	594	-0.12835
	NM_002106	374	-0.18105
	NM_005977	1055	-0.2289
	NM_183237	1587	0.50425
	NM_001185010	2110	0.37035
	NM_021188	558	0.1772
	NM_007212	2306	0.1262
	NM_001184761	432	0.20955
	NM_004859	3103	0.1553
	NM_007097	318	-0.07885
	NM_006570	421	0.3504
	NM_001142928	514	0.5249
	NM_001145295	625	-0.1758
	NM_001619	1107	0.1601
	NM_015938	1096	-0.03765
	NM_138811	1274	0.98585
	NM_002593	71	-0.14525
	NM_030940	1494	-0.294
	NM_194279	567	0.03675
	NM_024556	850	-0.0343
	NM_153367	4017	0.53175
	NM_002907	1283	0.11335
	NM_020829	2309	0.05945
	NM_022899	1651	-0.13625
	NM_001199099	958	1.24975
	NM_022496	507	-0.8089
	NM_005721	1134	-0.13295
	NM_005722	2521	-0.39635
	NM_001003716	2316	0.3942
	NM_017528	325	-0.32885
	NM_001080542	185	0.3714
	NM_032682	3661	0.10635
	NM_138384	504	0.1986
	NM_001012241	2422	0.0273
	NM_019067	6684	-0.6848
	NM_032311	2069	0.0172
	NM_000407	309	-0.1198
	NM_016339	1865	-0.0681
	NM_001006636	1037	-0.3838
	NM_002860	832	0.31335
	NM_002729	882	-0.08295
	NM_024831	742	-0.0827
	NM_152485	507	-0.09575
	NM_015245	2803	0.24145
	NM_000203	135	1.22655
	NM_015871	156	-0.44985
	NM_001079811	436	0.7313
	NM_006831	428	-0.22495
	NM_004910	264	-0.05685
	NM_000825	160	0.16175
	NM_153757	1290	-0.47225
	NM_001110	1235	0.3594
	NM_003183	894	0.1524
	NM_033274	3644	2.1484
	NM_001040427	179	-0.4629
	NM_152727	307	0.41705
	NM_003915	209	0.0757
	NM_006042	507	-0.0936
	NM_145182	98	1.616
	NM_006892	1452	-0.2164
	NM_175629	1302	-0.21815
	NM_001040425	191	0.15595
	NM_016641	1776	0.493
	NM_003091	293	-0.247
	NM_003093	286	-0.27725
	NM_004596	224	-0.4701
	NM_003095	388	-0.6399
	NM_003096	259	-0.5983
	NM_003094	1219	-0.5489
	NM_153746	822	0.42765
	NM_015336	2708	-0.08575
	NM_032327	478	0.3666
	NM_001001483	459	-0.2862
	NM_032799	310	0.1305
	NM_002733	626	0.43985
	NM_004716	924	0.28995
	NM_017573	330	0.16
	NM_001048200	824	0.2451
	NM_198269	4356	-0.34355
	NM_020185	486	0.3203
	NM_017823	204	-0.1762
	NM_001167614	2035	-0.0909
	NM_012291	168	-0.4705
	NM_001171743	1631	0.9447
	NM_003827	653	0.6205
	NM_015412	3090	-0.2304
	NM_001190980	4571	-0.3269
	NM_138402	833	0.59005
	NM_199190	4140	-0.3907
	NM_015454	258	-0.1094
	NM_022078	521	0.2883
	NM_019070	316	0.11215
	NM_001855	899	0.8059
	NM_003450	444	0.3167
	NM_007147	1270	0.15115
	NM_203499	918	0.3307
	NM_014829	2415	-0.23545
	NM_000314	3302	0.1473
	NM_182676	182	0.9597
	NM_078467	1538	0.61185
	NM_003338	1987	0.17525
	NM_001145928	788	0.14035
	NM_000041	142	0.85945
	NM_016068	193	0.0043
	NM_001098832	2175	0.4307
	NM_005384	300	-0.03915
	NM_174908	6909	-0.4472
	NM_024661	237	-0.1202
	NM_001193304	3599	0.8424
	NM_016053	168	0.21525
	NM_052932	2541	-0.18805
	NM_198082	211	-0.1123
	NM_014167	846	-0.3238
	NM_138385	1457	0.19545
	NM_007349	458	0.10185
	NM_016930	1064	0.1899
	NM_020772	8702	-0.093
	NM_012345	1956	-0.492
	NM_001042386	3746	-0.2265
	NM_017943	1084	0.2209
	NM_001142541	480	0.4777
	NM_178148	604	0.3018
	NM_032145	1969	0.14225
	NM_024735	1951	0.1761
	NM_203301	3142	0.0767
	NM_005330	118	-1.0252
	NM_205836	688	0.0922
	NM_002970	353	0.2131
	NM_014389	54	0.0004
	NM_138799	2107	-0.18565
	NM_001146056	631	0.42135
	NM_080861	384	0.5553
	NM_005340	264	-0.10485
	NM_032593	93	0.0947
	NM_138571	2566	0.3826
	NM_199186	783	-0.43025
	NM_004359	534	-0.0399
	NM_007065	417	0.03845
	NM_000688	146	-0.4
	NM_001037967	124	0.95805
	NM_016252	993	-0.05925
	NM_004219	57	-0.03605
	NM_033656	6036	0.0769
	NM_006271	195	0.82785
	NM_001031855	295	-0.44905
	NM_152271	1198	0.07685
	NM_003977	114	0.00555
	NM_004886	252	0.4374
	NM_001130414	1179	0.1358
	NM_001006683	170	0.2569
	NM_012088	206	0.31305
	NM_014941	189	-0.1035
	NM_015358	1349	0.15305
	NM_004627	949	-0.02745
	NM_001083617	1323	-0.1083
	NM_001237	1193	-0.28705
	NM_032353	529	0.0699
	NM_183057	269	0.10435
	NM_022089	262	0.17045
	NM_030665	1469	-0.11155
	NM_145061	1554	-0.52485
	NM_003690	682	0.1549
	NM_018186	100	-0.30155
	NM_001024916	424	-0.9938
	NM_201453	428	-0.59645
	NM_172003	460	-0.64445
	NM_018491	428	-0.58625
	NM_012091	1866	0.12265
	NM_005567	322	1.05375
	NM_173500	1450	0.2653
	NM_016274	106	0.4793
	NM_001083589	655	-0.5487
	NM_001950	794	0.11295
	NM_001949	3283	-0.4036
	NM_004091	3451	0.12885
	NM_005225	1245	0.171
	NM_021035	1364	0.24265
	NM_022149	530	0.43655
	NM_022735	1930	0.71565
	NM_032360	145	-0.0549
	NM_145698	2215	0.4916
	NM_001135705	604	0.6641
	NM_006663	555	0.93045
	NM_001961	497	0.12285
	NM_080626	372	-0.7369
	NM_007275	1210	-0.07705
	NM_000120	213	0.65175
	NM_001034853	1090	-1.0316
	NM_001134793	377	0.50795
	NM_013328	574	-0.21535
	NM_006907	820	0.1386
	NM_004373	188	-0.44535
	NM_014777	901	-0.6365
	NM_021034	164	0.504
	NM_006435	244	-0.16705
	NM_003641	158	-0.3137
	NM_002149	795	0.26765
	NM_031284	973	0.32355
	NM_001098407	93	-0.7499
	NM_139248	1007	1.31135
	NM_001127212	93	-0.81865
	NM_001098411	74	-0.5738
	NM_001472	103	-0.7006
	NM_014822	691	0.93095
	NM_002912	984	0.1953
	NM_021982	2816	0.1788
	NM_004922	1079	0.2695
	NM_001042734	783	0.12845
	NM_015435	1495	0.5711
	NM_023078	1786	0.26225
	NM_176792	1430	0.1463
	NM_032477	59	-0.4912
	NM_003776	110	-0.02575
	NM_001195620	181	0.3932
	NM_032351	622	-0.06525
	NM_022915	679	-0.1245
	NM_003302	150	0.0281
	NM_004927	1496	0.25035
	NM_016055	240	-0.28415
	NM_001099415	2013	0.2802
	NM_015911	661	-0.002
	NM_001193328	205	-0.0396
	NM_001080470	3327	0.01835
	NM_030895	3149	0.16635
	NM_001142293	1061	0.48675
	NM_175609	1916	0.7141
	NM_002291	149	0.67765
	NM_001127641	397	2.5729
	NM_002292	111	0.85645
	NM_001005918	2085	0.24045
	NM_022782	407	-0.31985
	NM_133494	2895	-0.02
	NM_199289	642	0.5697
	NM_004928	1253	0.9592
	NM_001146099	498	-0.4934
	NM_001025203	145	-0.0987
	NM_007279	647	-0.2166
	NM_033116	2448	0.6921
	NM_014373	405	-0.22585
	NM_015714	393	1.4128
	NM_013406	117	0.0884
	NM_001184735	2687	0.3809
	NM_003028	3922	0.04355
	NM_001865	254	-0.28115
	NM_001099337	648	0.70255
	NM_001164273	2662	-0.1311
	NM_006636	1054	-0.6712
	NM_001172085	604	-0.14575
	NM_000419	181	-1.10355
	NM_145266	386	-0.2247
	NM_015332	3644	-0.00625
	NM_001126	1093	-0.0737
	NM_145249	145	0.62315
	NM_152361	1326	0.2251
	NM_015895	250	-0.337
	NM_018028	1369	0.35485
	NM_152237	1781	-0.18225
	NM_032444	1158	0.1248
	NM_024325	1339	-0.1809
	NM_030634	2520	0.5216
	NM_133473	1967	0.1955
	NM_001172671	2024	0.215
	NM_001080411	127	0.15475
	NM_014650	295	0.31225
	NM_144570	3073	-0.0312
	NM_152395	5488	-0.3401
	NM_004724	506	-0.0352
	NM_004853	106	-0.02295
	NM_001202513	4659	0.2341
	NM_000420	137	0.15865
	NM_016625	511	-0.4237
	NM_023012	883	-0.4202
	NM_003164	571	0.91545
	NM_003569	3233	-0.0574
	NM_005819	3529	-0.6077
	NM_001100588	173	0.01375
	NM_001006	58	0.28115
	NM_006014	1041	-0.14515
	NM_030911	1728	0.2267
	NM_001037324	792	0.37895
	NM_001397	2707	-0.05925
	NM_030948	217	0.4391
	NM_018439	2682	0.0608
	NM_001388	737	0.1314
	NM_004147	214	-0.0652
	NM_020401	230	-0.38035
	NM_006392	98	-0.26825
	NM_004968	737	0.12345
	NM_012245	486	-0.0068
	NM_198433	768	-0.10835
	NM_004217	139	0.0305
	NM_003160	130	0.15755
	NM_032520	259	0.4546
	NM_006779	897	-0.20175
	NM_152243	582	-0.0818
	NM_175852	3089	-0.26165
	NM_012121	1805	0.3626
	NM_014726	1436	0.14785
	NM_017772	1797	0.02635
	NM_001178116	1973	0.0995
	NM_001168325	209	-0.1045
	NM_005385	2765	0.40135
	NM_001033859	168	0.01175
	NM_001035521	820	-0.28915
	NM_004520	813	-0.21405
	NM_021913	1861	0.7587
	NM_001559	810	1.0685
	NM_001183	624	0.3291
	NM_005765	880	-0.02375
	NM_207044	2359	-0.2766
	NM_001195555	1902	0.2604
	NM_000059	901	-0.05475
	NM_005469	116	-0.02905
	NM_001033583	233	-0.18085
	NM_007274	324	-0.7536
	NM_001114	2626	-0.40945
	NM_004036	761	-0.20735
	NM_002893	382	-0.20575
	NM_006910	416	-0.05695
	NM_001193273	2644	-0.32045
	NM_005610	6505	0.01985
	NM_033082	241	-0.08465
	NM_001142556	782	-0.9526
	NM_016395	1975	0.366
	NM_001100118	1180	0.1218
	NM_021141	1090	-0.37915
	NM_022406	517	-0.3564
	NM_001469	232	-0.2515
	NM_020429	3148	0.2067
	NM_022739	1230	0.1218
	NM_030752	546	-0.5459
	NM_004539	989	-0.3256
	NM_003234	2657	-0.44535
	NM_018094	716	-0.01955
	NM_001206855	440	-0.03365
	NM_001146110	3718	-0.03945
	NM_014636	4396	-0.04645
	NM_015659	3588	-0.237
	NM_006999	2102	0.00205
	NM_001114394	1374	-0.0278
	NM_001040285	5979	-0.0116
	NM_001113402	1166	-0.19985
	NM_032737	2744	-0.03205
	NM_001560	2678	1.04845
	NM_001199282	1277	0.21265
	NM_019009	2670	0.5041
	NM_030811	380	-0.1327
	NM_015084	1499	-0.50555
	NM_032014	140	-0.194
	NM_022497	3928	0.0469
	NM_016070	856	-0.48815
	NM_018997	156	-0.39145
	NM_006245	1055	0.3067
	NM_006246	1371	0.0388
	NM_001199756	1092	0.3303
	NM_006244	633	0.3075
	NM_016309	206	0.57075
	NM_014793	652	-0.11485
	NM_003403	866	0.0803
	NM_206923	1123	0.26105
	NM_005675	398	0.428
	NM_021980	1409	0.935
	NM_001081461	3853	0.201
	NM_001114632	430	0.65875
	NM_015035	6741	0.11255
	NM_001005920	1126	0.32175
	NM_022132	1842	-0.43935
	NM_198836	2323	-0.3039
	NM_001129820	113	-0.42575
	NM_004474	1067	0.2934
	NM_003985	688	0.38145
	NM_012096	3782	0.38065
	NM_001481	1625	0.36555
	NM_001111097	1270	0.10925
	NM_023083	428	0.0451
	NM_007001	535	0.5542
	NM_015139	5007	0.56135
	NM_198047	592	-0.06335
	NM_017827	341	-0.3186
	NM_015509	1686	-0.7713
	NM_001145278	1198	0.6272
	NM_017736	3212	0.16945
	NM_015453	2102	-0.2207
	NM_025264	674	-0.1866
	NM_001167880	868	0.2744
	NM_003369	2824	0.23715
	NM_005934	2660	0.1936
	NM_152932	356	0.5737
	NM_003898	2810	0.1843
	NM_004773	413	0.1207
	NM_006349	231	0.23385
	NM_001170670	4634	-0.45275
	NM_053001	422	0.12105
	NM_012341	540	-0.62185
	NM_004286	2882	-0.0503
	NM_019096	1132	0.2801
	NM_138485	454	-0.5817
	NM_006085	1361	-0.19225
	NM_001204510	634	-0.5074
	NM_004326	1254	-0.23245
	NM_014740	275	-0.1164
	NM_001706	1080	1.6724
	NM_005030	303	-0.03345
	NM_004073	316	-0.2487
	NM_001190799	680	-0.12045
	NM_020424	889	0.2151
	NM_181705	5824	-0.16515
	NM_001001660	702	-0.0849
	NM_024036	279	-0.1171
	NM_001164165	189	1.03625
	NM_006187	3275	1.4653
	NM_052869	1808	1.28425
	NM_025250	3062	0.50155
	NM_052902	257	-0.1313
	NM_001319	1133	-0.0453
	NM_001044722	2373	0.16775
	NM_030666	107	0.0387
	NM_001195291	138	-0.4108
	NM_032673	99	0.0627
	NM_005645	146	0.0608
	NM_001143915	2330	0.2447
	NM_005644	441	-0.12895
	NM_030939	1274	0.7551
	NM_138813	952	0.5368
	NM_003714	3123	-0.03715
	NM_019040	256	0.1478
	NM_018091	1426	0.10305
	NM_015431	3646	0.45035
	NM_001927	748	-1.4666
	NM_032840	1515	0.59895
	NM_207344	1405	0.14305
	NM_024641	3044	-0.1604
	NM_014315	184	0.6031
	NM_020440	3382	0.16725
	NM_001135772	380	0.2448
	NM_018449	810	0.0896
	NM_001174084	570	0.50325
	NM_015338	1980	0.3665
	NM_003730	71	0.99045
	NM_152379	515	-0.20585
	NM_020944	302	-0.04025
	NM_032765	1028	0.24105
	NM_001012967	1411	1.1646
	NM_001122770	511	-0.46245
	NM_006306	5953	-0.16965
	NM_001033504	655	0.09425
	NM_001012333	330	0.1476
	NM_133447	297	1.4089
	NM_014573	1891	-0.31335
	NM_017583	2994	0.168
	NM_001145635	1249	0.0039
	NM_000466	433	0.04625
	NM_004865	450	-0.174
	NM_000318	3002	0.01935
	NM_000288	407	-0.19615
	NM_000287	461	0.67985
	NM_022914	93	0.162
	NM_001003805	596	0.31845
	NM_001164508	420	0.7785
	NM_001195833	1271	0.3747
	NM_007100	63	-0.4762
	NM_001003785	71	-0.2912
	NM_001697	72	-0.3451
	NM_006476	748	0.10085
	NM_001686	147	-0.28195
	NM_006617	557	0.4323
	NM_013254	737	-0.1018
	NM_024569	4074	-0.0318
	NM_001145526	763	5e-05
	NM_003983	4490	0.3546
	NM_006079	871	0.09965
	NM_002622	923	0.15265
	NM_139179	720	0.0221
	NM_015932	853	-0.39925
	NM_002623	802	-0.3292
	NM_001199758	1662	0.1322
	NM_001098410	93	-0.7948
	NM_001098406	93	-0.74295
	NM_015831	963	-0.56525
	NM_001098408	93	-0.7571
	NM_001098409	93	-0.75045
	NM_014653	2192	0.9448
	NM_003325	738	0.03385
	NM_004293	3881	-0.6144
	NM_203386	178	0.5157
	NM_006660	376	-0.212
	NM_001015	51	0.06695
	NM_001014	51	0.07915
	NM_001020	65	0.3109
	NM_005617	56	0.1836
	NM_006012	193	-0.3109
	NM_032498	239	-0.29585
	NM_004690	813	-0.14995
	NM_003821	647	-0.09325
	NM_030813	940	-0.54835
	NM_153339	297	0.38755
	NM_004785	1041	-0.0186
	NM_004252	703	-0.33
	NM_018390	4019	0.08265
	NM_152475	2775	0.47455
	NM_005706	252	0.28085
	NM_032370	139	0.01155
	NM_003310	363	-0.0712
	NM_022343	1383	-0.07355
	NM_006064	430	0.2668
	NM_005265	165	0.65605
	NM_020533	213	0.4691
	NM_178026	607	-0.0923
	NM_025251	1242	0.15755
	NM_001079877	3124	1.5714
	NM_002890	1032	0.15875
	NM_007368	1563	0.6185
	NM_001004306	2019	0.65725
	NM_133177	1151	0.2534
	NM_002850	1265	0.1986
	NM_014585	1287	0.51985
	NM_004924	1098	0.13505
	NM_012461	769	0.127
	NM_003379	1172	0.37725
	NM_173666	4042	-0.0497
	NM_002843	3479	-0.0187
	NM_002842	506	0.3546
	NM_174887	394	1.13565
	NM_003652	143	2.52275
	NM_015635	2264	0.07085
	NM_020356	592	-0.0026
	NM_173800	1483	-0.0399
	NM_001081563	769	0.7055
	NM_002936	683	-0.2781
	NM_015703	4574	-0.00175
	NM_015562	3186	0.0322
	NM_014916	4139	0.1046
	NM_030763	947	-0.88495
	NM_006353	1456	0.11815
	NM_001201362	1003	0.13655
	NM_005517	1493	-0.1381
	NM_004965	796	-0.11935
	NM_001039366	536	0.3692
	NM_016577	4551	-0.3055
	NM_005594	110	0.12415
	NM_014171	1514	0.56765
	NM_001142605	986	-0.2089
	NM_001040610	152	-0.18935
	NM_005101	60	0.74045
	NM_031921	384	0.15265
	NM_022818	1676	-0.0116
	NM_198552	904	-0.6051
	NM_001494	782	0.0504
	NM_001493	794	0.4384
	NM_001037174	2309	-0.3142
	NM_015373	613	0.08505
	NM_178815	2794	0.26025
	NM_001098784	671	0.57495
	NM_001100626	2040	0.76725
	NM_003223	868	-0.19395
	NM_001142296	2726	0.04775
	NM_001042466	1142	0.73885
	NM_199294	409	-0.06465
	NM_052844	82	-0.0679
	NM_139281	3618	-0.36215
	NM_145241	1097	1.2535
	NM_000421	358	-0.5118
	NM_004961	1576	0.14905
	NM_002189	723	0.34135
	NM_002276	125	0.0132
	NM_199187	58	0.2128
	NM_022574	2211	-0.16115
	NM_020908	1892	0.18725
	NM_001144761	285	1.649
	NM_001143989	363	0.5003
	NM_032264	1513	0.83295
	NM_007005	1596	0.27795
	NM_003126	557	-0.41875
	NM_152419	3257	0.60015
	NM_001193452	806	0.07065
	NM_002668	424	0.67035
	NM_001254	1159	-0.74785
	NM_003503	1328	-0.35435
	NM_181871	1278	-1.0788
	NM_145858	479	0.26455
	NM_014742	1813	0.27675
	NM_001014842	298	0.53985
	NM_004800	263	0.37985
	NM_015654	1176	0.72795
	NM_015535	4231	0.3752
	NM_001200016	200	0.1311
	NM_019606	571	-0.0625
	NM_001122672	470	0.19585
	NM_001008662	409	-0.3812
	NM_001862	85	-0.4247
	NM_001081559	872	0.0329
	NM_016207	80	-0.3209
	NM_017437	2454	-0.21705
	NM_013291	86	0.1867
	NM_003550	277	0.43885
	NM_006111	342	-0.24095
	NM_001130410	336	0.0833
	NM_015556	241	0.4201
	NM_015073	2127	0.44435
	NM_015072	635	0.02625
	NM_014640	1025	0.12695
	NM_001130144	520	0.66395
	NM_006321	2267	0.0177
	NM_001025930	866	0.5688
	NM_001037553	5201	0.2515
	NM_015053	2345	0.77475
	NM_016169	3301	0.328
	NM_001114633	287	1.90945
	NM_000755	602	0.85915
	NM_152892	115	-0.16275
	NM_017515	1623	-0.0403
	NM_018328	533	-0.1829
	NM_003925	550	0.55825
	NM_052897	913	0.4851
	NM_003171	57	-0.26875
	NM_181553	1254	-0.2079
	NM_017801	2647	0.27595
	NM_032581	4329	-0.08525
	NM_016404	167	-0.15495
	NM_014399	1044	-0.04915
	NM_001128309	4658	-0.6831
	NM_001006616	1525	-0.0234
	NM_020695	819	-0.0247
	NM_015523	302	0.0864
	NM_020385	890	0.13985
	NM_001126122	470	-0.1607
	NM_006358	1198	-0.20835
	NM_152707	1098	-0.0253
	NM_015496	928	0.06285
	NM_003951	410	0.06565
	NM_014251	970	-0.176
	NM_003705	1868	0.041
	NM_001165418	609	0.168
	NM_012140	934	0.0387
	NM_025004	777	0.4178
	NM_004544	3745	-0.40295
	NM_001193375	1640	-0.29165
	NM_018838	105	-0.5063
	NM_015965	77	-0.2362
	NM_206886	252	0.1658
	NM_001136044	463	0.0644
	NM_177441	866	0.84655
	NM_017666	2277	0.5233
	NM_080764	3319	0.0226
	NM_080740	264	0.62025
	NM_003380	321	2.02235
	NM_006716	1377	-0.2816
	NM_052845	3311	-0.0617
	NM_003681	6243	0.4072
	NM_033087	1508	0.48465
	NM_005787	184	0.05935
	NM_019109	2497	0.25545
	NM_013338	170	-0.60635
	NM_002650	355	0.08505
	NM_020315	1060	-0.28355
	NM_001863	136	-0.22175
	NM_003473	2041	0.32365
	NM_145059	593	-0.06955
	NM_057182	534	-0.67405
	NM_014845	165	0.2302
	NM_004218	874	0.10535
	NM_024523	1385	0.3481
	NM_145313	1707	-0.3421
	NM_002364	548	0.2096
	NM_006062	1280	0.32465
	NM_177415	500	0.11405
	NM_020197	349	0.07165
	NM_022743	222	0.7378
	NM_201428	1689	0.3876
	NM_001197124	78	0.0792
	NM_002198	2341	0.7752
	NM_004029	89	1.6997
	NM_006084	368	0.26165
	NM_033387	2743	-0.1521
	NM_001080530	5659	1.06005
	NM_001162407	296	-0.00575
	NM_003993	349	-0.0676
	NM_003992	317	0.12705
	NM_020666	952	0.39475
	NM_014035	1457	0.2609
	NM_024063	207	0.02875
	NM_138501	108	-0.0487
	NM_015368	1101	0.04495
	NM_032431	1102	0.813
	NM_014415	1726	-0.3213
	NM_023929	2846	-0.17175
	NM_003443	99	0.13515
	NM_031216	2284	-0.4799
	NM_001031738	528	0.17035
	NM_017891	1074	-0.04265
	NM_012123	720	-0.0689
	NM_018332	1391	-0.03625
	NM_007242	245	-0.1923
	NM_001143917	542	1.00615
	NM_021633	1430	-0.1793
	NM_198463	449	-0.2828
	NM_198317	527	-0.31275
	NM_025010	2874	-0.4125
	NM_006428	290	-0.07005
	NM_018073	1603	0.4717
	NM_004958	953	-0.04415
	NM_017867	109	-0.2497
	NM_003362	1023	-0.306
	NM_001080419	1387	0.4485
	NM_173547	1818	-0.1934
	NM_001013649	3691	0.70705
	NM_005011	1900	-0.2182
	NM_016256	633	0.15085
	NM_005338	4083	0.56785
	NM_024946	1823	0.07135
	NM_013376	333	0.1907
	NM_014755	4305	0.0761
	NM_203344	648	0.27795
	NM_022481	548	0.1009
	NM_005611	1347	0.47615
	NM_015242	594	0.3387
	NM_138300	1752	0.2818
	NM_016173	4572	1.1718
	NM_000101	63	-0.00815
	NM_014720	1863	0.01145
	NM_012292	621	0.2553
	NM_014430	445	-0.3823
	NM_006214	504	0.4198
	NM_001122769	2012	-0.073
	NM_005485	386	0.05695
	NM_018660	3133	0.21395
	NM_138783	254	0.12615
	NM_014897	9206	0.49
	NM_005526	391	0.13535
	NM_004506	898	0.0009
	NM_001538	159	0.4169
	NM_007184	589	0.3788
	NM_003913	4366	-0.11075
	NM_032102	3149	0.0975
	NM_198679	2726	0.61295
	NM_014247	2009	0.8354
	NM_001039920	1236	0.14585
	NM_015426	653	-0.24565
	NM_016546	1840	1.4412
	NM_058230	131	0.08445
	NM_001123377	227	-0.37175
	NM_007127	188	-0.0955
	NM_001006656	1714	0.21285
	NM_021145	1191	0.3675
	NM_000181	210	0.29405
	NM_002392	5582	-0.9632
	NM_004560	1065	0.0848
	NM_004175	563	-0.22225
	NM_004597	98	-0.2857
	NM_006938	1108	-0.7297
	NM_001013843	953	-0.0564
	NM_014775	129	0.1639
	NM_012316	5672	-0.7629
	NM_002268	1929	-0.0235
	NM_002267	2492	-0.43
	NM_002266	257	-0.0176
	NM_007183	338	-0.0733
	NM_014149	2312	0.2121
	NM_020153	387	0.615
	NM_006653	442	0.4878
	NM_006654	4826	0.1488
	NM_005206	1478	0.15045
	NM_014252	2792	-0.3811
	NM_000920	372	-0.55715
	NM_032730	967	-0.3174
	NM_001497	2812	0.3458
	NM_003779	505	0.1727
	NM_001005417	719	0.0305
	NM_004776	3365	-0.18995
	NM_212543	806	0.37765
	NM_007255	649	0.232
	NM_080748	73	-0.00205
	NM_024308	600	-0.51565
	NM_144683	659	0.3641
	NM_001012409	2259	-0.3611
	NM_003496	885	0.0481
	NM_016334	603	-0.01885
	NM_001097612	423	-0.0453
	NM_024083	83	0.34845
	NM_000573	2355	0.6272
	NM_001066	2199	0.15405
	NM_001065	554	0.09825
	NM_015141	2804	0.16235
	NM_024573	986	-0.2741
	NM_031304	670	-0.40625
	NM_024757	1172	0.07905
	NM_024551	2606	0.00615
	NM_015999	739	0.24305
	NM_080588	1592	-0.41525
	NM_001101663	372	0.33935
	NM_031417	2844	0.37265
	NM_005438	664	0.1696
	NM_001128921	601	0.12145
	NM_019554	139	0.93855
	NM_145020	187	0.4745
	NM_001551	341	0.39715
	NM_001780	114	0.5459
	NM_001781	994	-0.7315
	NM_001251	599	0.6704
	NM_199359	1591	-0.15755
	NM_001003396	654	0.40365
	NM_145231	117	-0.25275
	NM_024745	1172	0.0363
	NM_017883	161	0.7696
	NM_018256	259	-0.5051
	NM_018117	812	0.2404
	NM_001197297	3227	-0.01075
	NM_024100	225	-0.4411
	NM_033200	443	0.7985
	NM_001177563	3714	-0.25575
	NM_012460	381	0.10735
	NM_152374	1755	-0.0006
	NM_182557	2272	0.37775
	NM_138462	463	-0.33335
	NM_001008390	3522	0.16455
	NM_014628	417	-0.08265
	NM_001540	123	0.10835
	NM_013355	313	-0.20625
	NM_006256	2806	0.40175
	NM_014899	3192	0.03785
	NM_014836	2041	0.79475
	NM_173618	348	0.09905
	NM_031288	95	0.46395
	NM_194281	283	-0.4488
	NM_152383	567	-0.21325
	NM_174869	382	-0.0942
	NM_001084	303	-0.17555
	NM_005472	2410	0.28285
	NM_015514	624	-0.06865
	NM_030783	804	0.07725
	NM_174902	1893	-0.84625
	NM_020524	940	1.02305
	NM_000774	293	0.78295
	NM_001098268	1088	-0.1596
	NM_000234	202	0.03965
	NM_018429	2936	-0.1169
	NM_001640	158	-0.22255
	NM_018146	431	-0.05345
	NM_002028	1339	0.66545
	NM_178863	531	0.47995
	NM_015492	1052	0.63115
	NM_001002914	1301	0.32575
	NM_024076	3958	-0.3161
	NM_001206944	471	-0.7205
	NM_152387	1138	0.2361
	NM_003439	3582	0.29155
	NM_024493	461	0.8597
	NM_145102	1572	0.3042
	NM_019110	403	0.8454
	NM_024524	3244	-0.08235
	NM_032575	2072	0.41155
	NM_201520	1851	0.54485
	NM_152640	157	0.5989
	NM_018403	4152	0.2265
	NM_030780	1772	-0.1605
	NM_016016	375	-0.37445
	NM_017875	807	0.5137
	NM_006082	173	-0.27015
	NM_006009	209	0.61835
	NM_152538	1887	0.70265
	NM_144632	2710	1.33785
	NM_024789	1060	0.3598
	NM_003492	346	0.3879
	NM_001195536	1240	-0.65885
	NM_199129	1320	0.10205
	NM_001035254	2609	1.189
	NM_173478	2051	-0.3284
	NM_005642	504	-0.07055
	NM_207395	1252	0.4639
	NM_003184	1149	-0.1917
	NM_001042351	608	0.092
	NM_005153	838	-0.11775
	NM_001015891	334	-0.0438
	NM_002134	590	-0.0888
	NM_007171	699	0.52345
	NM_013382	2419	0.30285
	NM_003659	5640	-0.3942
	NM_004099	2126	-0.59565
	NM_004354	4135	0.30145
	NM_033402	567	-0.1827
	NM_017921	2371	0.26255
	NM_173804	546	0.389
	NM_001142536	380	1.15755
	NM_020840	2257	0.38695
	NM_001199161	365	0.1814
	NM_014371	73	0.0805
	NM_013232	458	-0.11945
	NM_005707	1337	-0.75735
	NM_001199492	1917	-0.51785
	NM_004708	151	-0.42255
	NM_001173431	846	0.3676
	NM_153182	3366	-0.2383
	NM_203346	2336	0.22405
	NM_022129	1516	0.7174
	NM_015051	3430	-0.0674
	NM_002615	118	-0.0182
	NM_006421	1271	0.1497
	NM_006420	3493	0.0875
	NM_001035260	1675	-0.77545
	NM_052875	2201	0.23645
	NM_017712	6369	0.196
	NM_004599	710	0.15525
	NM_004176	1272	0.51535
	NM_000436	1663	-1.05015
	NM_015125	605	0.0244
	NM_001130089	170	-0.3189
	NM_198291	2038	-0.2687
	NM_003146	421	-0.4232
	NM_007174	2441	0.33785
	NM_032026	99	-0.1312
	NM_001146169	1757	0.0023
	NM_015533	2255	0.11525
	NM_207356	826	-0.0192
	NM_144563	856	-0.7038
	NM_001206897	1772	0.1044
	NM_001195396	2075	-0.2257
	NM_004739	671	-0.07545
	NM_014045	554	0.3847
	NM_013437	1441	-0.1003
	NM_001130860	715	0.6284
	NM_001003800	3790	-0.4232
	NM_012430	2412	0.2341
	NM_031885	413	0.71565
	NM_152384	2072	0.23865
	NM_033028	888	0.4958
	NM_176824	1530	0.17555
	NM_024093	155	-0.03945
	NM_001142319	1775	-0.42875
	NM_024520	312	-0.2592
	NM_021925	1844	-0.6345
	NM_017880	470	0.11855
	NM_000643	2371	-0.1371
	NM_018238	1484	0.03445
	NM_001184888	1536	-0.1084
	NM_001171988	932	0.4054
	NM_004077	1384	-0.6991
	NM_145859	400	-0.4472
	NM_014976	712	-0.1741
	NM_018845	576	0.42735
	NM_001012643	599	0.2139
	NM_006218	344	-0.34235
	NM_002720	311	0.112
	NM_005026	2067	0.3737
	NM_002649	1759	0.6318
	NM_023072	1179	0.2882
	NM_080603	1215	0.25175
	NM_004872	473	0.40475
	NM_018202	1740	0.16325
	NM_016510	1057	-0.1747
	NM_178545	291	-0.3392
	NM_032305	400	0.21825
	NM_002647	344	-0.21165
	NM_138330	319	-0.13955
	NM_001173489	3673	-0.213
	NM_024833	729	1.0191
	NM_017554	2242	0.69195
	NM_022750	810	0.4179
	NM_024066	487	0.0923
	NM_138417	591	0.1435
	NM_178549	6634	-0.10805
	NM_001096	883	-0.78125
	NM_001099686	205	0.22915
	NM_153717	3266	0.5235
	NM_004528	630	0.2748
	NM_145764	368	-0.72115
	NM_014329	354	0.1852
	NM_007158	1252	-0.5416
	NM_178819	3999	0.2942
	NM_001500	362	-0.48065
	NM_205835	104	-0.0303
	NM_134265	1249	0.23615
	NM_000089	838	1.7306
	NM_002437	419	0.05275
	NM_001004317	4547	-0.6409
	NM_032822	1312	0.14015
	NM_013366	157	0.3233
	NM_001137559	234	-0.0148
	NM_013367	115	0.03705
	NM_002953	827	-0.2097
	NM_198220	766	-0.3973
	NM_001006944	734	0.3803
	NM_004755	1250	0.44735
	NM_014338	1120	0.00605
	NM_005805	314	-0.76715
	NM_002815	272	-0.2027
	NM_170750	914	-0.22575
	NM_175932	383	-0.0253
	NM_002816	339	-0.5314
	NM_032334	2839	-0.038
	NM_014503	495	-0.48165
	NM_001178117	1275	-0.59005
	NM_001002265	869	1.01045
	NM_018396	1007	-0.2996
	NM_198334	988	0.24715
	NM_153240	1300	0.6621
	NM_032390	778	-0.4435
	NM_015102	454	0.11545
	NM_001902	723	-0.22415
	NM_002685	98	-0.1183
	NM_001659	2737	-0.01535
	NM_001024227	1198	0.1881
	NM_001660	848	1.1984
	NM_032319	447	-0.1507
	NM_182493	5421	-0.01075
	NM_001078170	190	0.2565
	NM_001144013	538	-0.1512
	NM_152391	1043	-0.16355
	NM_017765	656	0.3555
	NM_001146343	1701	0.3655
	NM_001142272	1641	0.515
	NM_001002814	3947	0.656
	NM_015470	2138	0.2218
	NM_032932	6481	-0.71415
	NM_001206986	193	0.3909
	NM_024109	78	0.55075
	NM_018477	1083	0.3281
	NM_002128	2614	-0.39325
	NM_015275	2196	0.2088
	NM_024513	3861	0.0825
	NM_001142451	248	0.5264
	NM_002865	300	0.26545
	NM_001163380	2175	0.19995
	NM_019087	1776	0.2636
	NM_001040025	513	0.2884
	NM_001013660	194	0.0942
	NM_005258	363	0.30095
	NM_012310	658	-0.0611
	NM_032421	2094	0.8348
	NM_015510	369	-0.30195
	NM_005875	409	0.1549
	NM_032117	233	-0.19955
	NM_001001392	3114	1.8554
	NM_198584	2723	0.47115
	NM_001217	103	0.57205
	NM_001018078	672	-0.14405
	NM_032272	502	0.25675
	NM_017817	598	-0.17775
	NM_014999	1696	-0.0058
	NM_016277	1676	-0.04925
	NM_005647	3493	0.1363
	NM_004343	576	0.19485
	NM_001199673	4328	0.37845
	NM_005736	1633	0.30805
	NM_018099	278	-0.43525
	NM_018034	98	0.13615
	NM_024536	435	0.35655
	NM_032168	120	-0.28765
	NM_024102	1339	-0.21195
	NM_024908	2026	-0.19405
	NM_013239	433	0.2889
	NM_017917	117	-0.1925
	NM_000904	104	-0.10435
	NM_000903	1574	-1.2231
	NM_006445	172	-0.1538
	NM_001018039	5145	0.24305
	NM_004698	248	0.0469
	NM_004697	1115	-0.3949
	NM_012469	106	0.29645
	NM_001017987	124	0.0627
	NM_199426	867	-0.1657
	NM_005028	2363	0.4073
	NM_152283	1180	0.1643
	NM_003559	3999	0.36985
	NM_183376	2650	0.6407
	NM_152285	221	0.05615
	NM_015683	1135	0.0034
	NM_020801	2675	-0.0113
	NM_198841	1110	0.4022
	NM_207009	1063	0.79385
	NM_004163	566	-0.18345
	NM_015989	847	0.0958
	NM_014857	284	0.2689
	NM_001114123	1307	-0.2071
	NM_021795	559	-0.0903
	NM_001014832	826	0.42105
	NM_001206864	822	0.22345
	NM_018957	358	0.0171
	NM_138333	2664	-0.02515
	NM_001166599	2572	0.0194
	NM_001170781	1807	0.75335
	NM_001129765	246	-0.6831
	NM_024548	1785	0.2137
	NM_138363	164	0.1098
	NM_184231	698	0.0287
	NM_007276	1398	-0.33245
	NM_022153	3695	1.6186
	NM_147686	464	0.48125
	NM_022648	4669	0.4303
	NM_018140	397	-0.25425
	NM_018011	681	0.0763
	NM_032171	304	0.09565
	NM_024622	71	-0.5113
	NM_012225	476	0.34455
	NM_030912	964	0.10735
	NM_033198	831	-0.0017
	NM_145316	819	1.41645
	NM_016499	586	0.5818
	NM_001083590	859	0.4132
	NM_001303	1465	-0.29455
	NM_001184729	417	0.1077
	NM_033278	414	0.93735
	NM_001080546	1102	-0.0431
	NM_001145204	5006	0.4851
	NM_001204090	1251	-0.4263
	NM_058166	1615	1.7043
	NM_207354	151	0.2632
	NM_152345	1178	-0.3067
	NM_030816	3714	0.12405
	NM_020854	1587	0.29595
	NM_022831	1879	0.62095
	NM_021129	324	-0.4411
	NM_005868	2541	0.49235
	NM_012346	1411	-0.0272
	NM_021252	2118	-0.0759
	NM_003290	1656	1.4233
	NM_003289	232	0.22765
	NM_004730	2209	-0.43725
	NM_032301	299	-0.1034
	NM_173793	1114	0.322
	NM_004748	4275	0.1282
	NM_015262	563	0.43825
	NM_001005751	563	0.37645
	NM_006747	204	-0.09945
	NM_017909	380	0.19535
	NM_022039	626	0.6095
	NM_018998	492	0.17335
	NM_001013415	1622	-0.0882
	NM_000126	270	-0.2654
	NM_001985	55	0.0537
	NM_005871	1109	-0.18485
	NM_000367	2353	0.43205
	NM_006555	2011	0.7628
	NM_022104	267	-0.00795
	NM_175610	1441	0.28615
	NM_020230	133	-0.51655
	NM_002703	1988	-0.16995
	NM_014173	304	-0.1883
	NM_025211	275	-0.08985
	NM_014631	7788	-0.5938
	NM_019015	137	1.4579
	NM_001142589	774	0.37395
	NM_006166	2656	0.0034
	NM_001168301	1094	0.38225
	NM_139045	883	0.3217
	NM_022777	1766	0.40775
	NM_173825	3141	0.03245
	NM_145048	1015	-0.59
	NM_000113	1029	0.10325
	NM_001762	903	-0.45875
	NM_000263	209	0.35925
	NM_017987	2249	0.38695
	NM_001002273	1100	1.84165
	NM_021227	558	0.275
	NM_001014445	1087	-0.17355
	NM_001011708	2978	-0.39755
	NM_005414	744	0.3403
	NM_017456	2042	0.15005
	NM_001199135	653	-0.0087
	NM_004227	3162	0.46245
	NM_017457	3103	0.5497
	NM_057166	761	2.0046
	NM_001384	831	-0.08315
	NM_001077395	783	0.1235
	NM_001159773	1833	0.40175
	NM_001823	204	-0.6507
	NM_031940	2523	0.3485
	NM_033180	60	1.4484
	NM_005622	184	1.7629
	NM_001128176	5729	-0.24065
	NM_199334	580	0.1098
	NM_005640	1673	-0.38725
	NM_015089	141	0.345
	NM_019843	520	0.27995
	NM_003478	3376	-0.2105
	NM_001168370	70	1.04115
	NM_003592	527	-0.2175
	NM_001198777	1759	-0.4625
	NM_003590	4092	-0.2791
[truncated: 4,865 more rows]

## Sheet: Figure 2a
Figure 2a
	Group	Motif	Name	p Value	p Value (log10)	Motif count (log2 Fold change >= 0.2)	Random count (log2 Fold change >= 0.2)	Total count
	others (7mer)	TGTGTGT	none	1.79413e-259	258.746	2126	450	8327607
	others (7mer)	GTGTGTG	none	5.5414e-256	255.256	1919	361	8327607
	others (7mer)	TTTTAAA	none	1.02312e-202	201.99	2918	1044	8327607
	others (7mer)	TTTTTAA	none	4.59428e-196	195.338	3075	1165	8327607
	others (7mer)	AAATAAA	none	4.93694e-184	183.307	2170	668	8327607
	others (7mer)	TTTAAAA	none	7.19803e-172	171.143	2585	954	8327607
	others (7mer)	ATATATA	none	1.94103e-158	157.712	1537	396	8327607
	others (7mer)	TATTTTT	none	7.17356e-158	157.144	2705	1084	8327607
	others (7mer)	TATATAT	none	4.53541e-155	154.343	1609	443	8327607
	others (7mer)	ACACACA	none	1.16985e-150	149.932	1194	244	8327607
	others (7mer)	CCAGCCT	none	1.36877e-150	149.864	1450	371	8327607
	others (7mer)	CACACAC	none	1.4828e-150	149.829	1144	221	8327607
	others (7mer)	CAGCCTG	none	1.1997e-146	145.921	1417	364	8327607
	others (7mer)	CCTGCCT	none	7.68293e-139	138.114	1503	431	8327607
	others (7mer)	TTTGTTT	none	1.20249e-138	137.92	2455	1004	8327607
	others (7mer)	TCCCAGC	none	9.01105e-138	137.045	1290	321	8327607
	others (7mer)	TGGGAGG	none	2.41046e-134	133.618	1346	359	8327607
	others (7mer)	TTTATTT	none	1.62443e-131	130.789	2530	1084	8327607
	others (7mer)	CTGCCTC	none	1.38483e-130	129.859	1342	367	8327607
	others (7mer)	CCCACCC	none	7.77414e-129	128.109	1405	406	8327607
	others (7mer)	TTGTTTT	none	4.46499e-122	121.35	2341	1002	8327607
	others (7mer)	AAAAATA	none	7.83849e-122	121.106	1825	674	8327607
	others (7mer)	CCCAGCC	none	4.9604e-121	120.304	1371	410	8327607
	others (7mer)	TTATTTT	none	6.6188e-121	120.179	2458	1085	8327607
	others (7mer)	GAGGCTG	none	3.98563e-117	116.4	1176	315	8327607
	others (7mer)	GGGAGGC	none	5.10841e-117	116.292	1166	310	8327607
	others (7mer)	AAAGAAA	none	5.39886e-117	116.268	1598	554	8327607
	others (7mer)	CAGCCTC	none	2.22065e-116	115.654	1176	317	8327607
	others (7mer)	CCCTCCC	none	2.79857e-116	115.553	1511	505	8327607
	others (7mer)	GAGGCAG	none	4.75257e-116	115.323	1096	276	8327607
	others (7mer)	AATAAAA	none	7.82566e-116	115.106	1777	667	8327607
	others (7mer)	AGCCTGG	none	3.35583e-115	114.474	1246	358	8327607
	others (7mer)	CCTCCCA	none	3.65678e-115	114.437	1293	384	8327607
	others (7mer)	TTAAAAA	none	4.55211e-115	114.342	2095	872	8327607
	others (7mer)	CCCCACC	none	1.1778e-114	113.929	1335	409	8327607
	others (7mer)	CCCTGCC	none	6.19389e-113	112.208	1439	474	8327607
	others (7mer)	GCCTGGG	none	3.59988e-112	111.444	1318	407	8327607
	others (7mer)	TTTTCTT	none	1.80833e-107	106.743	2118	921	8327607
	others (7mer)	AAAATAA	none	1.97564e-107	106.704	1728	669	8327607
	others (7mer)	GGGTGGG	none	7.78941e-107	106.108	1227	372	8327607
	others (7mer)	CAGGCTG	none	2.82736e-105	104.549	1172	346	8327607
	others (7mer)	CCTGGGC	none	3.39813e-105	104.469	1299	418	8327607
	others (7mer)	AGGCTGG	none	8.77984e-105	104.057	1173	348	8327607
	others (7mer)	CCTGCCC	none	9.68566e-104	103.014	1390	476	8327607
	others (7mer)	GGGAGGG	none	1.36873e-102	101.864	1181	359	8327607
	others (7mer)	AAGAAAA	none	6.43129e-102	101.192	1507	553	8327607
	others (7mer)	TTTTGTT	none	8.64169e-102	101.063	2197	1001	8327607
	others (7mer)	CCCAGGC	none	1.24274e-101	100.906	1220	384	8327607
	others (7mer)	AGGCAGG	none	1.42264e-101	100.847	1076	304	8327607
	others (7mer)	GCTGGGA	none	1.13418e-100	99.9453	1086	312	8327607
	others (7mer)	TTTCTTT	none	9.1697e-100	99.0376	2064	921	8327607
	others (7mer)	GCCTCCC	none	4.48429e-99	98.3483	1232	399	8327607
	others (7mer)	CCAGCCC	none	5.85061e-98	97.2328	1243	409	8327607
	others (7mer)	CCCAGCT	none	8.15611e-96	95.0885	1167	372	8327607
	others (7mer)	GCCCAGG	none	1.2475e-95	94.904	1159	368	8327607
	others (7mer)	CCAGGCT	none	2.83249e-94	93.5478	1120	350	8327607
	others (7mer)	TGTTTTT	none	1.21899e-92	91.914	2137	1006	8327607
	others (7mer)	TTTTTCT	none	4.05298e-92	91.3922	2012	923	8327607
	others (7mer)	CCTGGCC	none	3.43382e-91	90.4642	1260	442	8327607
	others (7mer)	CCTCCCC	none	4.7876e-90	89.3199	1360	507	8327607
	others (7mer)	ATTTTTA	none	4.40793e-89	88.3558	2048	963	8327607
	others (7mer)	TGTATTT	none	2.65969e-88	87.5752	1505	605	8327607
	others (7mer)	TGCAGTG	none	8.92078e-88	87.0496	1037	323	8327607
	others (7mer)	CCCAGCA	none	1.11204e-87	86.9539	1040	325	8327607
	others (7mer)	ATTTTTT	none	2.18333e-86	85.6609	2567	1346	8327607
	others (7mer)	GGCTGAG	none	3.4669e-86	85.4601	1016	316	8327607
	others (7mer)	AGCTGGG	none	5.23135e-85	84.2814	1067	349	8327607
	others (7mer)	CTGCCTG	none	6.93664e-85	84.1589	1183	418	8327607
	others (7mer)	AGAAAAA	none	1.1724e-84	83.9309	1392	548	8327607
	others (7mer)	TTTTTGT	none	2.69664e-84	83.5692	2065	1000	8327607
	others (7mer)	CCTCCTG	none	3.19184e-84	83.496	1194	427	8327607
	others (7mer)	GGCTGGG	none	1.22009e-83	82.9136	1139	396	8327607
	others (7mer)	GGCCAGG	none	2.46331e-83	82.6085	1073	358	8327607
	others (7mer)	CTCTGCC	none	3.29527e-83	82.4821	1091	369	8327607
	others (7mer)	CCTCCCT	none	3.52168e-83	82.4533	1219	446	8327607
	others (7mer)	TTTTTTA	none	8.53747e-82	81.0687	2451	1290	8327607
	others (7mer)	GCTGAGG	none	1.71161e-81	80.7666	992	317	8327607
	others (7mer)	GGTGGGG	none	4.05007e-81	80.3925	1079	369	8327607
	others (7mer)	CCCCTCC	none	5.89117e-81	80.2298	1302	506	8327607
	others (7mer)	GGGGAGG	none	1.19259e-80	79.9235	1056	357	8327607
	others (7mer)	GCTGCTG	none	1.52159e-80	79.8177	1052	355	8327607
	others (7mer)	AAAAAAT	none	1.79993e-79	78.7447	1802	843	8327607
	others (7mer)	CCCAGGA	none	2.06151e-79	78.6858	996	326	8327607
	others (7mer)	CAGGAGA	none	1.07516e-78	77.9685	917	283	8327607
	others (7mer)	CCAGGAG	none	1.49926e-78	77.8241	986	323	8327607
	others (7mer)	GCCTGGC	none	1.50233e-78	77.8232	1049	360	8327607
	others (7mer)	AAACAAA	none	3.71126e-77	76.4305	1270	501	8327607
	others (7mer)	CTCAGCC	none	2.41268e-76	75.6175	965	318	8327607
	others (7mer)	TCCTGCC	none	6.29313e-76	75.2011	1077	386	8327607
	others (7mer)	GGGCAGG	none	6.82402e-76	75.166	1005	343	8327607
	others (7mer)	CCACCCC	none	7.61168e-76	75.1185	1111	407	8327607
	others (7mer)	CAGGAGG	none	2.63676e-75	74.5789	954	315	8327607
	others (7mer)	CTGCTGC	none	4.72929e-75	74.3252	1027	359	8327607
	others (7mer)	CACTGCA	none	1.13519e-74	73.9449	881	275	8327607
	others (7mer)	GGGCTGG	none	1.31167e-74	73.8822	1079	392	8327607
	others (7mer)	CAGCCCC	none	6.61446e-74	73.1795	1109	413	8327607
	others (7mer)	GCCAGGC	none	1.09966e-73	72.9587	938	311	8327607
	others (7mer)	TCCAGCC	none	1.46501e-73	72.8342	973	332	8327607
	others (7mer)	CCTCAGC	none	2.42842e-73	72.6147	948	318	8327607
	others (7mer)	CTTTTTT	none	4.45401e-73	72.3512	1996	1014	8327607
	others (7mer)	CCTTCCC	none	4.88209e-73	72.3114	1115	420	8327607
	others (7mer)	GGCAGGA	none	3.29462e-72	71.4822	871	277	8327607
	others (7mer)	CTGAGGC	none	8.82901e-72	71.0541	934	315	8327607
	others (7mer)	AGCCAGG	none	3.33996e-71	70.4763	929	314	8327607
	others (7mer)	GCCTCAG	none	3.47291e-71	70.4593	917	307	8327607
	others (7mer)	ATCCCAG	none	8.50322e-71	70.0704	844	266	8327607
	others (7mer)	GCCCAGC	none	9.58454e-71	70.0184	950	328	8327607
	others (7mer)	CTGGGCA	none	2.83002e-70	69.5482	969	341	8327607
	others (7mer)	GGAGGGG	none	5.84808e-70	69.233	992	356	8327607
	others (7mer)	TAAAAAT	none	3.37032e-69	68.4723	1570	736	8327607
	others (7mer)	AAAAGAA	none	1.94204e-68	67.7117	1290	551	8327607
	others (7mer)	TTTTATT	none	3.37703e-68	67.4715	2055	1086	8327607
	others (7mer)	CCCCAGC	none	1.16362e-67	66.9342	1064	409	8327607
	others (7mer)	GCAGGAG	none	9.45117e-67	66.0245	856	286	8327607
	others (7mer)	TTTTGTA	none	2.01744e-66	65.6952	1497	700	8327607
	others (7mer)	GGCCTGG	none	2.2013e-66	65.6573	1056	409	8327607
	others (7mer)	GGCAGAG	none	4.34288e-66	65.3622	842	280	8327607
	others (7mer)	CCACCTC	none	5.03129e-66	65.2983	884	305	8327607
	others (7mer)	GGGGTGG	none	2.08413e-65	64.6811	989	371	8327607
	others (7mer)	CTCCAGC	none	4.48132e-65	64.3486	925	333	8327607
	others (7mer)	ATATTTT	none	4.81173e-65	64.3177	1670	828	8327607
	others (7mer)	TGCCCAG	none	4.93772e-65	64.3065	977	365	8327607
	others (7mer)	CTCCTGC	none	5.31008e-65	64.2749	1001	380	8327607
	others (7mer)	CTCCCAG	none	9.33122e-65	64.0301	985	371	8327607
	others (7mer)	TCAGCCT	none	9.92141e-65	64.0034	918	330	8327607
	others (7mer)	GTATTTT	none	2.27477e-64	63.6431	1295	573	8327607
	others (7mer)	GAAAAAA	none	3.76363e-64	63.4244	1259	550	8327607
	others (7mer)	CCAGGCC	none	4.25044e-64	63.3716	997	381	8327607
	others (7mer)	CCTCCTC	none	6.15405e-64	63.2108	996	381	8327607
	others (7mer)	AAAAAAG	none	9.19104e-64	63.0366	1319	592	8327607
	others (7mer)	GGAGGCT	none	9.82033e-64	63.0079	874	307	8327607
	7mer MREs	TGCTGCT	hsa-miR-16-5p	1.98741e-63	62.7017	1004	388	8327607
	others (7mer)	CCCAGGG	none	3.94404e-63	62.4041	1048	417	8327607
	others (7mer)	CTGCCCC	none	9.78567e-63	62.0094	1137	476	8327607
	others (7mer)	CCAGCAC	none	1.3069e-62	61.8838	812	274	8327607
	others (7mer)	CCCCAGG	none	3.48195e-62	61.4582	1084	444	8327607
	others (7mer)	CTCCCCA	none	3.54163e-62	61.4508	985	381	8327607
	others (7mer)	CTCCTGG	none	5.38272e-62	61.269	1025	407	8327607
	others (7mer)	CTGGGAG	none	1.54161e-61	60.812	941	356	8327607
	others (7mer)	GGAGGGA	none	1.82943e-61	60.7377	829	288	8327607
	others (7mer)	CCTCTGC	none	2.2762e-61	60.6428	956	366	8327607
	others (7mer)	CCTTCCT	none	2.59069e-61	60.5866	1055	429	8327607
	others (7mer)	CTGTCTC	none	2.33528e-60	59.6317	859	310	8327607
	others (7mer)	CTGCCCT	none	2.5044e-60	59.6013	1047	428	8327607
	others (7mer)	AAGGAAA	none	4.19028e-60	59.3778	1005	402	8327607
	others (7mer)	AAAACAA	none	5.3013e-60	59.2756	1161	504	8327607
	others (7mer)	TCCTCCC	none	7.66615e-60	59.1154	975	384	8327607
	others (7mer)	AGGCTGA	none	7.93871e-60	59.1003	841	301	8327607
	others (7mer)	AGGAAAA	none	1.36158e-59	58.866	997	399	8327607
	others (7mer)	ACAAAAA	none	4.61668e-59	58.3357	1159	507	8327607
	others (7mer)	CTTCCTG	none	5.34864e-59	58.2718	1015	413	8327607
	others (7mer)	TATTTAT	none	5.39103e-59	58.2683	1415	682	8327607
	others (7mer)	AGCCCAG	none	5.49024e-59	58.2604	872	323	8327607
	others (7mer)	GGCAGGG	none	7.17441e-59	58.1442	902	342	8327607
	others (7mer)	CCCACCT	none	7.6258e-59	58.1177	937	364	8327607
	others (7mer)	TTTTTTC	none	8.22053e-59	58.0851	1743	917	8327607
	others (7mer)	CAGCAGC	none	8.49619e-59	58.0708	785	271	8327607
	others (7mer)	CTCCTCC	none	1.05845e-58	57.9753	963	381	8327607
	others (7mer)	GAGGGAG	none	1.1036e-58	57.9572	821	293	8327607
	others (7mer)	CTCCCTG	none	1.56071e-58	57.8067	1029	424	8327607
	others (7mer)	CCTGCTG	none	1.65336e-58	57.7816	1018	417	8327607
	others (7mer)	AATAAAT	none	6.71558e-58	57.1729	1326	626	8327607
	others (7mer)	TGGGGAG	none	8.2436e-58	57.0839	913	353	8327607
	others (7mer)	CCTCTCC	none	3.27851e-57	56.4843	980	398	8327607
	others (7mer)	AGCCTCC	none	3.67697e-57	56.4345	856	320	8327607
	others (7mer)	TGCTGGG	none	9.80573e-57	56.0085	980	400	8327607
	others (7mer)	CCCTTCC	none	1.31254e-56	55.8819	1007	418	8327607
	others (7mer)	GGGAAGG	none	1.57671e-56	55.8022	818	299	8327607
	others (7mer)	GGAGGAG	none	1.98214e-56	55.7029	801	289	8327607
	others (7mer)	AATAAAG	none	2.33156e-56	55.6324	1036	438	8327607
	others (7mer)	TCTCTCT	none	2.40203e-56	55.6194	979	401	8327607
	others (7mer)	AGGGAGG	none	5.0848e-56	55.2937	849	320	8327607
	others (7mer)	TCCTGGG	none	7.50585e-56	55.1246	968	396	8327607
	others (7mer)	GCAGAGG	none	1.15392e-55	54.9378	775	276	8327607
	others (7mer)	TCTGCCT	none	1.15658e-55	54.9368	945	382	8327607
	others (7mer)	TTCTTTT	none	6.0491e-55	54.2183	1722	926	8327607
	others (7mer)	AAAATGT	none	1.98566e-54	53.7021	1229	577	8327607
	others (7mer)	TTTTCCT	none	2.07498e-54	53.683	1301	627	8327607
	CCUG[AG][AG][AG]	CCTGGGA	none	2.11046e-54	53.6756	893	354	8327607
	others (7mer)	CAGCCAG	none	2.63689e-54	53.5789	840	321	8327607
	others (7mer)	CTCCCTC	none	5.10246e-54	53.2922	959	398	8327607
	others (7mer)	GAGGTGG	none	6.26773e-54	53.2029	799	297	8327607
	others (7mer)	GGGGCAG	none	1.6283e-53	52.7883	870	343	8327607
	others (7mer)	TTGGGAG	none	6.08492e-53	52.2157	921	378	8327607
	others (7mer)	GGGGCTG	none	7.71494e-53	52.1127	945	394	8327607
	others (7mer)	GCTGGGC	none	1.34607e-52	51.8709	872	348	8327607
	others (7mer)	GCTGGAG	none	1.39774e-52	51.8546	834	324	8327607
	others (7mer)	GGAGAGG	none	1.85547e-52	51.7315	790	297	8327607
	others (7mer)	CAGGCAG	none	1.91838e-52	51.7171	806	307	8327607
	others (7mer)	GGCCCAG	none	2.07397e-52	51.6832	902	368	8327607
	others (7mer)	CTCTCTC	none	3.69658e-52	51.4322	877	353	8327607
	others (7mer)	GAGGAGG	none	7.4187e-52	51.1297	775	290	8327607
	others (7mer)	CCACTGC	none	7.62824e-52	51.1176	783	295	8327607
	others (7mer)	AAATACA	none	1.35705e-51	50.8674	892	365	8327607
	others (7mer)	GCTGGGG	none	1.70766e-51	50.7676	936	394	8327607
	others (7mer)	GCCTCTG	none	2.02012e-51	50.6946	880	358	8327607
	others (7mer)	TAAAATA	none	2.35869e-51	50.6273	1236	598	8327607
	others (7mer)	TTTTTAT	none	3.222e-51	50.4919	1905	1088	8327607
	others (7mer)	TCCCAGG	none	3.78322e-51	50.4221	872	354	8327607
	others (7mer)	TTTCTGT	none	5.92853e-51	50.2271	1174	557	8327607
	others (7mer)	CCTGGCT	none	7.45544e-51	50.1275	953	408	8327607
	others (7mer)	TCAGGAG	none	8.35722e-51	50.0779	791	304	8327607
	others (7mer)	AACAAAA	none	1.06236e-50	49.9737	1095	504	8327607
	others (7mer)	CCTGCAG	none	1.52219e-50	49.8175	882	363	8327607
	CCUG[AG][AG][AG]	CCTGGGG	none	1.72529e-50	49.7631	1033	463	8327607
	others (7mer)	CCCTGGG	none	1.79253e-50	49.7465	1061	482	8327607
	others (7mer)	GGGAGGA	none	1.94107e-50	49.712	755	283	8327607
	others (7mer)	TCTCCTG	none	2.1941e-50	49.6587	927	393	8327607
	others (7mer)	CTCTGTC	none	2.70236e-50	49.5683	791	306	8327607
	others (7mer)	CTGGGCC	none	4.95293e-50	49.3051	967	421	8327607
	others (7mer)	GCAGTGG	none	8.85455e-50	49.0528	759	288	8327607
	others (7mer)	AGAGAAA	none	1.40188e-49	48.8533	891	373	8327607
	others (7mer)	AAAGGAA	none	2.07798e-49	48.6824	931	400	8327607
	others (7mer)	TCCCTCC	none	2.93597e-49	48.5322	933	402	8327607
	others (7mer)	CTCTCCC	none	3.39071e-49	48.4697	925	397	8327607
	others (7mer)	CCCTCCT	none	3.43576e-49	48.464	1000	447	8327607
	others (7mer)	AAAAAGA	none	5.02826e-49	48.2986	1145	547	8327607
	others (7mer)	AATCCCA	none	1.00972e-48	47.9958	738	279	8327607
	others (7mer)	CTGGGCT	none	2.97499e-48	47.5265	914	394	8327607
	others (7mer)	AGGAGAA	none	3.27982e-48	47.4841	781	308	8327607
	others (7mer)	CTGCTGT	none	4.48036e-48	47.3487	861	360	8327607
	others (7mer)	CTGGGAT	none	4.70814e-48	47.3272	780	308	8327607
	others (7mer)	GGAGGCC	none	6.39583e-48	47.1941	798	320	8327607
	others (7mer)	GCAGTGA	none	6.67116e-48	47.1758	699	258	8327607
	others (7mer)	TCCCCAG	none	1.00349e-47	46.9985	877	372	8327607
	others (7mer)	AGGCAGA	none	1.32778e-47	46.8769	715	269	8327607
	others (7mer)	CCAGGGC	none	1.33846e-47	46.8734	867	366	8327607
	others (7mer)	TAAAAAA	none	1.37096e-47	46.863	1500	810	8327607
	others (7mer)	GTGGTGG	none	2.08293e-47	46.6813	768	303	8327607
	others (7mer)	AGGGCAG	none	2.70809e-47	46.5673	772	306	8327607
	others (7mer)	CCTGTAA	none	3.32341e-47	46.4784	727	278	8327607
	others (7mer)	CAAAAAA	none	3.51733e-47	46.4538	1168	573	8327607
	CCUG[AG][AG][AG]	CCTGGAG	none	3.5946e-47	46.4443	858	362	8327607
	others (7mer)	GGGAGAG	none	3.61675e-47	46.4417	757	297	8327607
	others (7mer)	TGTATAT	none	3.96135e-47	46.4022	876	374	8327607
	others (7mer)	CCACCAC	none	3.98563e-47	46.3995	678	248	8327607
	others (7mer)	GCCCCAG	none	4.24691e-47	46.3719	897	388	8327607
	others (7mer)	CTTCCTC	none	4.30506e-47	46.366	859	363	8327607
	others (7mer)	CTGCCCA	none	5.55673e-47	46.2552	875	374	8327607
	others (7mer)	CTTCCCT	none	5.93412e-47	46.2266	941	418	8327607
	others (7mer)	CAGTGAG	none	7.90963e-47	46.1018	758	299	8327607
	others (7mer)	GGCTGGA	none	8.26704e-47	46.0827	783	315	8327607
	others (7mer)	AAAATAT	none	9.45506e-47	46.0243	1245	630	8327607
	others (7mer)	GGAAGGG	none	9.74279e-47	46.0113	759	300	8327607
	others (7mer)	GCCTCCT	none	1.00168e-46	45.9993	855	362	8327607
	others (7mer)	TCCCCAC	none	1.14087e-46	45.9428	768	306	8327607
	others (7mer)	TCCCTGC	none	2.0414e-46	45.6901	859	366	8327607
	others (7mer)	AGGAGGG	none	1.06965e-45	44.9708	782	319	8327607
	others (7mer)	CTGGGGC	none	1.39074e-45	44.8568	903	399	8327607
	others (7mer)	TATATTT	none	1.46049e-45	44.8355	1313	686	8327607
	others (7mer)	CAGCCCT	none	1.59668e-45	44.7968	862	372	8327607
	others (7mer)	CCCAGAG	none	1.90129e-45	44.721	802	333	8327607
	others (7mer)	CAGAGCC	none	1.9207e-45	44.7165	746	297	8327607
	others (7mer)	TATTTTA	none	1.9379e-45	44.7127	1458	793	8327607
	others (7mer)	TCCTTCC	none	1.9416e-45	44.7118	878	383	8327607
	others (7mer)	GCCACTG	none	2.35036e-45	44.6289	736	291	8327607
	others (7mer)	AAAATAC	none	2.94685e-45	44.5306	842	360	8327607
	others (7mer)	GCTGCAG	none	3.76119e-45	44.4247	766	311	8327607
	others (7mer)	AAAAACA	none	4.47969e-45	44.3488	1056	506	8327607
	others (7mer)	GCCTGTA	none	5.40204e-45	44.2674	639	232	8327607
	others (7mer)	TTTGTAT	none	7.12866e-45	44.147	1192	603	8327607
	others (7mer)	GGAGAGA	none	7.3481e-45	44.1338	698	269	8327607
	others (7mer)	CAGTGGC	none	1.49309e-44	43.8259	723	286	8327607
	others (7mer)	TGCTGTG	none	1.65634e-44	43.7808	855	372	8327607
	others (7mer)	TGGCCAG	none	1.83475e-44	43.7364	829	355	8327607
	others (7mer)	TTTCCTT	none	2.16147e-44	43.6653	1216	623	8327607
	others (7mer)	TCTTCCT	none	2.23049e-44	43.6516	933	425	8327607
	others (7mer)	GTTTTGT	none	3.15507e-44	43.501	1132	564	8327607
	others (7mer)	CTGTAAT	none	4.51282e-44	43.3456	802	339	8327607
	others (7mer)	TGTTTTG	none	5.02986e-44	43.2984	1278	670	8327607
	7mer MREs	GCACTTT	hsa-miR-17-5p	6.05006e-44	43.2182	830	358	8327607
	others (7mer)	CTGTGTG	none	6.23927e-44	43.2049	866	382	8327607
	others (7mer)	CTGCAGC	none	6.49384e-44	43.1875	761	313	8327607
	others (7mer)	CTGGCCA	none	6.99586e-44	43.1552	822	353	8327607
	others (7mer)	CAGGGAG	none	9.21072e-44	43.0357	760	313	8327607
	others (7mer)	TCCTCCT	none	1.96301e-43	42.7071	864	383	8327607
	others (7mer)	GGCCCTG	none	2.76831e-43	42.5578	928	427	8327607
	others (7mer)	CAGCACT	none	4.2089e-43	42.3758	709	283	8327607
	others (7mer)	GCCCTGG	none	5.54707e-43	42.2559	917	421	8327607
	others (7mer)	CACCTCC	none	7.98042e-43	42.098	743	306	8327607
	others (7mer)	TTTCTCT	none	8.76076e-43	42.0575	1105	553	8327607
	others (7mer)	TTCCTTT	none	1.3187e-42	41.8799	1204	625	8327607
	others (7mer)	TCTTTTT	none	1.38356e-42	41.859	1605	923	8327607
	others (7mer)	CTGTTTT	none	1.59877e-42	41.7962	1195	619	8327607
	others (7mer)	AGCACTT	none	1.79354e-42	41.7463	779	331	8327607
	others (7mer)	CCAGCCA	none	2.03956e-42	41.6905	771	326	8327607
	others (7mer)	AGGAGGC	none	2.4154e-42	41.617	690	274	8327607
	others (7mer)	CTGTCCC	none	2.72379e-42	41.5648	799	345	8327607
	others (7mer)	GAGCCAC	none	5.90238e-42	41.229	619	231	8327607
	others (7mer)	CAGCTGC	none	7.12162e-42	41.1474	749	314	8327607
	others (7mer)	CCAGGGA	none	7.12162e-42	41.1474	749	314	8327607
	others (7mer)	GAGACAG	none	1.08527e-41	40.9645	619	232	8327607
	others (7mer)	TGCCTGT	none	1.50399e-41	40.8228	861	390	8327607
	others (7mer)	ACCCAGG	none	1.9105e-41	40.7189	720	297	8327607
	others (7mer)	AATATTT	none	1.91312e-41	40.7183	1363	749	8327607
	others (7mer)	CCAGCAG	none	2.07401e-41	40.6832	752	318	8327607
	others (7mer)	CTTTGGG	none	2.489e-41	40.604	918	430	8327607
	others (7mer)	GCAGCAG	none	3.14846e-41	40.5019	675	269	8327607
	others (7mer)	GAAGAAA	none	6.21935e-41	40.2063	824	368	8327607
	others (7mer)	AGAGAGA	none	6.55432e-41	40.1835	718	298	8327607
	others (7mer)	CTCTGGG	none	7.17679e-41	40.1441	862	394	8327607
	others (7mer)	AGGAGAG	none	8.23607e-41	40.0843	705	290	8327607
	others (7mer)	CTGCAGG	none	1.7381e-40	39.7599	797	352	8327607
	others (7mer)	TTTTTCC	none	1.94116e-40	39.7119	1172	615	8327607
	others (7mer)	GCCCTGC	none	2.0726e-40	39.6835	841	382	8327607
	others (7mer)	CACCCAG	none	4.64394e-40	39.3331	720	303	8327607
	others (7mer)	CACTGTG	none	4.973e-40	39.3034	706	294	8327607
	others (7mer)	GGAAGGA	none	8.82207e-40	39.0544	675	275	8327607
	others (7mer)	TGGGCAG	none	9.10175e-40	39.0409	780	344	8327607
	others (7mer)	GAGGAAG	none	9.1533e-40	39.0384	678	277	8327607
	others (7mer)	TGCTGCC	none	9.90824e-40	39.004	811	365	8327607
	others (7mer)	CACAGCC	none	1.14184e-39	38.9424	654	262	8327607
	others (7mer)	CTGCCTT	none	1.21842e-39	38.9142	888	418	8327607
	others (7mer)	CTGGCTG	none	1.22529e-39	38.9118	872	407	8327607
	others (7mer)	ATTTATT	none	1.32948e-39	38.8763	1446	824	8327607
	others (7mer)	TTAAAAT	none	1.52261e-39	38.8174	1485	854	8327607
	others (7mer)	TCTGTGT	none	1.85004e-39	38.7328	840	386	8327607
	others (7mer)	TTTTTTG	none	2.02717e-39	38.6931	1814	1109	8327607
	others (7mer)	AGCCCTG	none	2.60431e-39	38.5843	808	365	8327607
	others (7mer)	GCCAGGA	none	3.17905e-39	38.4977	676	278	8327607
	others (7mer)	AGGGAGA	none	3.57863e-39	38.4463	688	286	8327607
	others (7mer)	GTGGGGG	none	5.58483e-39	38.253	813	370	8327607
	others (7mer)	CTGTGCC	none	5.76779e-39	38.239	807	366	8327607
	others (7mer)	GCCACCA	none	6.20695e-39	38.2071	643	258	8327607
	others (7mer)	CCAGCTG	none	9.39658e-39	38.027	804	365	8327607
	others (7mer)	CTCTGTG	none	9.9475e-39	38.0023	792	357	8327607
	others (7mer)	GTGGGGA	none	1.05849e-38	37.9753	691	290	8327607
	others (7mer)	CTCACTG	none	1.26473e-38	37.898	730	316	8327607
	others (7mer)	GTAATCC	none	1.2725e-38	37.8953	550	201	8327607
	others (7mer)	CCCCCAC	none	1.86383e-38	37.7296	869	411	8327607
	others (7mer)	GAGAGAG	none	1.86984e-38	37.7282	674	280	8327607
	others (7mer)	CTGGGGA	none	2.37313e-38	37.6247	773	346	8327607
	others (7mer)	GGGCCTG	none	2.61813e-38	37.582	865	409	8327607
	others (7mer)	CTGTGGC	none	2.93798e-38	37.532	747	329	8327607
	others (7mer)	TTTGGGA	none	3.41868e-38	37.4661	913	443	8327607
	others (7mer)	ACTCCAG	none	4.09515e-38	37.3877	684	288	8327607
	others (7mer)	TTGTATT	none	5.76036e-38	37.2396	1129	599	8327607
	others (7mer)	TGCCTGG	none	6.56806e-38	37.1826	862	409	8327607
	others (7mer)	CACTTTG	none	6.57478e-38	37.1821	833	389	8327607
	others (7mer)	TGGCTCA	none	7.84364e-38	37.1055	747	331	8327607
	others (7mer)	TCTGTCT	none	8.03919e-38	37.0948	809	373	8327607
	others (7mer)	TGCCTCA	none	9.26222e-38	37.0333	745	330	8327607
	others (7mer)	TGAGGCA	none	1.25608e-37	36.901	702	302	8327607
	others (7mer)	CCCCTGC	none	2.1082e-37	36.6761	948	472	8327607
	others (7mer)	CAGGAAG	none	2.74431e-37	36.5616	683	291	8327607
	others (7mer)	AGGGAAG	none	2.87397e-37	36.5415	695	299	8327607
	others (7mer)	TGCCTCC	none	2.96573e-37	36.5279	799	369	8327607
	others (7mer)	CTGGCCT	none	3.58017e-37	36.4461	855	408	8327607
	others (7mer)	CAGGGCC	none	3.67222e-37	36.4351	791	364	8327607
	others (7mer)	GGCCTCC	none	3.86847e-37	36.4125	804	373	8327607
	others (7mer)	AGGTGGG	none	4.07198e-37	36.3902	736	327	8327607
	others (7mer)	GGGCCAG	none	4.12677e-37	36.3844	773	352	8327607
	others (7mer)	GACAGAG	none	5.36684e-37	36.2703	585	229	8327607
	others (7mer)	CCTGTCC	none	6.05604e-37	36.2178	760	344	8327607
	others (7mer)	GGGACAG	none	6.74453e-37	36.171	622	253	8327607
	others (7mer)	GCTGTGG	none	7.75981e-37	36.1101	737	329	8327607
	others (7mer)	GGGGAAG	none	7.81402e-37	36.1071	689	297	8327607
	others (7mer)	GAGAAAA	none	8.5665e-37	36.0672	800	372	8327607
	others (7mer)	AAAAATG	none	9.07335e-37	36.0422	1090	578	8327607
	others (7mer)	GGAAGAG	none	1.34454e-36	35.8714	657	277	8327607
	others (7mer)	TTCCTCC	none	1.46012e-36	35.8356	791	367	8327607
	others (7mer)	GCTGCCT	none	1.71082e-36	35.7668	770	353	8327607
	others (7mer)	CAGAGAA	none	1.77251e-36	35.7514	679	292	8327607
	others (7mer)	TGTAATC	none	1.81312e-36	35.7416	688	298	8327607
	others (7mer)	AGCAGAG	none	1.81979e-36	35.74	650	273	8327607
	others (7mer)	AGGGCTG	none	2.17994e-36	35.6616	756	344	8327607
	others (7mer)	TGGGGGA	none	2.49007e-36	35.6038	760	347	8327607
	others (7mer)	TGGTGGC	none	2.49365e-36	35.6032	723	322	8327607
	others (7mer)	GGAGCTG	none	2.8986e-36	35.5378	727	325	8327607
	others (7mer)	AAATGTA	none	2.90141e-36	35.5374	898	443	8327607
	others (7mer)	CTCTTCC	none	3.40185e-36	35.4683	781	362	8327607
	others (7mer)	AGGAAGG	none	3.55067e-36	35.4497	689	300	8327607
	others (7mer)	CCAGGCA	none	3.56067e-36	35.4485	704	310	8327607
	others (7mer)	CTTTTCT	none	3.70538e-36	35.4312	1112	598	8327607
	others (7mer)	CAGCAGG	none	4.9665e-36	35.3039	697	306	8327607
	others (7mer)	TGGGATT	none	6.19445e-36	35.208	798	375	8327607
	others (7mer)	CCATCTC	none	6.27311e-36	35.2025	628	261	8327607
	others (7mer)	GTGGCTC	none	6.48015e-36	35.1884	660	282	8327607
	others (7mer)	GCAGCTG	none	6.87716e-36	35.1626	702	310	8327607
	others (7mer)	CTGTGGG	none	6.90097e-36	35.1611	802	378	8327607
	others (7mer)	TCACTGC	none	7.29837e-36	35.1368	649	275	8327607
	others (7mer)	ACCAGCC	none	9.09037e-36	35.0414	659	282	8327607
	others (7mer)	GTGCTGG	none	1.04959e-35	34.979	754	346	8327607
	others (7mer)	TTCTCCT	none	1.05637e-35	34.9762	878	432	8327607
	others (7mer)	AGGAGGA	none	1.08245e-35	34.9656	660	283	8327607
	others (7mer)	TAAAATG	none	1.14245e-35	34.9422	1034	544	8327607
	others (7mer)	GAGATGG	none	2.31798e-35	34.6349	615	255	8327607
	others (7mer)	CCTGTCT	none	5.17321e-35	34.2862	765	357	8327607
	others (7mer)	GAGGCCA	none	5.72821e-35	34.242	649	279	8327607
	others (7mer)	TAATCCC	none	8.8048e-35	34.0553	605	251	8327607
	others (7mer)	TTTTCTG	none	8.95393e-35	34.048	1147	633	8327607
	others (7mer)	AGACCAG	none	9.0443e-35	34.0436	608	253	8327607
	others (7mer)	GGAAAAA	none	9.56362e-35	34.0194	825	400	8327607
	others (7mer)	CCAGAGC	none	9.7551e-35	34.0108	673	296	8327607
	others (7mer)	TCTCCCT	none	1.13439e-34	33.9452	823	399	8327607
	others (7mer)	TGTAAAT	none	1.29717e-34	33.887	952	491	8327607
	others (7mer)	GGCTGTG	none	1.58585e-34	33.7997	719	328	8327607
	others (7mer)	TCTGCCC	none	1.64175e-34	33.7847	783	372	8327607
	others (7mer)	CACCCCA	none	2.05761e-34	33.6866	699	315	8327607
	others (7mer)	AGGAAGA	none	2.56028e-34	33.5917	682	304	8327607
	others (7mer)	AAATATT	none	2.93184e-34	33.5329	1209	683	8327607
	others (7mer)	GCCACAG	none	3.06797e-34	33.5131	606	254	8327607
	others (7mer)	TGGGAAG	none	3.26452e-34	33.4862	727	335	8327607
	others (7mer)	AGGAAAG	none	3.47835e-34	33.4586	718	329	8327607
	7mer MREs	GCCCCTC	hsa-miR-423-5p	3.74181e-34	33.4269	819	399	8327607
	others (7mer)	CATGGTG	none	4.31999e-34	33.3645	649	283	8327607
	7mer MREs	TGAGCCA	hsa-miR-24-3p	4.58997e-34	33.3382	574	234	8327607
	others (7mer)	CAGCTGG	none	5.53888e-34	33.2566	753	354	8327607
	others (7mer)	CTCCCCT	none	5.70968e-34	33.2434	891	451	8327607
	others (7mer)	CCCCATC	none	5.80098e-34	33.2365	678	303	8327607
	others (7mer)	CCTGCCA	none	6.5919e-34	33.181	777	371	8327607
	others (7mer)	AGAAAAG	none	7.08971e-34	33.1494	814	397	8327607
	others (7mer)	GCCTGCC	none	9.12051e-34	33.04	816	399	8327607
	others (7mer)	CTCTCCT	none	9.54174e-34	33.0204	813	397	8327607
	others (7mer)	CTGGCCC	none	1.00699e-33	32.997	875	441	8327607
	others (7mer)	CTGCCAC	none	1.14022e-33	32.943	667	297	8327607
	others (7mer)	TCCCACC	none	1.49244e-33	32.8261	709	326	8327607
	others (7mer)	CTGTCCT	none	1.55166e-33	32.8092	754	357	8327607
	others (7mer)	AGGCCAG	none	1.64428e-33	32.784	694	316	8327607
	others (7mer)	TCCCCTC	none	1.74097e-33	32.7592	801	390	8327607
	others (7mer)	CAGAAAA	none	2.3503e-33	32.6289	790	383	8327607
	others (7mer)	TAATAAA	none	2.69356e-33	32.5697	1088	599	8327607
	others (7mer)	GGGCAGA	none	3.10501e-33	32.5079	622	269	8327607
	others (7mer)	CAGGCCC	none	4.09113e-33	32.3882	781	378	8327607
	others (7mer)	TTTCTTC	none	4.38004e-33	32.3585	990	528	8327607
	others (7mer)	CCACCTG	none	4.44918e-33	32.3517	739	349	8327607
	others (7mer)	TGCCCTG	none	6.17251e-33	32.2095	842	422	8327607
	others (7mer)	GGAGGTG	none	6.84834e-33	32.1644	660	296	8327607
	others (7mer)	GGAGAAA	none	7.7038e-33	32.1133	670	303	8327607
	others (7mer)	ACCTCAG	none	1.00225e-32	31.999	620	270	8327607
	others (7mer)	CAGAGGC	none	1.18364e-32	31.9268	633	279	8327607
	CCUG[AG][AG][AG]	CCTGAGG	none	1.40873e-32	31.8512	764	369	8327607
	others (7mer)	GGGAAGA	none	1.64912e-32	31.7827	617	269	8327607
	others (7mer)	CTCCAGG	none	1.73863e-32	31.7598	736	350	8327607
	others (7mer)	CTGCTGG	none	1.76671e-32	31.7528	813	404	8327607
	others (7mer)	CTGGGAC	none	1.90077e-32	31.7211	642	286	8327607
	others (7mer)	TTTGGGG	none	1.93474e-32	31.7134	866	442	8327607
	others (7mer)	GCCAGGG	none	2.32378e-32	31.6338	748	359	8327607
	others (7mer)	CAGAGCT	none	2.62847e-32	31.5803	675	309	8327607
	others (7mer)	CTCAGGA	none	3.48821e-32	31.4574	652	294	8327607
	others (7mer)	TGGCCTC	none	3.65928e-32	31.4366	735	351	8327607
	others (7mer)	CAGGCCT	none	3.79499e-32	31.4208	732	349	8327607
	others (7mer)	AGAAAAT	none	5.42202e-32	31.2658	971	521	8327607
	others (7mer)	TTCTCTG	none	5.76009e-32	31.2396	844	429	8327607
	others (7mer)	GCTCTGT	none	7.88059e-32	31.1034	673	310	8327607
	others (7mer)	GAGCTGG	none	9.02527e-32	31.0445	693	324	8327607
	others (7mer)	TTCCTCT	none	1.08065e-31	30.9663	832	422	8327607
	others (7mer)	CTCCCAA	none	1.16042e-31	30.9354	698	328	8327607
	others (7mer)	ACATTTT	none	1.16911e-31	30.9321	1121	635	8327607
	others (7mer)	ATAAATA	none	1.43222e-31	30.844	951	509	8327607
	others (7mer)	CCTCCAG	none	1.5914e-31	30.7982	763	374	8327607
	others (7mer)	GAGGGGA	none	1.61105e-31	30.7929	628	281	8327607
	others (7mer)	GTGGGAG	none	1.75335e-31	30.7561	669	309	8327607
	others (7mer)	CCAGGAA	none	1.79304e-31	30.7464	641	290	8327607
	others (7mer)	CAGCCCA	none	1.87373e-31	30.7273	695	327	8327607
	others (7mer)	GAAAATG	none	1.93829e-31	30.7126	785	390	8327607
	others (7mer)	CCACAGC	none	1.98207e-31	30.7029	602	264	8327607
	others (7mer)	CTTCCCC	none	2.66723e-31	30.5739	833	425	8327607
	others (7mer)	AGGACAG	none	2.67245e-31	30.5731	577	248	8327607
	others (7mer)	GTCCCAG	none	3.35132e-31	30.4748	642	292	8327607
	others (7mer)	TCTCTGT	none	3.40818e-31	30.4675	759	373	8327607
	others (7mer)	CAGCTAC	none	3.49114e-31	30.457	507	203	8327607
	others (7mer)	GTGGCTG	none	3.85602e-31	30.4139	697	330	8327607
	others (7mer)	TGTTTCT	none	4.77891e-31	30.3207	1014	559	8327607
	others (7mer)	CCTGTGG	none	5.87334e-31	30.2311	784	392	8327607
	others (7mer)	ATAAAAT	none	5.93359e-31	30.2267	1117	637	8327607
	others (7mer)	AGGGGAG	none	6.72438e-31	30.1723	672	314	8327607
	others (7mer)	GGTGGGA	none	6.78341e-31	30.1686	653	301	8327607
	others (7mer)	AGAGAAG	none	8.41608e-31	30.0749	664	309	8327607
	others (7mer)	TGTTTTC	none	9.56103e-31	30.0195	1022	567	8327607
	others (7mer)	GTGAGCC	none	1.0133e-30	29.9943	640	293	8327607
	others (7mer)	AGCCACC	none	1.02587e-30	29.9889	600	266	8327607
	7mer MREs	CACTGCC	hsa-miR-34a-5p	1.15134e-30	29.9388	644	296	8327607
	others (7mer)	TCCCTGG	none	1.18472e-30	29.9264	804	408	8327607
	others (7mer)	CTGCAGA	none	1.5088e-30	29.8214	649	300	8327607
	others (7mer)	GAAGGAA	none	1.5088e-30	29.8214	649	300	8327607
	others (7mer)	TTCTGTG	none	1.50915e-30	29.8213	831	428	8327607
	others (7mer)	ATTACAG	none	1.68088e-30	29.7745	634	290	8327607
	others (7mer)	GCAGCCT	none	1.75843e-30	29.7549	666	312	8327607
	others (7mer)	AGCCCCA	none	1.77958e-30	29.7497	692	330	8327607
	others (7mer)	AGGCCTG	none	1.91091e-30	29.7188	729	356	8327607
	others (7mer)	CTCCTCT	none	2.02166e-30	29.6943	760	378	8327607
	others (7mer)	TCCTGGC	none	2.18207e-30	29.6611	720	350	8327607
	others (7mer)	CTCCCAC	none	2.2658e-30	29.6448	684	325	8327607
	others (7mer)	CAGGGCT	none	2.69156e-30	29.57	705	340	8327607
	others (7mer)	GGGGAAA	none	2.78794e-30	29.5547	628	287	8327607
	others (7mer)	GAGAGAA	none	3.23689e-30	29.4899	629	288	8327607
	others (7mer)	GGCTCTG	none	3.73821e-30	29.4273	731	359	8327607
	others (7mer)	CCAGCTA	none	3.82041e-30	29.4179	593	264	8327607
	others (7mer)	CTGCCAG	none	3.84306e-30	29.4153	738	364	8327607
	others (7mer)	CAGAGCA	none	5.0123e-30	29.3	607	274	8327607
	others (7mer)	TTTTATA	none	5.67815e-30	29.2458	1332	810	8327607
	others (7mer)	CCACCCA	none	5.68332e-30	29.2454	668	316	8327607
	others (7mer)	CTGGAGG	none	6.24572e-30	29.2044	725	356	8327607
	others (7mer)	AAATGTT	none	6.38651e-30	29.1947	1094	627	8327607
	others (7mer)	CTCTCTG	none	6.51262e-30	29.1862	763	383	8327607
	others (7mer)	GGCTCAC	none	7.33213e-30	29.1348	591	264	8327607
	others (7mer)	GAGAGGA	none	7.39379e-30	29.1311	588	262	8327607
	others (7mer)	CCCTGTC	none	7.84864e-30	29.1052	710	346	8327607
	others (7mer)	CCTGGGT	none	8.07084e-30	29.0931	751	375	8327607
	others (7mer)	GGAGCAG	none	8.55842e-30	29.0676	623	286	8327607
	others (7mer)	AAATATA	none	8.77093e-30	29.057	934	508	8327607
	others (7mer)	CTCTGCT	none	9.0836e-30	29.0417	752	376	8327607
	others (7mer)	TGTGTTT	none	9.5837e-30	29.0185	1091	626	8327607
	others (7mer)	TGCCTGC	none	9.68312e-30	29.014	756	379	8327607
	others (7mer)	TCTGTTT	none	1.08638e-29	28.964	1003	560	8327607
	others (7mer)	TTTTCCC	none	1.16963e-29	28.932	869	461	8327607
	others (7mer)	CTGGGTG	none	1.2127e-29	28.9162	751	376	8327607
	others (7mer)	GCTGCCC	none	1.72974e-29	28.762	761	384	8327607
	others (7mer)	GCCCCTG	none	1.90967e-29	28.719	848	447	8327607
	others (7mer)	CACCTGC	none	1.9358e-29	28.7131	664	316	8327607
	others (7mer)	ACAGAGC	none	2.22298e-29	28.6531	526	223	8327607
	others (7mer)	CTCAGCT	none	2.57944e-29	28.5885	676	325	8327607
	others (7mer)	CCTCTCT	none	2.71912e-29	28.5656	772	393	8327607
	others (7mer)	AGAGCTG	none	2.72227e-29	28.5651	660	314	8327607
	7mer MREs	CTGAGCC	hsa-miR-24-3p	2.83498e-29	28.5475	690	335	8327607
	others (7mer)	AAGAGAA	none	3.04003e-29	28.5171	745	374	8327607
	others (7mer)	CCCAAAG	none	3.43292e-29	28.4643	665	318	8327607
	others (7mer)	CTGGGAA	none	3.62952e-29	28.4402	672	323	8327607
	others (7mer)	GAAAACA	none	4.15196e-29	28.3817	693	338	8327607
	others (7mer)	TGGGGAA	none	4.34346e-29	28.3622	680	329	8327607
	others (7mer)	ATTTTCT	none	4.66553e-29	28.3311	1190	707	8327607
	others (7mer)	AGCTACT	none	4.67541e-29	28.3302	560	247	8327607
	others (7mer)	ATTTTAA	none	4.93014e-29	28.3071	1474	930	8327607
	others (7mer)	CCACCCT	none	5.30679e-29	28.2752	729	364	8327607
	others (7mer)	GGAGGAA	none	5.58883e-29	28.2527	598	273	8327607
	others (7mer)	AGTGCTG	none	6.63185e-29	28.1784	690	337	8327607
	others (7mer)	CTGGAGT	none	6.66537e-29	28.1762	680	330	8327607
	others (7mer)	CAGGAAA	none	6.79324e-29	28.1679	657	314	8327607
	others (7mer)	TTTATAT	none	6.83626e-29	28.1652	1165	689	8327607
	others (7mer)	CACACAG	none	7.71635e-29	28.1126	548	240	8327607
	others (7mer)	CCCCCAG	none	8.45935e-29	28.0727	882	476	8327607
	others (7mer)	TTCCCCA	none	9.02813e-29	28.0444	737	371	8327607
	others (7mer)	AGAAATG	none	9.04696e-29	28.0435	751	381	8327607
	others (7mer)	GAGGAAA	none	1.0266e-28	27.9886	634	299	8327607
	others (7mer)	CAGCCAC	none	1.16946e-28	27.932	578	261	8327607
	others (7mer)	TGCCTCT	none	1.20199e-28	27.9201	750	381	8327607
	others (7mer)	ACAGCAG	none	1.25925e-28	27.8999	554	245	8327607
	others (7mer)	CTTCCTT	none	1.37906e-28	27.8604	872	470	8327607
	others (7mer)	TATTTTG	none	1.53944e-28	27.8126	1142	674	8327607
	others (7mer)	TTCCCAG	none	1.58186e-28	27.8008	721	361	8327607
	others (7mer)	CTGGGGG	none	1.86724e-28	27.7288	845	451	8327607
	others (7mer)	CCTTTCC	none	2.33241e-28	27.6322	781	405	8327607
	others (7mer)	CCTCTGT	none	2.35044e-28	27.6289	714	357	8327607
	others (7mer)	TGTGTGC	none	2.50533e-28	27.6011	718	360	8327607
	others (7mer)	TCCCCCA	none	2.92389e-28	27.534	758	389	8327607
	others (7mer)	AGAGGAA	none	3.15503e-28	27.501	639	305	8327607
	others (7mer)	AGCAGCC	none	3.48405e-28	27.4579	601	279	8327607
	others (7mer)	CTGCACT	none	3.53044e-28	27.4522	663	322	8327607
	others (7mer)	CCTCAGG	none	3.87603e-28	27.4116	701	349	8327607
	others (7mer)	TGGAAAA	none	3.9588e-28	27.4024	834	445	8327607
	others (7mer)	CATTTTT	none	3.98295e-28	27.3998	1278	783	8327607
	others (7mer)	CAATAAA	none	4.39809e-28	27.3567	798	419	8327607
	others (7mer)	AGAGCAG	none	5.49784e-28	27.2598	601	280	8327607
	others (7mer)	ATAAAAA	none	5.7082e-28	27.2435	1135	673	8327607
	others (7mer)	CAGGAGC	none	5.98375e-28	27.223	608	285	8327607
	others (7mer)	TTTCCTC	none	6.16162e-28	27.2103	783	409	8327607
	others (7mer)	CACAGTG	none	7.11452e-28	27.1479	565	256	8327607
	others (7mer)	CACTCCA	none	7.66727e-28	27.1154	613	289	8327607
	others (7mer)	ATTTTAT	none	8.64811e-28	27.0631	1348	841	8327607
	others (7mer)	CAGGAGT	none	8.80178e-28	27.0554	614	290	8327607
	others (7mer)	TTTAAAT	none	8.98073e-28	27.0467	1397	880	8327607
	others (7mer)	TTCTTCC	none	1.02788e-27	26.9881	777	406	8327607
	others (7mer)	TGGGTGG	none	1.14847e-27	26.9399	742	381	8327607
	others (7mer)	TCTGCAG	none	1.35917e-27	26.8667	667	328	8327607
	others (7mer)	CTGCAGT	none	1.38709e-27	26.8579	647	314	8327607
	others (7mer)	CCCTCTG	none	1.42453e-27	26.8463	806	428	8327607
	others (7mer)	ACAGAAA	none	1.46487e-27	26.8342	671	331	8327607
	others (7mer)	GGGAGAA	none	1.56243e-27	26.8062	586	272	8327607
	others (7mer)	CTTCTCT	none	1.64177e-27	26.7847	800	424	8327607
	others (7mer)	CTTTCCT	none	1.69718e-27	26.7703	857	466	8327607
	others (7mer)	AAGGAAG	none	1.91431e-27	26.718	663	326	8327607
	others (7mer)	TGCAGCC	none	2.1243e-27	26.6728	647	315	8327607
	others (7mer)	GGAAGAA	none	2.35731e-27	26.6276	618	295	8327607
	others (7mer)	TCTTCCC	none	2.4684e-27	26.6076	717	365	8327607
	others (7mer)	AGAGGAG	none	2.62344e-27	26.5811	609	289	8327607
	others (7mer)	CCCTCTC	none	2.65159e-27	26.5765	757	394	8327607
	others (7mer)	CCCTGCT	none	2.68696e-27	26.5707	805	429	8327607
	others (7mer)	CTTCCCA	none	2.77575e-27	26.5566	711	361	8327607
	others (7mer)	GGGAAAA	none	3.10188e-27	26.5084	650	318	8327607
	others (7mer)	CAGGGAC	none	3.65037e-27	26.4377	554	252	8327607
	others (7mer)	GCAGCCC	none	3.70993e-27	26.4306	665	329	8327607
	others (7mer)	TGTATGT	none	4.0921e-27	26.3881	718	367	8327607
	others (7mer)	CCTCTGG	none	4.31585e-27	26.3649	769	404	8327607
	others (7mer)	TGTCTGT	none	4.53795e-27	26.3431	744	386	8327607
	others (7mer)	TTTTCTC	none	4.61084e-27	26.3362	956	543	8327607
	others (7mer)	GAGACCA	none	4.84751e-27	26.3145	519	229	8327607
	others (7mer)	CCCTGTG	none	5.11783e-27	26.2909	767	403	8327607
	others (7mer)	TCTCTGC	none	5.33009e-27	26.2733	668	332	8327607
	others (7mer)	GAAGAGA	none	5.54776e-27	26.2559	595	281	8327607
	others (7mer)	TTGTAAA	none	5.78451e-27	26.2377	992	571	8327607
	others (7mer)	ATTTAAA	none	6.324e-27	26.199	1274	790	8327607
	others (7mer)	GGTGGCT	none	6.34817e-27	26.1974	649	319	8327607
	others (7mer)	TAAATAT	none	7.0804e-27	26.1499	978	561	8327607
	others (7mer)	TCTTTCT	none	8.44579e-27	26.0734	972	557	8327607
	others (7mer)	TAAATGT	none	9.2843e-27	26.0323	884	491	8327607
	others (7mer)	TATTTTC	none	9.59566e-27	26.0179	953	543	8327607
	others (7mer)	CTCCTGA	none	1.15765e-26	25.9364	692	351	8327607
	others (7mer)	GGTCAGG	none	1.34234e-26	25.8721	582	274	8327607
	others (7mer)	GCCAGCC	none	1.37391e-26	25.862	690	350	8327607
	others (7mer)	GAAAGAA	none	1.37867e-26	25.8605	722	373	8327607
	others (7mer)	TACAAAA	none	1.60586e-26	25.7943	801	431	8327607
	others (7mer)	GCTGTGT	none	1.64939e-26	25.7827	650	322	8327607
	others (7mer)	GTGGAGG	none	1.79356e-26	25.7463	607	292	8327607
	others (7mer)	TGTGGCC	none	2.03953e-26	25.6905	669	336	8327607
	others (7mer)	GCAGAGC	none	2.21196e-26	25.6552	541	247	8327607
	others (7mer)	AGCTGCT	none	2.42076e-26	25.616	667	335	8327607
	others (7mer)	CACCATG	none	2.46441e-26	25.6083	548	252	8327607
	others (7mer)	TGGTTTT	none	2.89301e-26	25.5387	1088	650	8327607
	others (7mer)	TTTCCCT	none	3.22952e-26	25.4909	859	476	8327607
	others (7mer)	CTTCTCC	none	3.38257e-26	25.4708	716	371	8327607
	others (7mer)	GCCTGTG	none	3.73922e-26	25.4272	699	359	8327607
	others (7mer)	TTTCCTG	none	4.19759e-26	25.377	870	485	8327607
	others (7mer)	CCAGAGA	none	5.00212e-26	25.3008	595	286	8327607
	others (7mer)	TCTGGGG	none	5.1986e-26	25.2841	731	383	8327607
	others (7mer)	GAAAATA	none	5.4344e-26	25.2648	761	405	8327607
	others (7mer)	GTTTTCT	none	5.57993e-26	25.2534	951	547	8327607
	others (7mer)	TGGGGCT	none	6.38214e-26	25.195	733	385	8327607
	others (7mer)	CTGTGCT	none	6.38214e-26	25.195	733	385	8327607
	others (7mer)	CATTTCT	none	6.42527e-26	25.1921	816	446	8327607
	others (7mer)	TTCCCTG	none	6.4374e-26	25.1913	774	415	8327607
	others (7mer)	AATATAT	none	6.92032e-26	25.1599	860	479	8327607
	others (7mer)	GGGCAGC	none	7.66863e-26	25.1153	615	301	8327607
	others (7mer)	TGGGCTG	none	7.98303e-26	25.0978	750	398	8327607
	others (7mer)	TGTACAT	none	8.39802e-26	25.0758	609	297	8327607
	others (7mer)	CTGTGTC	none	1.01083e-25	24.9953	624	308	8327607
	others (7mer)	AGCTGAG	none	1.01083e-25	24.9953	624	308	8327607
	others (7mer)	TCCTCTG	none	1.02186e-25	24.9906	712	371	8327607
	others (7mer)	GGAGGCA	none	1.04324e-25	24.9816	571	271	8327607
	others (7mer)	TAAATAA	none	1.06578e-25	24.9723	1037	615	8327607
	others (7mer)	AAAAATT	none	1.13854e-25	24.9437	1403	904	8327607
	others (7mer)	TTCTGTT	none	1.15893e-25	24.9359	965	560	8327607
	others (7mer)	GAGCCAG	none	1.18283e-25	24.9271	605	295	8327607
	others (7mer)	CAGCTCT	none	1.34431e-25	24.8715	668	340	8327607
	others (7mer)	AAAAGGA	none	1.50694e-25	24.8219	749	399	8327607
	others (7mer)	CCCACCA	none	1.66693e-25	24.7781	635	317	8327607
	others (7mer)	TGGGAAA	none	1.68009e-25	24.7747	695	360	8327607
	others (7mer)	AGAGGGA	none	1.74073e-25	24.7593	588	284	8327607
	others (7mer)	CCTCTTC	none	1.75102e-25	24.7567	699	363	8327607
	others (7mer)	AGCCCCT	none	1.77533e-25	24.7507	721	379	8327607
	others (7mer)	TCTGTCC	none	1.9488e-25	24.7102	626	311	8327607
	others (7mer)	TGTCTCT	none	1.96433e-25	24.7068	711	372	8327607
	others (7mer)	ACTTTGG	none	1.96926e-25	24.7057	748	399	8327607
	others (7mer)	GCAGGGG	none	2.36742e-25	24.6257	666	340	8327607
	others (7mer)	GCCTGGA	none	3.13801e-25	24.5033	630	315	8327607
	others (7mer)	AGCAGCA	none	3.20519e-25	24.4941	550	259	8327607
	others (7mer)	TTCCTTC	none	3.56134e-25	24.4484	777	422	8327607
	others (7mer)	GAAACCC	none	3.61458e-25	24.4419	519	238	8327607
	others (7mer)	CTGGAGA	none	3.72489e-25	24.4289	628	314	8327607
	others (7mer)	TCTCAGC	none	3.92266e-25	24.4064	591	288	8327607
	others (7mer)	GGGGAGA	none	4.1e-25	24.3872	588	286	8327607
	others (7mer)	GTGCCTG	none	4.57231e-25	24.3399	690	359	8327607
	others (7mer)	TGTCCTG	none	4.75254e-25	24.3231	694	362	8327607
	others (7mer)	CACCACC	none	4.79014e-25	24.3197	540	253	8327607
	others (7mer)	TGTGCCT	none	4.82703e-25	24.3163	731	389	8327607
	others (7mer)	GACCAGC	none	5.06949e-25	24.295	515	236	8327607
	others (7mer)	TTTGAAA	none	5.51299e-25	24.2586	1187	738	8327607
	others (7mer)	TTCCTGG	none	5.52768e-25	24.2575	755	407	8327607
	others (7mer)	AAATGTG	none	5.85413e-25	24.2325	798	439	8327607
	others (7mer)	TCTCTCC	none	6.2562e-25	24.2037	693	362	8327607
	others (7mer)	GGAGAAG	none	6.56528e-25	24.1827	575	278	8327607
	others (7mer)	TCCCAGA	none	7.16128e-25	24.145	606	300	8327607
	others (7mer)	GCAGGGA	none	7.41543e-25	24.1299	566	272	8327607
	others (7mer)	ACCCCAG	none	7.88071e-25	24.1034	624	313	8327607
	others (7mer)	TCTCCTC	none	9.79528e-25	24.009	654	335	8327607
	others (7mer)	AGCTGCC	none	9.94739e-25	24.0023	626	315	8327607
	others (7mer)	CTGTCTG	none	1.11635e-24	23.9522	684	357	8327607
	others (7mer)	CCCTGGC	none	1.16323e-24	23.9343	798	441	8327607
	others (7mer)	TGGGGTG	none	1.19569e-24	23.9224	703	371	8327607
	others (7mer)	AATTTTT	none	1.23513e-24	23.9083	1767	1212	8327607
	others (7mer)	CCCATCT	none	1.30464e-24	23.8845	611	305	8327607
	others (7mer)	CTTTCCC	none	1.44114e-24	23.8413	750	406	8327607
	others (7mer)	CCTGACC	none	1.48134e-24	23.8293	619	311	8327607
	others (7mer)	GGCTGCT	none	1.55091e-24	23.8094	669	347	8327607
	others (7mer)	CTTCCAG	none	1.57091e-24	23.8038	680	355	8327607
	others (7mer)	TGCCACC	none	1.63241e-24	23.7872	606	302	8327607
	others (7mer)	CAGAGAG	none	1.72868e-24	23.7623	586	288	8327607
	others (7mer)	AGAAGAG	none	1.83844e-24	23.7355	607	303	8327607
	others (7mer)	TTACAGG	none	1.91032e-24	23.7189	560	270	8327607
	others (7mer)	CACCTGG	none	2.16868e-24	23.6638	647	332	8327607
	others (7mer)	TGGGGCC	none	2.18178e-24	23.6612	743	402	8327607
	others (7mer)	GTTTTTT	none	2.19896e-24	23.6578	1452	956	8327607
	others (7mer)	AGAAGAA	none	2.43598e-24	23.6133	699	370	8327607
	others (7mer)	TTTGTAA	none	2.87998e-24	23.5406	1043	631	8327607
	others (7mer)	TGGCCTG	none	2.92349e-24	23.5341	750	408	8327607
	others (7mer)	AGCTGTG	none	3.09121e-24	23.5099	636	325	8327607
	others (7mer)	GTTTTTA	none	3.77274e-24	23.4233	1098	675	8327607
	others (7mer)	CACAGCT	none	3.96727e-24	23.4015	559	271	8327607
	others (7mer)	TCCTGGA	none	4.42462e-24	23.3541	650	336	8327607
	others (7mer)	AGGCTGC	none	5.53886e-24	23.2566	613	310	8327607
	others (7mer)	TCCCAAA	none	6.09079e-24	23.2153	653	339	8327607
	others (7mer)	TCTGTGG	none	6.6093e-24	23.1798	672	353	8327607
	others (7mer)	TTCCTGC	none	6.81674e-24	23.1664	702	375	8327607
	others (7mer)	TGGGGGC	none	6.89081e-24	23.1617	721	389	8327607
	others (7mer)	TTTAAAG	none	6.96862e-24	23.1569	1039	631	8327607
	others (7mer)	TTTTAAT	none	7.65209e-24	23.1162	1553	1044	8327607
	others (7mer)	AGAGACA	none	7.66809e-24	23.1153	531	253	8327607
	others (7mer)	TCCCTTC	none	7.68162e-24	23.1145	692	368	8327607
	others (7mer)	GAGCCCA	none	8.05137e-24	23.0941	585	291	8327607
	others (7mer)	AGCAGCT	none	8.16155e-24	23.0882	592	296	8327607
	others (7mer)	CCCACAG	none	8.26231e-24	23.0829	606	306	8327607
	others (7mer)	CCAGCTC	none	9.15054e-24	23.0386	646	335	8327607
	others (7mer)	GAATAAA	none	9.66213e-24	23.0149	740	404	8327607
	others (7mer)	GCAGAGA	none	9.76297e-24	23.0104	523	248	8327607
	others (7mer)	ATATATT	none	9.9165e-24	23.0036	903	527	8327607
	others (7mer)	CACAGAG	none	1.11842e-23	22.9514	524	249	8327607
	others (7mer)	TCCTTTT	none	1.12888e-23	22.9474	1024	621	8327607
	others (7mer)	TCCTCTC	none	1.20709e-23	22.9183	645	335	8327607
	others (7mer)	CTCAGAG	none	1.29398e-23	22.8881	589	295	8327607
	others (7mer)	ACTGCAC	none	1.31252e-23	22.8819	493	228	8327607
	others (7mer)	GGAAATG	none	1.54669e-23	22.8106	594	299	8327607
	others (7mer)	GGAAAAG	none	1.69322e-23	22.7713	623	320	8327607
	others (7mer)	GGCTGCA	none	1.73687e-23	22.7602	602	305	8327607
	others (7mer)	AGAGATG	none	1.77156e-23	22.7516	571	283	8327607
	others (7mer)	AAGGCAG	none	1.80216e-23	22.7442	578	288	8327607
	others (7mer)	GCCCCCA	none	2.11913e-23	22.6738	741	407	8327607
	others (7mer)	TTTGAGA	none	2.248e-23	22.6482	876	509	8327607
	others (7mer)	CTGCTCC	none	2.25633e-23	22.6466	707	382	8327607
	others (7mer)	GCCCACC	none	2.25794e-23	22.6463	651	341	8327607
	others (7mer)	CAGGGCA	none	2.31221e-23	22.636	594	300	8327607
	others (7mer)	AGAAAAC	none	2.58363e-23	22.5878	645	337	8327607
	others (7mer)	TGTGGGG	none	2.82971e-23	22.5483	698	376	8327607
	others (7mer)	AAAATGA	none	2.98007e-23	22.5258	923	546	8327607
	others (7mer)	CTGCTTC	none	3.22053e-23	22.4921	673	358	8327607
	others (7mer)	GAAATAA	none	3.26754e-23	22.4858	742	409	8327607
	others (7mer)	CAGCTGT	none	3.57415e-23	22.4468	612	314	8327607
	others (7mer)	GGGAAAG	none	3.62254e-23	22.441	577	289	8327607
	others (7mer)	TACAGGC	none	3.7692e-23	22.4238	441	195	8327607
	others (7mer)	AAAACAG	none	3.91705e-23	22.407	675	360	8327607
	others (7mer)	TGTGTAT	none	4.51934e-23	22.3449	684	367	8327607
	others (7mer)	GAGGGGC	none	5.09503e-23	22.2929	601	307	8327607
	others (7mer)	CAGAGGG	none	6.2621e-23	22.2033	610	314	8327607
	others (7mer)	AGTGCAG	none	6.472e-23	22.189	582	294	8327607
	others (7mer)	GAAGAGG	none	6.64398e-23	22.1776	558	277	8327607
	others (7mer)	ACAGGCA	none	6.67824e-23	22.1753	521	251	8327607
	others (7mer)	CACCCAC	none	7.35048e-23	22.1337	552	273	8327607
	others (7mer)	CAGCAGA	none	7.51924e-23	22.1238	542	266	8327607
	others (7mer)	CAGGGGC	none	7.66485e-23	22.1155	652	345	8327607
	others (7mer)	CCAGGAC	none	7.88006e-23	22.1035	539	264	8327607
	others (7mer)	CACCCTG	none	7.8877e-23	22.103	656	348	8327607
	others (7mer)	CCTCCTT	none	8.4016e-23	22.0756	749	417	8327607
	others (7mer)	CTTTCTG	none	9.2216e-23	22.0352	811	464	8327607
	others (7mer)	CCAAAGT	none	1.01363e-22	21.9941	629	329	8327607
	others (7mer)	TCTCCAG	none	1.01366e-22	21.9941	640	337	8327607
	others (7mer)	ACCTGGG	none	1.28613e-22	21.8907	624	326	8327607
	others (7mer)	TCTGCTG	none	1.40523e-22	21.8523	700	382	8327607
	others (7mer)	AGAGAGG	none	1.43651e-22	21.8427	582	296	8327607
	others (7mer)	CCTCACC	none	1.52585e-22	21.8165	622	325	8327607
	others (7mer)	CAGCCTT	none	1.59796e-22	21.7964	667	358	8327607
	others (7mer)	AAAATTA	none	1.68296e-22	21.7739	1208	777	8327607
	others (7mer)	TCACTGT	none	1.71635e-22	21.7654	605	313	8327607
	others (7mer)	GAAGCAG	none	1.95765e-22	21.7083	543	269	8327607
	others (7mer)	CAGAGGA	none	2.12703e-22	21.6722	554	277	8327607
	others (7mer)	GTGGCAG	none	2.55384e-22	21.5928	566	286	8327607
	others (7mer)	AAAGCAG	none	2.80108e-22	21.5527	606	315	8327607
	others (7mer)	CCACACC	none	2.80778e-22	21.5516	546	272	8327607
	others (7mer)	TTCAGAA	none	2.95189e-22	21.5299	736	411	8327607
	others (7mer)	TGGCTGC	none	3.39524e-22	21.4691	656	352	8327607
	others (7mer)	GGATTAC	none	3.43015e-22	21.4647	449	205	8327607
	others (7mer)	GGAAAGA	none	3.47273e-22	21.4593	590	304	8327607
	others (7mer)	AAGAAAT	none	3.73951e-22	21.4272	864	509	8327607
	others (7mer)	TTCCTGT	none	3.99652e-22	21.3983	768	436	8327607
	others (7mer)	AGGTCAG	none	4.16966e-22	21.3799	539	268	8327607
	others (7mer)	CATCCTG	none	4.1874e-22	21.3781	581	298	8327607
	others (7mer)	GAAGCCA	none	4.2973e-22	21.3668	529	261	8327607
	others (7mer)	GGGATTA	none	4.85589e-22	21.3137	530	262	8327607
	others (7mer)	GGCAGCC	none	6.16864e-22	21.2098	599	312	8327607
	others (7mer)	GGTGGAG	none	6.27424e-22	21.2024	574	294	8327607
	others (7mer)	CCTGTGT	none	6.49284e-22	21.1876	686	376	8327607
	others (7mer)	TTCTTTC	none	6.94425e-22	21.1584	904	542	8327607
	others (7mer)	AGTGAGC	none	8.01725e-22	21.096	555	281	8327607
	others (7mer)	ACCCCCA	none	8.42259e-22	21.0746	613	323	8327607
	others (7mer)	CAGCTCC	none	8.56235e-22	21.0674	628	334	8327607
	others (7mer)	TTTCTCC	none	9.29564e-22	21.0317	750	425	8327607
	others (7mer)	AGGCAGC	none	9.44973e-22	21.0246	539	270	8327607
	others (7mer)	CCTTCTC	none	1.07698e-21	20.9678	680	373	8327607
	others (7mer)	TCCCTCT	none	1.2234e-21	20.9124	713	398	8327607
	others (7mer)	TGGCTGG	none	1.2234e-21	20.9124	713	398	8327607
	others (7mer)	GAGAGGG	none	1.22726e-21	20.9111	573	295	8327607
	others (7mer)	GGGCTGC	none	1.32134e-21	20.879	640	344	8327607
	others (7mer)	GCAGGGC	none	1.48967e-21	20.8269	582	302	8327607
	others (7mer)	AGCAGGA	none	1.50435e-21	20.8227	543	274	8327607
	others (7mer)	AGGGGCC	none	1.53261e-21	20.8146	653	354	8327607
	others (7mer)	CCCCAGA	none	1.5333e-21	20.8144	634	340	8327607
	others (7mer)	CTGGAAG	none	1.53372e-21	20.8143	619	329	8327607
	others (7mer)	TGTAAAA	none	1.63216e-21	20.7872	877	524	8327607
	others (7mer)	CCTTTTT	none	1.87722e-21	20.7265	1071	677	8327607
	others (7mer)	GATGGGG	none	1.88331e-21	20.7251	552	281	8327607
	others (7mer)	AAATGAA	none	1.93562e-21	20.7132	902	544	8327607
	others (7mer)	TTCTCTC	none	2.18271e-21	20.661	692	384	8327607
	others (7mer)	TCTCTAC	none	2.2192e-21	20.6538	505	248	8327607
	others (7mer)	GCTGAGA	none	2.23588e-21	20.6506	550	280	8327607
	others (7mer)	TGTGCTG	none	2.38991e-21	20.6216	705	394	8327607
	others (7mer)	CCACAGA	none	2.5116e-21	20.6	506	249	8327607
	others (7mer)	CTGCTCT	none	2.81945e-21	20.5498	695	387	8327607
	others (7mer)	TGGAGGG	none	3.06227e-21	20.514	649	353	8327607
	others (7mer)	AATAAAC	none	3.1419e-21	20.5028	657	359	8327607
	others (7mer)	GGAGCCC	none	3.14867e-21	20.5019	634	342	8327607
	others (7mer)	TGGAGAA	none	3.20537e-21	20.4941	638	345	8327607
	others (7mer)	AGGGAAA	none	3.59492e-21	20.4443	609	324	8327607
	others (7mer)	GGAAAGG	none	3.82387e-21	20.4175	562	290	8327607
	others (7mer)	TAATTTT	none	3.84943e-21	20.4146	1514	1041	8327607
	others (7mer)	AGCTCTG	none	4.09798e-21	20.3874	633	342	8327607
	others (7mer)	TATGTAT	none	4.21195e-21	20.3755	672	371	8327607
	others (7mer)	CCTTTCT	none	4.21906e-21	20.3748	795	464	8327607
	others (7mer)	TCAGAAA	none	5.03478e-21	20.298	678	376	8327607
	others (7mer)	AGAAACA	none	5.14081e-21	20.289	624	336	8327607
	others (7mer)	CTTTCTC	none	5.37584e-21	20.2696	723	410	8327607
	others (7mer)	ACAGCTG	none	5.55178e-21	20.2556	544	278	8327607
	others (7mer)	GATTACA	none	5.59978e-21	20.2518	523	263	8327607
	others (7mer)	AGCCACA	none	5.64614e-21	20.2482	499	246	8327607
	others (7mer)	GTAGAGA	none	6.03058e-21	20.2196	476	230	8327607
	others (7mer)	TCCTCAG	none	6.29195e-21	20.2012	611	327	8327607
	others (7mer)	GAAGGGG	none	6.32794e-21	20.1987	574	300	8327607
	others (7mer)	GAAATGT	none	6.48887e-21	20.1878	677	376	8327607
	others (7mer)	CATTTTC	none	6.53457e-21	20.1848	784	457	8327607
	CCUG[AG][AG][AG]	CCTGGAA	none	6.92777e-21	20.1594	612	328	8327607
	others (7mer)	CTGGGGT	none	6.93318e-21	20.1591	662	365	8327607
	others (7mer)	TCTCCCA	none	7.03692e-21	20.1526	635	345	8327607
	others (7mer)	GGGGCCA	none	7.03692e-21	20.1526	635	345	8327607
	others (7mer)	AGGGGAA	none	7.23338e-21	20.1407	568	296	8327607
	others (7mer)	GCAGCCA	none	7.4339e-21	20.1288	536	273	8327607
	others (7mer)	GAAAAGA	none	7.61104e-21	20.1186	667	369	8327607
	others (7mer)	CTGTGGA	none	7.83631e-21	20.1059	602	321	8327607
	others (7mer)	AGGAAGC	none	7.91293e-21	20.1017	526	266	8327607
	others (7mer)	CATCTCT	none	8.62003e-21	20.0645	577	303	8327607
	others (7mer)	AAAAGCA	none	9.8811e-21	20.0052	694	390	8327607
	others (7mer)	TGCCTTT	none	9.92772e-21	20.0032	829	493	8327607
	others (7mer)	TGCTTTT	none	1.00543e-20	19.9976	1059	674	8327607
	others (7mer)	GGACAGG	none	1.03448e-20	19.9853	504	251	8327607
	others (7mer)	GAAAGGA	none	1.05713e-20	19.9759	568	297	8327607
	others (7mer)	TTCTCCC	none	1.27404e-20	19.8948	677	378	8327607
	others (7mer)	GAGCAGG	none	1.41305e-20	19.8498	549	284	8327607
	others (7mer)	CTGTGTT	none	1.5288e-20	19.8156	749	433	8327607
	others (7mer)	CCTGTGC	none	1.61801e-20	19.791	656	363	8327607
	others (7mer)	AAGAAAG	none	1.86101e-20	19.7303	710	404	8327607
	others (7mer)	GTGGCCA	none	1.99074e-20	19.701	545	282	8327607
	others (7mer)	TGCTCTG	none	2.07189e-20	19.6836	695	393	8327607
	others (7mer)	GGCAGTG	none	2.07513e-20	19.683	549	285	8327607
	others (7mer)	TCTCTGG	none	2.10426e-20	19.6769	667	372	8327607
	others (7mer)	GCTTCTG	none	2.44311e-20	19.6121	645	356	8327607
	others (7mer)	TTCATTT	none	2.45358e-20	19.6102	1123	729	8327607
	others (7mer)	TCTGGGA	none	2.64655e-20	19.5773	611	331	8327607
	others (7mer)	ACTGCAG	none	2.68562e-20	19.571	537	277	8327607
	others (7mer)	CTCTTCT	none	2.71912e-20	19.5656	719	412	8327607
	others (7mer)	GGCAGCA	none	2.93554e-20	19.5323	520	265	8327607
	others (7mer)	AGCACAG	none	2.95107e-20	19.53	506	255	8327607
	others (7mer)	TCTCCCC	none	3.03314e-20	19.5181	708	404	8327607
	others (7mer)	TCTCAAA	none	3.08725e-20	19.5104	700	398	8327607
	others (7mer)	TGTTTTA	none	3.6387e-20	19.4391	1142	746	8327607
	others (7mer)	CCAGGTG	none	3.77168e-20	19.4235	611	332	8327607
	others (7mer)	GGAGAAT	none	3.88091e-20	19.4111	555	291	8327607
	others (7mer)	CCTGCTC	none	4.07428e-20	19.3899	679	383	8327607
	others (7mer)	TGCCAGG	none	4.08758e-20	19.3885	647	359	8327607
	others (7mer)	TTATTTA	none	4.09786e-20	19.3874	1214	805	8327607
	others (7mer)	GAAGCTG	none	4.27045e-20	19.3695	567	300	8327607
	others (7mer)	GGCTGCC	none	4.84998e-20	19.3143	649	361	8327607
	others (7mer)	TGGGAGA	none	5.04008e-20	19.2976	595	321	8327607
	others (7mer)	GGCCCCA	none	5.2762e-20	19.2777	666	374	8327607
	others (7mer)	CCACCAG	none	5.35157e-20	19.2715	573	305	8327607
	others (7mer)	GCCCCAC	none	5.43568e-20	19.2647	592	319	8327607
	others (7mer)	TGTCCCC	none	5.69748e-20	19.2443	639	354	8327607
	others (7mer)	TCCTGCT	none	5.99687e-20	19.2221	692	394	8327607
	others (7mer)	ATTTTGT	none	6.54434e-20	19.1841	1134	742	8327607
	others (7mer)	CCACAGG	none	6.70251e-20	19.1738	553	291	8327607
	others (7mer)	AGACAGA	none	6.96693e-20	19.157	503	255	8327607
	others (7mer)	CTCTGCA	none	7.31825e-20	19.1356	599	325	8327607
	others (7mer)	AGGAGCC	none	7.41796e-20	19.1297	554	292	8327607
	others (7mer)	GTGCAGT	none	7.64698e-20	19.1165	518	266	8327607
	others (7mer)	CTGGAAA	none	7.93716e-20	19.1003	631	349	8327607
	others (7mer)	TCCTGAG	none	8.02404e-20	19.0956	643	358	8327607
	others (7mer)	CCATCCC	none	8.2985e-20	19.081	570	304	8327607
	others (7mer)	CACAGCA	none	8.68831e-20	19.0611	484	242	8327607
	others (7mer)	CTGAGGT	none	1.10945e-19	18.9549	592	321	8327607
	others (7mer)	CTGCTTT	none	1.14328e-19	18.9418	795	475	8327607
	others (7mer)	CACCTGT	none	1.1779e-19	18.9289	585	316	8327607
	others (7mer)	GAAGGGA	none	1.17895e-19	18.9285	522	270	8327607
	others (7mer)	GGACAGA	none	1.30588e-19	18.8841	460	226	8327607
	others (7mer)	TGTGGCT	none	1.32707e-19	18.8771	649	364	8327607
	others (7mer)	CTGACCT	none	1.33403e-19	18.8748	594	323	8327607
	others (7mer)	TTGGGGG	none	1.33728e-19	18.8738	715	414	8327607
	others (7mer)	CAGAGAC	none	1.40697e-19	18.8517	464	229	8327607
	others (7mer)	GCAGGTG	none	1.48807e-19	18.8274	561	299	8327607
	others (7mer)	GCCAGAG	none	1.59997e-19	18.7959	558	297	8327607
	others (7mer)	AGAAATA	none	1.91723e-19	18.7173	703	406	8327607
	others (7mer)	TGGAGGA	none	1.96011e-19	18.7077	579	313	8327607
	others (7mer)	CTCAGAA	none	1.99101e-19	18.7009	564	302	8327607
	others (7mer)	AGCCAGC	none	2.0395e-19	18.6905	553	294	8327607
	others (7mer)	TCCTGTG	none	2.09038e-19	18.6798	675	385	8327607
	others (7mer)	TCTTTTC	none	2.11312e-19	18.6751	864	531	8327607
	others (7mer)	CCCTGCA	none	2.16818e-19	18.6639	655	370	8327607
	others (7mer)	AGCCACT	none	2.219e-19	18.6538	528	276	8327607
	others (7mer)	TTTCCCA	none	2.27405e-19	18.6432	718	418	8327607
	others (7mer)	AGAAAGA	none	2.53021e-19	18.5968	661	375	8327607
	others (7mer)	CACCCCC	none	2.62298e-19	18.5812	703	407	8327607
	others (7mer)	ACCTCTG	none	2.70418e-19	18.568	571	308	8327607
	others (7mer)	GCTCCTG	none	2.77634e-19	18.5565	654	370	8327607
	others (7mer)	GCTGCCA	none	2.79745e-19	18.5532	579	314	8327607
	others (7mer)	CACAGAA	none	2.9637e-19	18.5282	509	263	8327607
	others (7mer)	TGGAGTG	none	3.05926e-19	18.5144	619	344	8327607
	others (7mer)	GTCAGGA	none	3.0927e-19	18.5097	481	243	8327607
	others (7mer)	CTGGAGC	none	3.77389e-19	18.4232	590	323	8327607
	others (7mer)	CCCAGTG	none	3.9465e-19	18.4038	622	347	8327607
	others (7mer)	AGCCTCT	none	4.19834e-19	18.3769	599	330	8327607
	others (7mer)	TGCAGAG	none	4.50151e-19	18.3466	565	305	8327607
	others (7mer)	TTTTCCA	none	5.24145e-19	18.2805	875	543	8327607
	others (7mer)	CCCTCCA	none	5.58951e-19	18.2526	667	382	8327607
	others (7mer)	CTCCACC	none	5.8585e-19	18.2322	564	305	8327607
	others (7mer)	AGACAGG	none	6.38526e-19	18.1948	491	252	8327607
	others (7mer)	AGGGTGG	none	6.45658e-19	18.19	600	332	8327607
	others (7mer)	ACTTTTT	none	7.03858e-19	18.1525	1179	789	8327607
	others (7mer)	GTATATA	none	7.0922e-19	18.1492	510	266	8327607
	others (7mer)	CAGGCCA	none	7.25531e-19	18.1393	574	313	8327607
	others (7mer)	ACCCAGC	none	7.58091e-19	18.1203	507	264	8327607
	others (7mer)	ACTCCTG	none	7.59873e-19	18.1193	594	328	8327607
	others (7mer)	TTTCCCC	none	7.68451e-19	18.1144	705	412	8327607
	others (7mer)	ATGGAAA	none	7.95363e-19	18.0994	655	374	8327607
	others (7mer)	AGAGGCC	none	8.58106e-19	18.0665	534	284	8327607
	others (7mer)	CCCATCC	none	8.88013e-19	18.0516	557	301	8327607
	others (7mer)	GGTGTGG	none	9.9119e-19	18.0038	605	337	8327607
	others (7mer)	CTGGCAG	none	9.91279e-19	18.0038	617	346	8327607
	others (7mer)	CACCACA	none	1.01822e-18	17.9922	453	226	8327607
	7mer MREs	GGCAGCT	hsa-miR-22-3p	1.17356e-18	17.9305	560	304	8327607
	others (7mer)	GGGAGCC	none	1.26588e-18	17.8976	592	328	8327607
	others (7mer)	CCTGGCA	none	1.26909e-18	17.8965	620	349	8327607
	others (7mer)	TTTTAAG	none	1.43999e-18	17.8416	1066	700	8327607
	others (7mer)	TTTTCTA	none	1.46325e-18	17.8347	1040	679	8327607
	others (7mer)	GAGGAGA	none	1.50475e-18	17.8225	499	260	8327607
	others (7mer)	GTCTGTG	none	1.57959e-18	17.8015	571	313	8327607
	others (7mer)	CTTTTCC	none	1.58483e-18	17.8	755	453	8327607
	others (7mer)	AAAGCCA	none	1.72697e-18	17.7627	572	314	8327607
	others (7mer)	CACTGGG	none	1.75393e-18	17.756	580	320	8327607
	others (7mer)	TGGAGAG	none	1.7642e-18	17.7535	584	323	8327607
	others (7mer)	CCTCAGA	none	1.92245e-18	17.7161	550	298	8327607
	others (7mer)	AGCAGTG	none	1.96099e-18	17.7075	535	287	8327607
	others (7mer)	AAAACCA	none	2.0285e-18	17.6928	634	361	8327607
	others (7mer)	GTGGGTG	none	2.10965e-18	17.6758	602	337	8327607
	others (7mer)	ATGTGTG	none	2.16797e-18	17.6639	664	384	8327607
	others (7mer)	ATTTTTC	none	2.27436e-18	17.6431	1034	676	8327607
	others (7mer)	TGCCCTC	none	2.33517e-18	17.6317	665	385	8327607
	others (7mer)	ATACAAA	none	2.34811e-18	17.6293	640	366	8327607
	others (7mer)	TTCCCTC	none	2.47588e-18	17.6063	649	373	8327607
	others (7mer)	GGCTGGC	none	2.61386e-18	17.5827	629	358	8327607
	others (7mer)	CAGAAAT	none	2.65426e-18	17.5761	621	352	8327607
	others (7mer)	CAAAGTG	none	2.71314e-18	17.5665	593	331	8327607
	others (7mer)	TTCTCTT	none	2.89751e-18	17.538	882	555	8327607
	others (7mer)	ACAGAGA	none	3.19268e-18	17.4958	488	254	8327607
	others (7mer)	TCCTTTC	none	3.1945e-18	17.4956	695	409	8327607
	others (7mer)	TATTTCT	none	3.22386e-18	17.4916	884	557	8327607
	others (7mer)	CACCTCT	none	3.3634e-18	17.4732	560	307	8327607
	others (7mer)	CTTTTTA	none	3.43841e-18	17.4636	1097	729	8327607
	others (7mer)	GGTGGCA	none	3.44237e-18	17.4631	522	279	8327607
	others (7mer)	GGGGACA	none	3.49226e-18	17.4569	478	247	8327607
	others (7mer)	TTTTCAG	none	3.73401e-18	17.4278	877	552	8327607
	others (7mer)	GATTTTT	none	3.74981e-18	17.426	1121	749	8327607
	others (7mer)	GTCCCTG	none	3.78836e-18	17.4215	597	335	8327607
	others (7mer)	GCCTCTC	none	4.07414e-18	17.39	570	315	8327607
	others (7mer)	CAGCTTC	none	4.38944e-18	17.3576	563	310	8327607
	others (7mer)	CACCAGC	none	4.84085e-18	17.3151	518	277	8327607
	others (7mer)	CAGTGTT	none	5.09437e-18	17.2929	646	373	8327607
	others (7mer)	ATATAAA	none	5.11332e-18	17.2913	825	512	8327607
	others (7mer)	CCTGAGC	none	5.2327e-18	17.2813	605	342	8327607
	others (7mer)	CAGAAGG	none	5.32207e-18	17.2739	538	292	8327607
	others (7mer)	AGATGGG	none	5.33144e-18	17.2732	519	278	8327607
	others (7mer)	CAGGACA	none	5.47904e-18	17.2613	475	246	8327607
	others (7mer)	CCCTGGA	none	5.65398e-18	17.2476	639	368	8327607
	others (7mer)	ATATTTA	none	5.70799e-18	17.2435	940	604	8327607
	others (7mer)	TTGCAGT	none	5.81728e-18	17.2353	652	378	8327607
	others (7mer)	GCCCAGA	none	6.20874e-18	17.207	532	288	8327607
	others (7mer)	AAAGAGA	none	6.26182e-18	17.2033	653	379	8327607
	others (7mer)	GAAGGAG	none	6.32182e-18	17.1992	517	277	8327607
	others (7mer)	AAAAAAC	none	6.6668e-18	17.1761	806	498	8327607
	others (7mer)	CCATCCT	none	6.66874e-18	17.176	556	306	8327607
	others (7mer)	ACCTCCC	none	6.75423e-18	17.1704	564	312	8327607
	others (7mer)	GTGTCTG	none	6.75423e-18	17.1704	564	312	8327607
	others (7mer)	CCAGAGG	none	6.82265e-18	17.166	584	327	8327607
	others (7mer)	TCCTGTC	none	7.42065e-18	17.1296	577	322	8327607
	others (7mer)	TCCAGAG	none	7.9936e-18	17.0973	562	311	8327607
	others (7mer)	CAGGTGG	none	8.06726e-18	17.0933	582	326	8327607
	others (7mer)	GGGGGTG	none	8.3513e-18	17.0782	640	370	8327607
	others (7mer)	ATGTAAA	none	8.37794e-18	17.0769	736	444	8327607
	others (7mer)	GCCCTCC	none	8.41321e-18	17.075	696	413	8327607
	others (7mer)	GAGGGAA	none	8.88861e-18	17.0512	513	275	8327607
	others (7mer)	ACACCTG	none	9.076e-18	17.0421	517	278	8327607
	others (7mer)	TGGAAGA	none	9.40683e-18	17.0266	596	337	8327607
	others (7mer)	GGGAGGT	none	9.56708e-18	17.0192	529	287	8327607
	others (7mer)	GCCTTCC	none	9.6513e-18	17.0154	621	356	8327607
	others (7mer)	CTTCTGT	none	1.01543e-17	16.9934	690	409	8327607
	7mer MREs	GAGCCTG	hsa-miR-484	1.02528e-17	16.9892	593	335	8327607
	others (7mer)	GCTCTGC	none	1.03485e-17	16.9851	565	314	8327607
	others (7mer)	GAAAAAT	none	1.0523e-17	16.9779	814	506	8327607
	others (7mer)	CAGGCAT	none	1.05397e-17	16.9772	511	274	8327607
	others (7mer)	GGGGGAG	none	1.12467e-17	16.949	623	358	8327607
	others (7mer)	GGAGCCA	none	1.14996e-17	16.9393	531	289	8327607
	others (7mer)	TCCCTGT	none	1.1967e-17	16.922	628	362	8327607
	others (7mer)	TGTGTCT	none	1.19917e-17	16.9211	662	388	8327607
	others (7mer)	GCCTGAG	none	1.21145e-17	16.9167	591	334	8327607
	others (7mer)	AAAGTGC	none	1.22047e-17	16.9135	559	310	8327607
	others (7mer)	AAGTGCT	none	1.24456e-17	16.905	616	353	8327607
	others (7mer)	TGTTTGT	none	1.32349e-17	16.8783	968	630	8327607
	others (7mer)	CTCCTGT	none	1.3701e-17	16.8632	651	380	8327607
	others (7mer)	AGAGCCA	none	1.45136e-17	16.8382	522	283	8327607
	others (7mer)	TCAGAGA	none	1.51018e-17	16.821	534	292	8327607
	others (7mer)	AAACAGA	none	1.56011e-17	16.8068	586	331	8327607
	others (7mer)	ATTAAAA	none	1.70244e-17	16.7689	1137	769	8327607
	others (7mer)	TGAAATG	none	1.74982e-17	16.757	716	431	8327607
	others (7mer)	CTGAGGA	none	1.8618e-17	16.7301	556	309	8327607
	others (7mer)	CTCAGCA	none	1.91247e-17	16.7184	525	286	8327607
	others (7mer)	TCCAGGA	none	1.97517e-17	16.7044	537	295	8327607
	others (7mer)	CTCAGTG	none	2.02217e-17	16.6942	553	307	8327607
	others (7mer)	GGCACAG	none	2.02758e-17	16.693	484	256	8327607
	others (7mer)	TGCCTTC	none	2.12463e-17	16.6727	640	373	8327607
	others (7mer)	TTGGGGA	none	2.20404e-17	16.6568	632	367	8327607
	others (7mer)	TTCCAGA	none	2.20747e-17	16.6561	611	351	8327607
	others (7mer)	ATGTTTT	none	2.30668e-17	16.637	1145	777	8327607
	others (7mer)	TCTGGGC	none	2.51835e-17	16.5989	592	337	8327607
	others (7mer)	CCTCCAC	none	2.5985e-17	16.5853	548	304	8327607
	others (7mer)	TCATTTT	none	2.7552e-17	16.5598	1082	726	8327607
	others (7mer)	AACAGAA	none	2.77014e-17	16.5575	585	332	8327607
	others (7mer)	CCAGAAG	none	2.79043e-17	16.5543	537	296	8327607
	others (7mer)	AAAATGG	none	2.81292e-17	16.5508	692	414	8327607
	others (7mer)	GGAAACA	none	2.86691e-17	16.5426	495	265	8327607
	others (7mer)	CAGTGGG	none	3.04099e-17	16.517	578	327	8327607
	others (7mer)	GGCCACA	none	3.06393e-17	16.5137	477	252	8327607
	others (7mer)	TGCTGAG	none	3.07272e-17	16.5125	607	349	8327607
	others (7mer)	GGTGCTG	none	3.14964e-17	16.5017	599	343	8327607
	others (7mer)	GGAAGCC	none	3.22194e-17	16.4919	500	269	8327607
	others (7mer)	GAGGTCA	none	3.29366e-17	16.4823	463	242	8327607
	others (7mer)	GTCCTGG	none	3.613e-17	16.4421	572	323	8327607
	others (7mer)	CTGTCAC	none	3.63568e-17	16.4394	475	251	8327607
	others (7mer)	GGCAGGC	none	3.65352e-17	16.4373	556	311	8327607
	others (7mer)	CTCCTTC	none	3.65669e-17	16.4369	639	374	8327607
	others (7mer)	CAGGCAC	none	3.94023e-17	16.4045	487	260	8327607
	others (7mer)	CCCCACA	none	3.97144e-17	16.4011	557	312	8327607
	others (7mer)	CTGGCTC	none	4.02136e-17	16.3956	619	359	8327607
	others (7mer)	CCCTTCT	none	4.28589e-17	16.368	694	417	8327607
	others (7mer)	AAATAAT	none	4.47898e-17	16.3488	974	640	8327607
	others (7mer)	GGAAAAT	none	4.7221e-17	16.3259	634	371	8327607
	others (7mer)	GAGAAAC	none	4.80571e-17	16.3182	463	243	8327607
	others (7mer)	TCTGTGC	none	4.94032e-17	16.3062	580	330	8327607
	others (7mer)	ATTTTTG	none	5.00535e-17	16.3006	1219	842	8327607
	others (7mer)	GTAAATA	none	5.11307e-17	16.2913	597	343	8327607
	others (7mer)	GGCAGAA	none	5.14923e-17	16.2883	486	260	8327607
	others (7mer)	CCCCTTC	none	5.36565e-17	16.2704	693	417	8327607
	others (7mer)	CAGGGAA	none	5.48119e-17	16.2611	529	292	8327607
	7mer MREs	ACTGTGA	hsa-miR-27a-3p	5.54884e-17	16.2558	541	301	8327607
	others (7mer)	TGAGCTG	none	6.22359e-17	16.206	625	365	8327607
	others (7mer)	ATTATTT	none	6.34261e-17	16.1977	1214	839	8327607
	others (7mer)	CTGTCTT	none	6.47748e-17	16.1886	678	406	8327607
	others (7mer)	GCACCTG	none	7.14585e-17	16.1459	548	307	8327607
	others (7mer)	CACAGGG	none	7.42191e-17	16.1295	509	278	8327607
	others (7mer)	AGGATGG	none	7.50248e-17	16.1248	513	281	8327607
	others (7mer)	TAAAGAA	none	8.04779e-17	16.0943	798	501	8327607
	others (7mer)	CTGCTGA	none	8.28061e-17	16.0819	595	343	8327607
	others (7mer)	TCAGGAA	none	8.36935e-17	16.0773	558	315	8327607
	others (7mer)	GAGGAGC	none	8.39254e-17	16.0761	476	254	8327607
	others (7mer)	GGCTGGT	none	8.50819e-17	16.0702	587	337	8327607
	others (7mer)	TGCCCCT	none	8.51563e-17	16.0698	714	435	8327607
	others (7mer)	ACAGCCT	none	9.39271e-17	16.0272	500	272	8327607
	others (7mer)	CCCACTG	none	9.46839e-17	16.0237	601	348	8327607
	others (7mer)	GTAGCTG	none	9.53823e-17	16.0205	455	239	8327607
	others (7mer)	ATAAATG	none	9.80747e-17	16.0084	698	423	8327607
	others (7mer)	CAGTGCC	none	9.83502e-17	16.0072	560	317	8327607
	others (7mer)	TGGGGGT	none	1.04561e-16	15.9806	628	369	8327607
	others (7mer)	GTCCCCA	none	1.08719e-16	15.9637	533	297	8327607
	others (7mer)	CCCAGAC	none	1.11301e-16	15.9535	498	271	8327607
	others (7mer)	TTCTGGG	none	1.11398e-16	15.9531	664	397	8327607
	others (7mer)	GTGACAG	none	1.13214e-16	15.9461	453	238	8327607
	others (7mer)	CACAGGC	none	1.14439e-16	15.9414	483	260	8327607
	others (7mer)	GTTTCTG	none	1.23202e-16	15.9094	670	402	8327607
	others (7mer)	GATGGAG	none	1.23391e-16	15.9087	480	258	8327607
	others (7mer)	AACCCAG	none	1.33545e-16	15.8744	500	273	8327607
	others (7mer)	TGCCCCA	none	1.34819e-16	15.8702	636	376	8327607
	others (7mer)	GAGGCCT	none	1.38131e-16	15.8597	552	312	8327607
	others (7mer)	CCCAGAA	none	1.39919e-16	15.8541	536	300	8327607
	others (7mer)	CTGTGAG	none	1.44097e-16	15.8413	594	344	8327607
	others (7mer)	GCAGGCA	none	1.46175e-16	15.8351	501	274	8327607
	others (7mer)	GAGCAGC	none	1.46911e-16	15.8329	463	246	8327607
	others (7mer)	AGCCTCA	none	1.51476e-16	15.8197	521	289	8327607
	others (7mer)	ATGTATA	none	1.52829e-16	15.8158	578	332	8327607
	others (7mer)	GGTGGTG	none	1.64737e-16	15.7832	542	305	8327607
	others (7mer)	GCTGCTC	none	1.76901e-16	15.7523	551	312	8327607
	others (7mer)	TCAGTGT	none	1.80336e-16	15.7439	576	331	8327607
	others (7mer)	TTTCCAG	none	1.8035e-16	15.7439	685	415	8327607
	others (7mer)	GTGTTTT	none	1.81204e-16	15.7418	905	590	8327607
	others (7mer)	CACACCT	none	1.89428e-16	15.7226	500	274	8327607
	others (7mer)	CAGAAGA	none	1.95821e-16	15.7081	528	295	8327607
	others (7mer)	CCCCTCT	none	1.96373e-16	15.7069	728	449	8327607
	others (7mer)	TCCCTTT	none	2.04939e-16	15.6884	762	476	8327607
	others (7mer)	TTCTGAA	none	2.08994e-16	15.6799	748	465	8327607
	others (7mer)	CAGAAGC	none	2.3022e-16	15.6379	479	259	8327607
	others (7mer)	TTCTGCC	none	2.3065e-16	15.637	622	367	8327607
	others (7mer)	GCTGTGA	none	2.3144e-16	15.6356	530	297	8327607
	others (7mer)	ACCCCAC	none	2.43944e-16	15.6127	472	254	8327607
	others (7mer)	GAGAAGG	none	2.47275e-16	15.6068	503	277	8327607
	others (7mer)	AGCAGGG	none	2.70882e-16	15.5672	540	305	8327607
	others (7mer)	TGAAACC	none	2.73699e-16	15.5627	528	296	8327607
	others (7mer)	AGTAGCT	none	2.77266e-16	15.5571	481	261	8327607
	others (7mer)	TTCCCTT	none	2.82071e-16	15.5496	763	478	8327607
	others (7mer)	CAGGGGA	none	2.9366e-16	15.5322	541	306	8327607
	others (7mer)	TACATTT	none	3.02578e-16	15.5192	774	487	8327607
	others (7mer)	CTGGTCT	none	3.40046e-16	15.4685	593	346	8327607
	others (7mer)	TGCAGGG	none	3.40046e-16	15.4685	593	346	8327607
	others (7mer)	AAAATGC	none	3.47612e-16	15.4589	628	373	8327607
	others (7mer)	GGGATGG	none	3.48836e-16	15.4574	503	278	8327607
	others (7mer)	TCAGCAG	none	3.51621e-16	15.4539	511	284	8327607
	others (7mer)	GCTTCCT	none	3.59184e-16	15.4447	611	360	8327607
	others (7mer)	GCAGGAA	none	3.60327e-16	15.4433	480	261	8327607
	others (7mer)	AATGTTT	none	3.762e-16	15.4246	1031	696	8327607
	others (7mer)	TTTGGAA	none	3.76263e-16	15.4245	838	539	8327607
	others (7mer)	AAAACTG	none	3.77958e-16	15.4226	665	402	8327607
	others (7mer)	ACCACAG	none	4.02814e-16	15.3949	436	229	8327607
	others (7mer)	CAAAAAT	none	4.17981e-16	15.3788	830	533	8327607
	others (7mer)	AGAAGGG	none	4.4947e-16	15.3473	530	299	8327607
	others (7mer)	ATAAAAC	none	4.73357e-16	15.3248	615	364	8327607
	others (7mer)	GAAACAG	none	4.78432e-16	15.3202	487	267	8327607
	others (7mer)	TCCAGGG	none	4.81363e-16	15.3175	585	341	8327607
	others (7mer)	GTGAAAC	none	4.98876e-16	15.302	472	256	8327607
	others (7mer)	CAGCACC	none	5.33135e-16	15.2732	500	277	8327607
	others (7mer)	GAGAAAG	none	5.68374e-16	15.2454	537	305	8327607
	7mer MREs	CTCAGGG	hsa-miR-125b-5p	5.7812e-16	15.238	579	337	8327607
	others (7mer)	TGAAAAT	none	5.8317e-16	15.2342	910	599	8327607
	others (7mer)	CTCTGTT	none	6.05662e-16	15.2178	668	406	8327607
	others (7mer)	CTCACCC	none	6.18634e-16	15.2086	563	325	8327607
	others (7mer)	AAACACA	none	6.3645e-16	15.1962	555	319	8327607
	others (7mer)	TGTACAG	none	6.51061e-16	15.1864	452	242	8327607
	others (7mer)	GCCCTGT	none	6.68286e-16	15.175	581	339	8327607
	others (7mer)	GAGAAGA	none	6.89479e-16	15.1615	503	280	8327607
	others (7mer)	GACAGGG	none	7.00896e-16	15.1543	468	254	8327607
	others (7mer)	CAGCTCA	none	7.42182e-16	15.1295	524	296	8327607
	others (7mer)	GTCTCTG	none	7.78446e-16	15.1088	541	309	8327607
	others (7mer)	TTTCTGA	none	8.09001e-16	15.0921	808	518	8327607
	others (7mer)	TTTCAGA	none	8.09109e-16	15.092	734	459	8327607
	others (7mer)	TGAGGCC	none	8.10197e-16	15.0914	554	319	8327607
	others (7mer)	TCTGAAA	none	8.26883e-16	15.0826	687	422	8327607
	others (7mer)	CTGAAGA	none	8.32728e-16	15.0795	567	329	8327607
	others (7mer)	TCTCTTC	none	8.34532e-16	15.0786	619	369	8327607
	others (7mer)	AGATGGA	none	8.87003e-16	15.0521	510	286	8327607
	others (7mer)	CCCAGGT	none	9.27638e-16	15.0326	577	337	8327607
	others (7mer)	GGCCTCT	none	9.33382e-16	15.0299	590	347	8327607
	others (7mer)	AATGTAT	none	9.47739e-16	15.0233	694	428	8327607
	others (7mer)	AAGCCAG	none	9.50803e-16	15.0219	523	296	8327607
	others (7mer)	TGGGGAC	none	9.65395e-16	15.0153	507	284	8327607
	others (7mer)	GCTGCTT	none	1.0089e-15	14.9962	613	365	8327607
	others (7mer)	AGGTGGA	none	1.04207e-15	14.9821	516	291	8327607
	others (7mer)	TCCACCT	none	1.15861e-15	14.9361	542	311	8327607
	others (7mer)	GTGTGTA	none	1.19671e-15	14.922	470	257	8327607
	others (7mer)	TAGCTGG	none	1.20792e-15	14.918	526	299	8327607
	others (7mer)	CCCCACT	none	1.21935e-15	14.9139	607	361	8327607
	others (7mer)	CATCTGT	none	1.34948e-15	14.8698	544	313	8327607
	others (7mer)	TGGCAGC	none	1.39983e-15	14.8539	532	304	8327607
	others (7mer)	ACCCTGT	none	1.4269e-15	14.8456	524	298	8327607
	others (7mer)	TGGGGCA	none	1.51657e-15	14.8191	571	334	8327607
	others (7mer)	CACACTG	none	1.59241e-15	14.7979	485	269	8327607
	others (7mer)	AGAGGCA	none	1.59691e-15	14.7967	489	272	8327607
	others (7mer)	GGGGCCT	none	1.73176e-15	14.7615	653	398	8327607
	others (7mer)	GGAGATG	none	1.83759e-15	14.7358	467	256	8327607
	others (7mer)	TAAAACA	none	1.87812e-15	14.7263	735	463	8327607
	others (7mer)	TGACCTC	none	1.8889e-15	14.7238	499	280	8327607
	others (7mer)	TGTGTCC	none	1.99537e-15	14.7	545	315	8327607
	others (7mer)	AGAAGCA	none	2.00768e-15	14.6973	516	293	8327607
	others (7mer)	CTCAAAA	none	2.05114e-15	14.688	642	390	8327607
	others (7mer)	GAGAAGC	none	2.06898e-15	14.6842	449	243	8327607
	others (7mer)	AAGGGAA	none	2.07687e-15	14.6826	554	322	8327607
	others (7mer)	AGTGGGG	none	2.14848e-15	14.6679	563	329	8327607
	others (7mer)	CAGTTTT	none	2.33616e-15	14.6315	825	536	8327607
	others (7mer)	ACACAGA	none	2.36633e-15	14.6259	439	236	8327607
	others (7mer)	ACAGACA	none	2.36633e-15	14.6259	439	236	8327607
	others (7mer)	ACCTGCC	none	2.40256e-15	14.6193	556	324	8327607
	others (7mer)	TTCTCAG	none	2.51112e-15	14.6001	618	372	8327607
	others (7mer)	CTTGGGA	none	2.67412e-15	14.5728	610	366	8327607
	others (7mer)	TGGTGGG	none	2.6772e-15	14.5723	619	373	8327607
	others (7mer)	ACCACTG	none	2.83974e-15	14.5467	468	258	8327607
	others (7mer)	CAGACAC	none	3.0532e-15	14.5152	408	214	8327607
	others (7mer)	AGAAGCC	none	3.1257e-15	14.5051	477	265	8327607
	others (7mer)	CTCCCTT	none	3.22756e-15	14.4911	687	427	8327607
	others (7mer)	ACACAGC	none	3.37125e-15	14.4722	398	207	8327607
	others (7mer)	CTCCTCA	none	3.51245e-15	14.4544	557	326	8327607
	others (7mer)	ACTGTGT	none	3.93153e-15	14.4054	550	321	8327607
	others (7mer)	CAGTGTG	none	4.04858e-15	14.3927	559	328	8327607
	others (7mer)	TGGGCCT	none	4.15285e-15	14.3817	649	398	8327607
	others (7mer)	TATTTAA	none	4.44917e-15	14.3517	1064	735	8327607
	others (7mer)	CTGTTTC	none	5.05438e-15	14.2963	643	394	8327607
	others (7mer)	CCAGGGG	none	5.47493e-15	14.2616	649	399	8327607
	others (7mer)	GGATGGG	none	5.545e-15	14.2561	496	281	8327607
	others (7mer)	CCTGGAC	none	5.70325e-15	14.2439	517	297	8327607
	others (7mer)	CTTTAAA	none	5.72411e-15	14.2423	888	591	8327607
	others (7mer)	CCTTCTG	none	5.77173e-15	14.2387	664	411	8327607
	others (7mer)	CCACTGT	none	5.77539e-15	14.2384	513	294	8327607
	others (7mer)	CATTTCC	none	5.88301e-15	14.2304	560	330	8327607
	others (7mer)	GTGGGGC	none	5.98505e-15	14.2229	543	317	8327607
	others (7mer)	GCATTTT	none	6.09691e-15	14.2149	763	490	8327607
	others (7mer)	TGGCCCC	none	6.30741e-15	14.2001	704	443	8327607
	others (7mer)	TGTGGTG	none	6.55282e-15	14.1836	588	352	8327607
	others (7mer)	CAGGATG	none	6.62882e-15	14.1786	486	274	8327607
	others (7mer)	TGTCTCC	none	6.68954e-15	14.1746	536	312	8327607
	others (7mer)	AAATGGA	none	6.70893e-15	14.1733	620	377	8327607
	others (7mer)	CCAGAAA	none	7.73263e-15	14.1117	538	314	8327607
	others (7mer)	ATATGTA	none	7.75136e-15	14.1106	564	334	8327607
	others (7mer)	AGGAGTT	none	7.93242e-15	14.1006	582	348	8327607
	others (7mer)	TGTCTTT	none	7.94121e-15	14.1001	847	559	8327607
	others (7mer)	CATTTTA	none	8.28569e-15	14.0817	886	591	8327607
	others (7mer)	TCCTCTT	none	8.30309e-15	14.0808	680	425	8327607
	others (7mer)	AACATTT	none	8.94804e-15	14.0483	866	575	8327607
	others (7mer)	CCCTGAG	none	9.10462e-15	14.0407	625	382	8327607
	others (7mer)	CTCCAGA	none	9.46998e-15	14.0237	528	307	8327607
	others (7mer)	TCAGAAG	none	9.99071e-15	14.0004	533	311	8327607
	others (7mer)	TGCATTT	none	1.03715e-14	13.9842	800	522	8327607
	others (7mer)	TTTGTGT	none	1.05239e-14	13.9778	931	629	8327607
	others (7mer)	TCTTTCC	none	1.08193e-14	13.9658	680	426	8327607
	others (7mer)	CTGAGGG	none	1.09732e-14	13.9597	596	360	8327607
	others (7mer)	CCTCAGT	none	1.11638e-14	13.9522	526	306	8327607
	others (7mer)	GGCCCCT	none	1.16705e-14	13.9329	696	439	8327607
	others (7mer)	TCCAGGC	none	1.22334e-14	13.9125	523	304	8327607
	others (7mer)	TGTGCCA	none	1.24109e-14	13.9062	571	341	8327607
	others (7mer)	GGGTGTG	none	1.27736e-14	13.8937	567	338	8327607
	others (7mer)	GTGGGGT	none	1.28654e-14	13.8906	511	295	8327607
	others (7mer)	TGGAGCC	none	1.29526e-14	13.8876	554	328	8327607
	others (7mer)	AAAGCAA	none	1.38183e-14	13.8595	632	389	8327607
	others (7mer)	CTCTGAG	none	1.40474e-14	13.8524	564	336	8327607
	others (7mer)	TCCCCTG	none	1.42712e-14	13.8455	690	435	8327607
	others (7mer)	TGTGTGG	none	1.43777e-14	13.8423	628	386	8327607
	others (7mer)	CCTGGTG	none	1.52513e-14	13.8167	629	387	8327607
	others (7mer)	GTGGGCA	none	1.54079e-14	13.8123	505	291	8327607
	others (7mer)	GCTCCTC	none	1.56611e-14	13.8052	535	314	8327607
	others (7mer)	ACTCTGT	none	1.60073e-14	13.7957	531	311	8327607
	others (7mer)	AGCCAGA	none	1.60154e-14	13.7955	493	282	8327607
	others (7mer)	TGTGGAA	none	1.71328e-14	13.7662	594	360	8327607
	others (7mer)	AGGAAAC	none	1.81917e-14	13.7401	470	265	8327607
	others (7mer)	GCACAGC	none	1.83265e-14	13.7369	415	224	8327607
	others (7mer)	GCCAGCA	none	1.86854e-14	13.7285	495	284	8327607
	others (7mer)	AACATGG	none	1.92915e-14	13.7146	508	294	8327607
	others (7mer)	GAGCAGA	none	2.16515e-14	13.6645	448	249	8327607
	others (7mer)	GGCCAGA	none	2.17652e-14	13.6622	497	286	8327607
	others (7mer)	AAAATCA	none	2.28179e-14	13.6417	724	464	8327607
	others (7mer)	ATGCCTG	none	2.28205e-14	13.6417	558	333	8327607
	others (7mer)	ACAGTGG	none	2.35265e-14	13.6284	461	259	8327607
	others (7mer)	CAGTATT	none	2.49856e-14	13.6023	533	314	8327607
	others (7mer)	ACAGATG	none	2.52865e-14	13.5971	470	266	8327607
	others (7mer)	AGAAAGG	none	2.58216e-14	13.588	551	328	8327607
	7mer MREs	ACTGAAA	hsa-miR-30a-3p	2.90807e-14	13.5364	598	365	8327607
	others (7mer)	TGATTTT	none	2.96445e-14	13.5281	1104	778	8327607
	others (7mer)	TGGAAGG	none	2.96878e-14	13.5274	562	337	8327607
	others (7mer)	AGAGGCT	none	2.99347e-14	13.5238	514	300	8327607
	others (7mer)	GAGCTGA	none	3.03142e-14	13.5184	493	284	8327607
	others (7mer)	CACACCC	none	3.21228e-14	13.4932	473	269	8327607
	others (7mer)	TGAGAAA	none	3.2269e-14	13.4912	676	427	8327607
	others (7mer)	TCCACCC	none	3.30624e-14	13.4807	524	308	8327607
	others (7mer)	TCCTGAC	none	3.36155e-14	13.4735	486	279	8327607
	others (7mer)	AGGGGCT	none	3.38008e-14	13.4711	564	339	8327607
	others (7mer)	ACAGAGG	none	3.59437e-14	13.4444	446	249	8327607
	others (7mer)	TTCAGTG	none	3.84567e-14	13.415	598	366	8327607
	others (7mer)	CCTTCCA	none	3.84567e-14	13.415	598	366	8327607
	others (7mer)	CCACCAT	none	3.90364e-14	13.4085	451	253	8327607
	others (7mer)	ACAGTGA	none	4.20272e-14	13.3765	460	260	8327607
	others (7mer)	TGGGAGC	none	4.31701e-14	13.3648	541	322	8327607
	others (7mer)	AGGAGCA	none	4.33962e-14	13.3625	481	276	8327607
	others (7mer)	TGCTGTT	none	4.42037e-14	13.3545	687	437	8327607
	others (7mer)	TGCTGTC	none	4.55803e-14	13.3412	533	316	8327607
	others (7mer)	TCTGTGA	none	4.57185e-14	13.3399	587	358	8327607
	others (7mer)	TATATGT	none	4.69143e-14	13.3287	606	373	8327607
	others (7mer)	TGCCCAC	none	4.74692e-14	13.3236	538	320	8327607
	others (7mer)	GCTGGCC	none	4.77714e-14	13.3208	611	377	8327607
	others (7mer)	AAGGAGA	none	5.03301e-14	13.2982	517	304	8327607
	others (7mer)	TCAGCTG	none	5.29735e-14	13.2759	553	332	8327607
	others (7mer)	GGGAAGC	none	5.34461e-14	13.2721	463	263	8327607
	others (7mer)	AAGAAGA	none	5.71559e-14	13.2429	600	369	8327607
	others (7mer)	TAAAAAC	none	6.29297e-14	13.2011	674	428	8327607
	others (7mer)	TCACCTG	none	6.61719e-14	13.1793	543	325	8327607
	others (7mer)	TCTCAGA	none	6.64567e-14	13.1775	521	308	8327607
	others (7mer)	TCAGAGC	none	6.83549e-14	13.1652	462	263	8327607
	others (7mer)	ACAGGAG	none	6.89376e-14	13.1615	458	260	8327607
	others (7mer)	AGCCAAG	none	6.94411e-14	13.1584	500	292	8327607
	others (7mer)	CTCTGGC	none	7.08766e-14	13.1495	585	358	8327607
	others (7mer)	TTCAGAG	none	7.25907e-14	13.1391	567	344	8327607
	others (7mer)	GGCACTG	none	7.46095e-14	13.1272	501	293	8327607
	others (7mer)	GCTCACT	none	7.61499e-14	13.1183	497	290	8327607
	others (7mer)	TCTTCTC	none	7.684e-14	13.1144	591	363	8327607
	others (7mer)	ATGTATT	none	7.83843e-14	13.1058	724	469	8327607
	others (7mer)	CCTTGGC	none	7.98913e-14	13.0975	620	386	8327607
	others (7mer)	CTTAAAA	none	8.19664e-14	13.0864	810	539	8327607
	others (7mer)	CTGTAAA	none	8.42583e-14	13.0744	574	350	8327607
	others (7mer)	GGAAGCA	none	8.73558e-14	13.0587	461	263	8327607
	others (7mer)	GACCTCA	none	9.07588e-14	13.0421	433	242	8327607
	others (7mer)	AGGAAAT	none	9.33121e-14	13.0301	599	370	8327607
	others (7mer)	TTTCAGT	none	9.70837e-14	13.0129	739	482	8327607
	others (7mer)	GACCCAG	none	1.02065e-13	12.9911	463	265	8327607
	others (7mer)	AGGGACA	none	1.06931e-13	12.9709	439	247	8327607
	others (7mer)	TGAAGAA	none	1.15418e-13	12.9377	656	416	8327607
	others (7mer)	CTGTGTA	none	1.18304e-13	12.927	486	283	8327607
	others (7mer)	GCAGAAG	none	1.19043e-13	12.9243	465	267	8327607
	others (7mer)	CAGAGGT	none	1.20527e-13	12.9189	482	280	8327607
	others (7mer)	CAGGTGT	none	1.20721e-13	12.9182	521	310	8327607
	others (7mer)	CACCCCT	none	1.23353e-13	12.9088	585	360	8327607
	others (7mer)	TATAAAA	none	1.26449e-13	12.8981	900	615	8327607
	7mer MREs	CTGTGAA	hsa-miR-27a-3p	1.26653e-13	12.8974	470	271	8327607
	others (7mer)	TGGCTGT	none	1.27734e-13	12.8937	595	368	8327607
	others (7mer)	CTGTATT	none	1.3869e-13	12.858	587	362	8327607
	others (7mer)	TGGCTTT	none	1.39315e-13	12.856	747	490	8327607
	others (7mer)	CGGGAGG	none	1.47805e-13	12.8303	380	204	8327607
	others (7mer)	GGCCTCA	none	1.53908e-13	12.8127	507	300	8327607
	others (7mer)	TCTCCTT	none	1.56393e-13	12.8058	677	434	8327607
	others (7mer)	AGTGGCT	none	1.57507e-13	12.8027	525	314	8327607
	others (7mer)	CCCACAC	none	1.61111e-13	12.7929	469	271	8327607
	others (7mer)	ACAGAAG	none	1.61111e-13	12.7929	469	271	8327607
	others (7mer)	CTTTCTT	none	1.62939e-13	12.788	878	598	8327607
	others (7mer)	AGTCCCA	none	1.83677e-13	12.7359	475	276	8327607
	others (7mer)	AGAGGGG	none	1.91632e-13	12.7175	528	317	8327607
	others (7mer)	AGTATTT	none	1.96664e-13	12.7063	771	511	8327607
	others (7mer)	AGGTGTG	none	1.97367e-13	12.7047	542	328	8327607
	others (7mer)	TTCCAGC	none	1.97989e-13	12.7034	533	321	8327607
	others (7mer)	GCCACCT	none	1.99037e-13	12.7011	502	297	8327607
	others (7mer)	TCTCTTT	none	2.00497e-13	12.6979	821	552	8327607
	others (7mer)	AGAAGGA	none	2.01926e-13	12.6948	511	304	8327607
	others (7mer)	GAGGCCC	none	2.02937e-13	12.6926	547	332	8327607
	others (7mer)	CCATGCC	none	2.03717e-13	12.691	520	311	8327607
	others (7mer)	TGAAATA	none	2.10069e-13	12.6776	714	465	8327607
	others (7mer)	GTGCTGT	none	2.15926e-13	12.6657	512	305	8327607
	others (7mer)	ACTGCTG	none	2.1755e-13	12.6624	521	312	8327607
	others (7mer)	TTCTGTA	none	2.18448e-13	12.6607	619	389	8327607
	others (7mer)	CCAGACC	none	2.37377e-13	12.6246	470	273	8327607
	others (7mer)	ACCCACC	none	2.50535e-13	12.6011	475	277	8327607
	others (7mer)	TCCAGCT	none	2.55844e-13	12.592	560	343	8327607
	others (7mer)	TCTGCCA	none	2.6935e-13	12.5697	547	333	8327607
	others (7mer)	GTTTTAT	none	2.76622e-13	12.5581	852	579	8327607
	others (7mer)	CCCTCAC	none	2.81283e-13	12.5509	534	323	8327607
	others (7mer)	TGGCAGG	none	2.82297e-13	12.5493	557	341	8327607
	others (7mer)	CAGCACA	none	2.83411e-13	12.5476	443	253	8327607
	others (7mer)	TTTCATT	none	3.01008e-13	12.5214	1029	727	8327607
	others (7mer)	GTCACTG	none	3.06327e-13	12.5138	444	254	8327607
	others (7mer)	CCTTTTC	none	3.19236e-13	12.4959	697	453	8327607
	others (7mer)	TCCTCAC	none	3.23861e-13	12.4896	470	274	8327607
	others (7mer)	GCCAAGG	none	3.61249e-13	12.4422	502	299	8327607
	others (7mer)	GTGGCCT	none	3.70325e-13	12.4314	543	331	8327607
	others (7mer)	TTCCTCA	none	3.9171e-13	12.407	591	369	8327607
	others (7mer)	ACCACCA	none	4.12745e-13	12.3843	415	233	8327607
	others (7mer)	CTGTTCT	none	4.3117e-13	12.3654	652	418	8327607
	others (7mer)	TACAGAA	none	4.41527e-13	12.355	483	285	8327607
	others (7mer)	CAGGACC	none	4.41826e-13	12.3547	453	262	8327607
	others (7mer)	ACTAAAA	none	4.50024e-13	12.3468	694	452	8327607
	others (7mer)	TGGTCTC	none	4.56582e-13	12.3405	510	306	8327607
	others (7mer)	CAGAAAG	none	4.56718e-13	12.3404	519	313	8327607
	others (7mer)	CAGCAGT	none	4.83647e-13	12.3155	467	273	8327607
	others (7mer)	AGCTCAG	none	4.99553e-13	12.3014	498	297	8327607
	others (7mer)	ATTTCTG	none	5.13221e-13	12.2897	718	472	8327607
	others (7mer)	ATGGAGA	none	5.3269e-13	12.2735	477	281	8327607
	others (7mer)	CTGCCAT	none	5.3645e-13	12.2705	508	305	8327607
	others (7mer)	ATGGTGG	none	5.80897e-13	12.2359	487	289	8327607
	others (7mer)	GGAGTGG	none	5.90785e-13	12.2286	514	310	8327607
	others (7mer)	CACGCCT	none	5.98297e-13	12.2231	299	149	8327607
	others (7mer)	CAAAACA	none	6.2935e-13	12.2011	566	351	8327607
	others (7mer)	ACTGTGG	none	6.64862e-13	12.1773	489	291	8327607
	others (7mer)	CCCCAAA	none	6.99373e-13	12.1553	535	327	8327607
	others (7mer)	TGCCAGC	none	7.14866e-13	12.1458	540	331	8327607
	others (7mer)	CACCAGG	none	7.81999e-13	12.1068	487	290	8327607
	others (7mer)	TCTGGAA	none	7.89089e-13	12.1029	570	355	8327607
	others (7mer)	CAGACTG	none	7.91573e-13	12.1015	474	280	8327607
	others (7mer)	TCAGCCC	none	8.00905e-13	12.0964	528	322	8327607
	others (7mer)	GGCTTCT	none	8.13199e-13	12.0898	561	348	8327607
	others (7mer)	AAATGCA	none	8.29195e-13	12.0813	600	379	8327607
	others (7mer)	TGCACTC	none	8.41232e-13	12.0751	497	298	8327607
	others (7mer)	AAAGGGA	none	8.51207e-13	12.07	529	323	8327607
	others (7mer)	ATCTCAG	none	9.12207e-13	12.0399	463	272	8327607
	others (7mer)	TTTCTGG	none	9.47329e-13	12.0235	716	473	8327607
	others (7mer)	GGATCAC	none	9.6999e-13	12.0132	358	193	8327607
	others (7mer)	TTGCTGT	none	1.00985e-12	11.9957	675	440	8327607
	others (7mer)	CCATTTT	none	1.01677e-12	11.9928	767	515	8327607
	others (7mer)	TCTGTAT	none	1.0201e-12	11.9914	532	326	8327607
	others (7mer)	ATTTGTA	none	1.02409e-12	11.9897	784	529	8327607
	others (7mer)	TGTTCTG	none	1.17118e-12	11.9314	673	439	8327607
	others (7mer)	GCTCAGG	none	1.19538e-12	11.9225	507	307	8327607
	others (7mer)	GGAAAAC	none	1.23248e-12	11.9092	450	263	8327607
	others (7mer)	TCCTCCA	none	1.24201e-12	11.9059	540	333	8327607
	others (7mer)	CTGAAAT	none	1.25557e-12	11.9012	618	395	8327607
	others (7mer)	GAGCCCC	none	1.35579e-12	11.8678	575	361	8327607
	others (7mer)	AAGCAGA	none	1.36474e-12	11.865	491	295	8327607
	others (7mer)	CTTCTGG	none	1.38753e-12	11.8578	620	397	8327607
	others (7mer)	GAAAGCA	none	1.45179e-12	11.8381	483	289	8327607
	others (7mer)	CTCCTTT	none	1.58235e-12	11.8007	701	463	8327607
	others (7mer)	ACAGGGA	none	1.59224e-12	11.798	428	247	8327607
	others (7mer)	GGCATGG	none	1.59789e-12	11.7965	480	287	8327607
	others (7mer)	AGAAACC	none	1.67526e-12	11.7759	450	264	8327607
	others (7mer)	TGGCCAC	none	1.75855e-12	11.7548	477	285	8327607
	others (7mer)	CATTTCA	none	1.77519e-12	11.7508	625	402	8327607
	others (7mer)	CTCTCCA	none	1.85689e-12	11.7312	547	340	8327607
	others (7mer)	GCACAGA	none	1.87317e-12	11.7274	397	224	8327607
	others (7mer)	GGCCAGC	none	1.8795e-12	11.726	533	329	8327607
	others (7mer)	TTCCAGG	none	1.91959e-12	11.7168	562	352	8327607
	others (7mer)	GAAACTG	none	1.94321e-12	11.7115	492	297	8327607
	others (7mer)	CCTTCAG	none	2.04331e-12	11.6897	568	357	8327607
	others (7mer)	CTTCTGC	none	2.04331e-12	11.6897	568	357	8327607
	others (7mer)	TTCCCCT	none	2.04592e-12	11.6891	659	430	8327607
	others (7mer)	TGTGAAA	none	2.08142e-12	11.6816	702	465	8327607
	others (7mer)	CTGAGAA	none	2.1421e-12	11.6692	540	335	8327607
	others (7mer)	GCCTCCA	none	2.15859e-12	11.6658	512	313	8327607
	others (7mer)	AGCTGGA	none	2.15859e-12	11.6658	512	313	8327607
	others (7mer)	TGGGGTT	none	2.19504e-12	11.6586	604	386	8327607
	others (7mer)	TGTCACC	none	2.21463e-12	11.6547	441	258	8327607
	others (7mer)	GACAGTG	none	2.28468e-12	11.6412	416	239	8327607
	others (7mer)	AAAGCTG	none	2.36735e-12	11.6257	561	352	8327607
	others (7mer)	TTGCTTT	none	2.55157e-12	11.5932	948	670	8327607
	others (7mer)	CTCACCT	none	2.68351e-12	11.5713	525	324	8327607
	others (7mer)	AAACAGC	none	2.80295e-12	11.5524	440	258	8327607
	others (7mer)	TCTGGCC	none	2.81255e-12	11.5509	574	363	8327607
	others (7mer)	AAGAGGA	none	3.00861e-12	11.5216	499	304	8327607
	others (7mer)	ACCCAGA	none	3.1428e-12	11.5027	433	253	8327607
	others (7mer)	GGTGGGC	none	3.27999e-12	11.4841	538	335	8327607
	others (7mer)	TTGTACA	none	3.4689e-12	11.4598	539	336	8327607
	others (7mer)	GCAGAAA	none	3.47375e-12	11.4592	474	285	8327607
	others (7mer)	CTTGAAC	none	3.57797e-12	11.4464	530	329	8327607
	others (7mer)	AAAAATC	none	3.71741e-12	11.4298	694	461	8327607
	others (7mer)	TGGAAAT	none	3.78345e-12	11.4221	641	418	8327607
	others (7mer)	CAGGGTG	none	3.95359e-12	11.403	527	327	8327607
	others (7mer)	GGGTGGA	none	4.06941e-12	11.3905	481	291	8327607
	others (7mer)	TGCTTCC	none	4.25002e-12	11.3716	577	367	8327607
	others (7mer)	CATGCCT	none	4.36853e-12	11.3597	524	325	8327607
	others (7mer)	GAGGGGG	none	4.45826e-12	11.3508	568	360	8327607
	others (7mer)	TTTCTGC	none	4.53866e-12	11.3431	645	422	8327607
	others (7mer)	AGCCATG	none	4.61446e-12	11.3359	456	272	8327607
	others (7mer)	TTGAAAA	none	4.65044e-12	11.3325	949	674	8327607
	others (7mer)	GGGCCTC	none	4.66342e-12	11.3313	559	353	8327607
	others (7mer)	AATACAA	none	4.70413e-12	11.3275	574	365	8327607
	others (7mer)	GACACAG	none	4.75514e-12	11.3228	380	214	8327607
	others (7mer)	TGCTTCT	none	4.7606e-12	11.3223	662	436	8327607
	others (7mer)	AGGCCCC	none	5.14646e-12	11.2885	601	387	8327607
	others (7mer)	GAGCTGC	none	5.28158e-12	11.2772	467	281	8327607
	others (7mer)	CTCTGGA	none	5.29236e-12	11.2764	537	336	8327607
	others (7mer)	AATGTAA	none	5.33615e-12	11.2728	670	443	8327607
	others (7mer)	GTGCTGC	none	5.35286e-12	11.2714	490	299	8327607
	others (7mer)	TGTCCCT	none	5.76783e-12	11.239	573	365	8327607
	others (7mer)	CTGTAGT	none	5.80425e-12	11.2363	473	286	8327607
	others (7mer)	AGGCCCT	none	6.06662e-12	11.2171	569	362	8327607
	others (7mer)	GGAAGTG	none	6.18186e-12	11.2089	474	287	8327607
	others (7mer)	GGGCTGT	none	6.2395e-12	11.2049	516	320	8327607
	others (7mer)	CTCTGAA	none	6.2792e-12	11.2021	545	343	8327607
	others (7mer)	CCCTCAG	none	6.38375e-12	11.1949	575	367	8327607
	others (7mer)	ACCTCCT	none	6.40627e-12	11.1934	507	313	8327607
	others (7mer)	CGCCTGT	none	6.47103e-12	11.189	321	171	8327607
	others (7mer)	TTTCTCA	none	6.48915e-12	11.1878	730	493	8327607
	others (7mer)	TTTCCAT	none	6.49329e-12	11.1875	691	461	8327607
	others (7mer)	ATTTATA	none	6.94079e-12	11.1586	874	613	8327607
	others (7mer)	GACCCTG	none	6.94958e-12	11.158	499	307	8327607
	others (7mer)	GCCTGCA	none	6.99033e-12	11.1555	518	322	8327607
	others (7mer)	CACTGAA	none	7.18698e-12	11.1435	481	293	8327607
	others (7mer)	CTAAAAA	none	7.28456e-12	11.1376	733	496	8327607
	others (7mer)	GGACAGC	none	7.61379e-12	11.1184	390	223	8327607
	others (7mer)	GTGTGGG	none	7.68334e-12	11.1144	539	339	8327607
	others (7mer)	TGGCCCA	none	8.22743e-12	11.0847	560	356	8327607
	others (7mer)	AAGGAGG	none	8.30225e-12	11.0808	488	299	8327607
	others (7mer)	TTTTGAA	none	8.4264e-12	11.0744	1112	816	8327607
	others (7mer)	TTCCCAC	none	8.63131e-12	11.0639	498	307	8327607
	others (7mer)	GCACACA	none	8.88509e-12	11.0513	392	225	8327607
	others (7mer)	ACAGCCA	none	9.04615e-12	11.0435	422	248	8327607
	others (7mer)	TTGGCCA	none	9.09838e-12	11.041	572	366	8327607
	others (7mer)	CAGACCC	none	9.13455e-12	11.0393	453	272	8327607
	others (7mer)	GCTGGAA	none	9.16366e-12	11.0379	485	297	8327607
	others (7mer)	GAGGACA	none	9.30074e-12	11.0315	401	232	8327607
	others (7mer)	TTCTCCA	none	9.45001e-12	11.0246	588	379	8327607
	others (7mer)	GAGGGCA	none	9.72136e-12	11.0123	463	280	8327607
	others (7mer)	ATAAAGA	none	9.85548e-12	11.0063	620	405	8327607
	others (7mer)	CTTCAGA	none	9.92123e-12	11.0034	534	336	8327607
	others (7mer)	TCAGCTC	none	9.99652e-12	11.0002	468	284	8327607
	others (7mer)	GGCCAAG	none	1.0114e-11	10.9951	482	295	8327607
	others (7mer)	CATTTTG	none	1.02669e-11	10.9886	777	534	8327607
	others (7mer)	TTTTCAT	none	1.05341e-11	10.9774	1011	731	8327607
	others (7mer)	CTTGGCC	none	1.08367e-11	10.9651	596	386	8327607
	others (7mer)	GAGTGGG	none	1.08818e-11	10.9633	502	311	8327607
	others (7mer)	AGCAGAA	none	1.11624e-11	10.9522	479	293	8327607
	others (7mer)	GGGCCCA	none	1.11683e-11	10.952	561	358	8327607
	others (7mer)	AAAGGAG	none	1.14085e-11	10.9428	522	327	8327607
	others (7mer)	GGTGACA	none	1.1607e-11	10.9353	404	235	8327607
	others (7mer)	GAGAGGC	none	1.16381e-11	10.9341	430	255	8327607
	others (7mer)	GGCTCAG	none	1.18328e-11	10.9269	494	305	8327607
	others (7mer)	GGGACCC	none	1.18328e-11	10.9269	494	305	8327607
	others (7mer)	CTTTTTC	none	1.20812e-11	10.9179	842	589	8327607
	others (7mer)	ATTTCCT	none	1.33123e-11	10.8757	681	456	8327607
	others (7mer)	AGAAACT	none	1.36476e-11	10.8649	565	362	8327607
	others (7mer)	GACTCTG	none	1.37665e-11	10.8612	464	282	8327607
	others (7mer)	AATGGAA	none	1.40494e-11	10.8523	586	379	8327607
	others (7mer)	AGGCATG	none	1.5572e-11	10.8077	466	284	8327607
	others (7mer)	TGCTCAG	none	1.58987e-11	10.7986	538	341	8327607
	others (7mer)	GCTCTGG	none	1.59211e-11	10.798	558	357	8327607
	others (7mer)	GAATGTG	none	1.6543e-11	10.7814	524	330	8327607
	others (7mer)	GCTGTTT	none	1.7545e-11	10.7558	633	418	8327607
	others (7mer)	TGGCTTC	none	1.85325e-11	10.7321	556	356	8327607
	others (7mer)	TGTCCTC	none	1.8867e-11	10.7243	507	317	8327607
	others (7mer)	ACCTGGA	none	1.89518e-11	10.7223	460	280	8327607
	others (7mer)	CTGTGGT	none	1.94747e-11	10.7105	532	337	8327607
	others (7mer)	CAGAGTG	none	2.01025e-11	10.6968	489	303	8327607
	others (7mer)	AGAACAG	none	2.09058e-11	10.6797	457	278	8327607
	others (7mer)	CTCTACT	none	2.245e-11	10.6488	449	272	8327607
	others (7mer)	CTCCATC	none	2.32868e-11	10.6329	436	262	8327607
	others (7mer)	TGGCAGA	none	2.38427e-11	10.6226	492	306	8327607
	others (7mer)	TCTGGCT	none	2.39598e-11	10.6205	587	382	8327607
	others (7mer)	ACTGTGC	none	2.40356e-11	10.6191	441	266	8327607
	others (7mer)	TGGCCAA	none	2.49314e-11	10.6033	517	326	8327607
	others (7mer)	AAACCAG	none	2.51614e-11	10.5993	474	292	8327607
	others (7mer)	CTTGGGG	none	2.60378e-11	10.5844	626	414	8327607
	others (7mer)	TCACCAT	none	2.64875e-11	10.577	438	264	8327607
	others (7mer)	TAGAAAA	none	2.69423e-11	10.5696	722	493	8327607
	others (7mer)	TCCATCT	none	2.69606e-11	10.5693	499	312	8327607
	others (7mer)	TTGGAAA	none	2.87754e-11	10.541	718	490	8327607
	others (7mer)	GCTGGTC	none	2.89292e-11	10.5387	467	287	8327607
	others (7mer)	CCTCACT	none	2.89307e-11	10.5386	510	321	8327607
	others (7mer)	CAGCTGA	none	2.91306e-11	10.5357	486	302	8327607
	others (7mer)	TGACAGA	none	3.00967e-11	10.5215	463	284	8327607
	others (7mer)	CTGAGCT	none	3.06814e-11	10.5131	551	354	8327607
	others (7mer)	AAACCCC	none	3.17475e-11	10.4983	450	274	8327607
	others (7mer)	AAAACAT	none	3.28158e-11	10.4839	710	484	8327607
	others (7mer)	AGGAGCT	none	3.29682e-11	10.4819	493	308	8327607
	others (7mer)	GGGTTTT	none	3.34105e-11	10.4761	665	447	8327607
	others (7mer)	GAAATGG	none	3.40737e-11	10.4676	484	301	8327607
	others (7mer)	CACAGGA	none	3.4265e-11	10.4651	424	254	8327607
	others (7mer)	CAGAAAC	none	3.54323e-11	10.4506	429	258	8327607
	others (7mer)	GCTCCCT	none	3.74334e-11	10.4267	581	379	8327607
	others (7mer)	TCTTCCA	none	3.85403e-11	10.4141	566	367	8327607
	others (7mer)	CAGATGT	none	3.9333e-11	10.4052	477	296	8327607
	others (7mer)	ATTTCTT	none	3.95892e-11	10.4024	940	678	8327607
	others (7mer)	CAGTGTC	none	4.00493e-11	10.3974	440	267	8327607
	others (7mer)	GAAACCA	none	4.14825e-11	10.3821	436	264	8327607
	others (7mer)	CCATGTT	none	4.33297e-11	10.3632	553	357	8327607
	others (7mer)	CACAGAC	none	4.34953e-11	10.3616	371	214	8327607
	others (7mer)	GCCAGGT	none	4.38538e-11	10.358	460	283	8327607
	others (7mer)	AAACTGT	none	4.48951e-11	10.3478	585	383	8327607
	others (7mer)	AAAACAC	none	4.54161e-11	10.3428	494	310	8327607
	others (7mer)	TGTTTCC	none	4.54676e-11	10.3423	612	405	8327607
	others (7mer)	ACCTGAG	none	4.92858e-11	10.3073	481	300	8327607
	others (7mer)	AGGCCCA	none	5.09054e-11	10.2932	501	316	8327607
	others (7mer)	TGGCTCT	none	5.20458e-11	10.2836	583	382	8327607
	others (7mer)	TCATTTC	none	5.83042e-11	10.2343	607	402	8327607
	others (7mer)	AGCATTT	none	5.90214e-11	10.229	657	443	8327607
	others (7mer)	TGAGGCT	none	5.97081e-11	10.224	529	339	8327607
	others (7mer)	TGCAGCT	none	5.98412e-11	10.223	524	335	8327607
	others (7mer)	AGAGCCC	none	6.09064e-11	10.2153	480	300	8327607
	others (7mer)	ATTTCAG	none	6.37087e-11	10.1958	620	413	8327607
	others (7mer)	AAAGAAG	none	6.46283e-11	10.1896	604	400	8327607
	others (7mer)	ACCACAC	none	6.50188e-11	10.187	343	194	8327607
	others (7mer)	TGAGCCC	none	6.94931e-11	10.1581	527	338	8327607
	others (7mer)	CAGGGTC	none	7.2015e-11	10.1426	445	273	8327607
	others (7mer)	CCTCTGA	none	7.30106e-11	10.1366	528	339	8327607
	others (7mer)	GCAGCTC	none	7.64341e-11	10.1167	446	274	8327607
	7mer MREs	CATCTCA	hsa-miR-143-3p	7.69276e-11	10.1139	341	193	8327607
	others (7mer)	CAAAATA	none	7.82448e-11	10.1065	625	418	8327607
	others (7mer)	GGATGGA	none	7.9348e-11	10.1005	419	253	8327607
	others (7mer)	TGAGGAA	none	8.08714e-11	10.0922	525	337	8327607
	others (7mer)	GAGCTGT	none	8.50728e-11	10.0702	462	287	8327607
	others (7mer)	AACAGAG	none	9.32064e-11	10.0306	440	270	8327607
	others (7mer)	CTGTGAC	none	9.32064e-11	10.0306	440	270	8327607
	others (7mer)	AGTAGAG	none	9.33763e-11	10.0298	408	245	8327607
	others (7mer)	CTGGAAT	none	9.41007e-11	10.0264	523	336	8327607
	others (7mer)	CACCCTC	none	9.47531e-11	10.0234	508	324	8327607
	others (7mer)	GGGACTG	none	9.52402e-11	10.0212	464	289	8327607
	others (7mer)	TTCCTGA	none	9.8106e-11	10.0083	603	401	8327607
	others (7mer)	TCCAGAA	none	9.96336e-11	10.0016	499	317	8327607
	others (7mer)	GTGGCAC	none	1.01016e-10	9.99561	387	229	8327607
	others (7mer)	GACAGCA	none	1.01248e-10	9.99461	374	219	8327607
	others (7mer)	TGGAAAC	none	1.01769e-10	9.99239	470	294	8327607
	others (7mer)	TTCTGTC	none	1.04589e-10	9.98051	551	359	8327607
	others (7mer)	CTCCCCC	none	1.11787e-10	9.95161	733	509	8327607
	others (7mer)	ACCTGTA	none	1.13303e-10	9.94576	402	241	8327607
	others (7mer)	GCTGTGC	none	1.13568e-10	9.94474	472	296	8327607
	others (7mer)	TTCTGCT	none	1.13784e-10	9.94392	640	432	8327607
	others (7mer)	GCTTCTC	none	1.15948e-10	9.93574	492	312	8327607
	others (7mer)	GACCTGG	none	1.18935e-10	9.92469	468	293	8327607
	others (7mer)	TGTGGAG	none	1.2128e-10	9.91621	518	333	8327607
	others (7mer)	AGGTGGC	none	1.21633e-10	9.91495	454	282	8327607
	others (7mer)	GAGGGTG	none	1.21827e-10	9.91426	488	309	8327607
	others (7mer)	AGAAAGC	none	1.24491e-10	9.90486	464	290	8327607
	others (7mer)	CTTTTGT	none	1.25248e-10	9.90223	876	630	8327607
	others (7mer)	CCCCGCC	none	1.28313e-10	9.89173	509	326	8327607
	others (7mer)	CAGTGAA	none	1.28595e-10	9.89078	494	314	8327607
	others (7mer)	TACTAAA	none	1.33623e-10	9.87412	567	373	8327607
	others (7mer)	AGGGAGC	none	1.34459e-10	9.87141	451	280	8327607
	others (7mer)	CAGCATC	none	1.37431e-10	9.86191	396	237	8327607
	others (7mer)	AAATATG	none	1.39796e-10	9.85451	634	428	8327607
	others (7mer)	GGAGACA	none	1.40102e-10	9.85355	383	227	8327607
	7mer MREs	TGTTTAC	hsa-miR-30a-5p	1.41716e-10	9.84858	563	370	8327607
	others (7mer)	GCACTCC	none	1.44023e-10	9.84157	457	285	8327607
	others (7mer)	GAGTGCA	none	1.46456e-10	9.83429	443	274	8327607
	others (7mer)	CGTGTGT	none	1.47557e-10	9.83104	263	137	8327607
	others (7mer)	ACAAAAT	none	1.48532e-10	9.82818	670	458	8327607
	others (7mer)	TATGTGT	none	1.50268e-10	9.82313	559	367	8327607
	others (7mer)	ACGCCTG	none	1.50616e-10	9.82213	278	148	8327607
	others (7mer)	GCTGGTG	none	1.52074e-10	9.81794	533	346	8327607
	others (7mer)	CCAGGAT	none	1.52711e-10	9.81613	439	271	8327607
	others (7mer)	ACCCTGG	none	1.54504e-10	9.81106	523	338	8327607
	others (7mer)	ACTCAGG	none	1.55145e-10	9.80926	444	275	8327607
	others (7mer)	CCACACA	none	1.56329e-10	9.80596	407	246	8327607
	others (7mer)	GTCTGGG	none	1.57769e-10	9.80198	493	314	8327607
	others (7mer)	TGTGGGA	none	1.60785e-10	9.79375	529	343	8327607
	others (7mer)	GAAGATG	none	1.68406e-10	9.77364	455	284	8327607
	others (7mer)	AACAGCA	none	1.72451e-10	9.76333	427	262	8327607
	others (7mer)	CAGATGG	none	1.7393e-10	9.75963	446	277	8327607
	others (7mer)	GTGGAAA	none	1.74539e-10	9.75811	485	308	8327607
	others (7mer)	TGAGCAG	none	1.74641e-10	9.75785	495	316	8327607
	others (7mer)	CCCTTTC	none	1.7843e-10	9.74853	601	402	8327607
	others (7mer)	CTCACAG	none	1.81604e-10	9.74088	442	274	8327607
	others (7mer)	TGTCTCA	none	1.81824e-10	9.74035	511	329	8327607
	others (7mer)	ATATATG	none	1.83272e-10	9.7369	501	321	8327607
	others (7mer)	GAGGTTG	none	1.83844e-10	9.73555	491	313	8327607
	others (7mer)	GGACACA	none	1.8631e-10	9.72976	361	211	8327607
	others (7mer)	ACCATGT	none	1.86419e-10	9.72951	433	267	8327607
	others (7mer)	GGCTCCT	none	1.95734e-10	9.70833	549	360	8327607
	others (7mer)	ATAAAAG	none	1.97188e-10	9.70512	643	437	8327607
	others (7mer)	CCCCTGG	none	1.97671e-10	9.70406	732	511	8327607
	others (7mer)	TTATTTC	none	2.00903e-10	9.69701	776	548	8327607
	others (7mer)	TGCAGAA	none	2.2196e-10	9.65372	510	329	8327607
	others (7mer)	TGCCACA	none	2.27768e-10	9.64251	446	278	8327607
	others (7mer)	GGGGTTT	none	2.30146e-10	9.638	558	368	8327607
	others (7mer)	TTAAATA	none	2.33103e-10	9.63245	913	665	8327607
	others (7mer)	TCAGAGG	none	2.36234e-10	9.62666	471	298	8327607
	others (7mer)	TCTGGAG	none	2.38085e-10	9.62327	527	343	8327607
	others (7mer)	CTATTTT	none	2.41852e-10	9.61645	847	609	8327607
	others (7mer)	TCTTCAG	none	2.44234e-10	9.61219	554	365	8327607
	others (7mer)	CAGTGGT	none	2.46817e-10	9.60762	462	291	8327607
	others (7mer)	TCTGCTT	none	2.61041e-10	9.58329	639	435	8327607
	others (7mer)	TCACAGC	none	2.62271e-10	9.58125	397	240	8327607
	others (7mer)	ACTGGGA	none	2.66368e-10	9.57452	444	277	8327607
	others (7mer)	CATCTCC	none	2.66575e-10	9.57418	425	262	8327607
	others (7mer)	TATAAAT	none	2.76243e-10	9.55871	793	564	8327607
	others (7mer)	GCTGTCT	none	2.9067e-10	9.5366	485	310	8327607
	others (7mer)	TCACAGA	none	3.04005e-10	9.51712	432	268	8327607
	others (7mer)	GGAAATA	none	3.18933e-10	9.4963	457	288	8327607
	others (7mer)	GTGGGAA	none	3.36401e-10	9.47314	458	289	8327607
	others (7mer)	CTCAGGC	none	3.38535e-10	9.4704	483	309	8327607
	others (7mer)	ACTGTTT	none	3.44185e-10	9.46321	682	472	8327607
	others (7mer)	AAGCAAA	none	3.45007e-10	9.46217	584	391	8327607
	others (7mer)	GAAAAGG	none	3.5113e-10	9.45453	499	322	8327607
	others (7mer)	CACTCTG	none	3.53123e-10	9.45207	494	318	8327607
	others (7mer)	AGGCCTC	none	3.56604e-10	9.44781	479	306	8327607
	others (7mer)	TATTTGT	none	3.60006e-10	9.44369	835	601	8327607
	others (7mer)	GAGACTG	none	3.6579e-10	9.43677	421	260	8327607
	others (7mer)	GCTGAGC	none	3.88058e-10	9.4111	446	280	8327607
	others (7mer)	AACTGTG	none	3.89086e-10	9.40995	496	320	8327607
	others (7mer)	CCAGTGG	none	3.94122e-10	9.40437	517	337	8327607
	others (7mer)	TATATAA	none	4.07722e-10	9.38964	687	477	8327607
	others (7mer)	TGGGACT	none	4.12801e-10	9.38426	487	313	8327607
	others (7mer)	CCATCTG	none	4.15876e-10	9.38104	472	301	8327607
	others (7mer)	AGCCTGC	none	4.21276e-10	9.37543	508	330	8327607
	others (7mer)	CCCTTTT	none	4.31638e-10	9.36488	738	520	8327607
	others (7mer)	TGGAGGC	none	4.35378e-10	9.36113	483	310	8327607
	others (7mer)	TGGGACC	none	4.36297e-10	9.36022	458	290	8327607
	others (7mer)	GAAGAAG	none	4.37699e-10	9.35882	468	298	8327607
	others (7mer)	CAGTGAC	none	4.40142e-10	9.35641	387	234	8327607
	others (7mer)	AACCAAA	none	4.46338e-10	9.35034	541	357	8327607
	others (7mer)	ATGTACA	none	4.66058e-10	9.33156	430	268	8327607
	others (7mer)	GTGCCTT	none	4.66125e-10	9.3315	542	358	8327607
	others (7mer)	AAAAAGT	none	4.69498e-10	9.32837	805	577	8327607
	others (7mer)	GGAGCCT	none	4.71024e-10	9.32696	500	324	8327607
	others (7mer)	TGAGGAG	none	4.74645e-10	9.32363	495	320	8327607
	others (7mer)	TCAGCCA	none	4.84233e-10	9.31495	460	292	8327607
	others (7mer)	TGCACAG	none	5.07318e-10	9.29472	451	285	8327607
	others (7mer)	GGGGGAA	none	5.10142e-10	9.29231	466	297	8327607
	others (7mer)	AAAGACA	none	5.12521e-10	9.29029	507	330	8327607
	others (7mer)	CACCTCA	none	5.20989e-10	9.28317	432	270	8327607
	others (7mer)	AAGGGAG	none	5.63355e-10	9.24922	473	303	8327607
	others (7mer)	TTTCTAA	none	5.63469e-10	9.24913	845	612	8327607
	others (7mer)	GTATTTA	none	5.72735e-10	9.24205	614	418	8327607
	others (7mer)	GACTGTG	none	5.8165e-10	9.23534	434	272	8327607
	others (7mer)	TCTGAGG	none	6.15851e-10	9.21052	511	334	8327607
	others (7mer)	CTGGACA	none	6.18482e-10	9.20867	440	277	8327607
	others (7mer)	AAGAAAC	none	6.2306e-10	9.20547	506	330	8327607
	others (7mer)	GTGGAGA	none	6.37497e-10	9.19552	426	266	8327607
	others (7mer)	GTGAGGA	none	6.43554e-10	9.19142	431	270	8327607
	others (7mer)	CTCTCAG	none	6.52282e-10	9.18556	507	331	8327607
	others (7mer)	TTTGTAC	none	6.6902e-10	9.17456	556	371	8327607
	others (7mer)	GCTCCAG	none	6.72311e-10	9.17243	492	319	8327607
	others (7mer)	CCCCCTC	none	6.7843e-10	9.16849	715	503	8327607
	others (7mer)	CAGAATG	none	7.23992e-10	9.14027	473	304	8327607
	others (7mer)	CAGACAG	none	7.48602e-10	9.12575	405	250	8327607
	others (7mer)	TGGGGGG	none	7.52546e-10	9.12347	645	445	8327607
	others (7mer)	GGGAGCA	none	7.61853e-10	9.11813	439	277	8327607
	others (7mer)	ACAAAAC	none	7.65968e-10	9.11579	464	297	8327607
	others (7mer)	GATGCTG	none	7.67606e-10	9.11486	454	289	8327607
	others (7mer)	ATGAAAA	none	7.76069e-10	9.1101	764	545	8327607
	others (7mer)	GCCGGGC	none	7.80173e-10	9.10781	401	247	8327607
	others (7mer)	GGGTTTC	none	7.87698e-10	9.10364	485	314	8327607
	others (7mer)	CACTGCT	none	7.98292e-10	9.09784	475	306	8327607
	others (7mer)	TAAAAAG	none	8.06697e-10	9.09329	746	530	8327607
	others (7mer)	AGGGGTG	none	8.10488e-10	9.09125	496	323	8327607
	others (7mer)	AAACATT	none	8.16206e-10	9.0882	740	525	8327607
	others (7mer)	TGAGGTC	none	8.46898e-10	9.07217	441	279	8327607
	others (7mer)	CCAGTGT	none	8.48772e-10	9.07121	497	324	8327607
	others (7mer)	CTGTACA	none	9.13594e-10	9.03925	385	235	8327607
	others (7mer)	GTCTCTA	none	9.42573e-10	9.02568	409	254	8327607
	others (7mer)	TGTCTTC	none	9.70363e-10	9.01307	543	362	8327607
	others (7mer)	GGCCTGT	none	1.00269e-09	8.99884	522	345	8327607
	others (7mer)	TGGGCCA	none	1.00269e-09	8.99884	522	345	8327607
	others (7mer)	TTTCAAA	none	1.00846e-09	8.99634	910	671	8327607
	others (7mer)	GAAAACT	none	1.0113e-09	8.99512	544	363	8327607
	others (7mer)	TCTCCAC	none	1.0334e-09	8.98573	430	271	8327607
	others (7mer)	GTGTGGT	none	1.03451e-09	8.98526	465	299	8327607
	others (7mer)	CCACCTT	none	1.04682e-09	8.98013	523	346	8327607
	others (7mer)	CTGTCCA	none	1.07249e-09	8.96961	476	308	8327607
	7mer MREs	CAGCTTT	hsa-miR-320a	1.15206e-09	8.93853	604	413	8327607
	others (7mer)	TCTTCTG	none	1.16448e-09	8.93387	616	423	8327607
	others (7mer)	TTGGTTT	none	1.17264e-09	8.93084	888	653	8327607
	others (7mer)	GGGGAGC	none	1.21083e-09	8.91692	489	319	8327607
	others (7mer)	TTTATAA	none	1.24645e-09	8.90433	985	737	8327607
	others (7mer)	GTCTCCT	none	1.24663e-09	8.90426	474	307	8327607
	others (7mer)	TGAGATG	none	1.26757e-09	8.89703	490	320	8327607
	others (7mer)	ATTTTCA	none	1.294e-09	8.88807	878	645	8327607
	others (7mer)	ACAGGGT	none	1.34905e-09	8.86997	401	249	8327607
	others (7mer)	AATGAAA	none	1.35312e-09	8.86866	764	548	8327607
	others (7mer)	AGTGGCA	none	1.49141e-09	8.8264	442	282	8327607
	others (7mer)	AGCAGGC	none	1.49164e-09	8.82634	437	278	8327607
	others (7mer)	AGCCTTC	none	1.51894e-09	8.81846	494	324	8327607
	others (7mer)	ACAGGGC	none	1.53303e-09	8.81445	389	240	8327607
	others (7mer)	GAGGCGG	none	1.55138e-09	8.80928	326	191	8327607
	others (7mer)	GGTTTTT	none	1.57324e-09	8.8032	851	623	8327607
	others (7mer)	GAGAAAT	none	1.58272e-09	8.8006	511	338	8327607
	others (7mer)	CTTCAGG	none	1.59191e-09	8.79808	522	347	8327607
	others (7mer)	GCCTGCT	none	1.63745e-09	8.78583	556	375	8327607
	others (7mer)	TGGGCTC	none	1.66005e-09	8.77988	523	348	8327607
	others (7mer)	TACATAT	none	1.69775e-09	8.77013	465	301	8327607
	others (7mer)	TCACGCC	none	1.72579e-09	8.76301	239	126	8327607
	others (7mer)	GGCAGGT	none	1.72851e-09	8.76233	450	289	8327607
	others (7mer)	TGGGCAA	none	1.76119e-09	8.75419	492	323	8327607
	others (7mer)	TTCTGAG	none	1.778e-09	8.75007	581	396	8327607
	others (7mer)	TTGGGAA	none	1.79155e-09	8.74677	587	401	8327607
	others (7mer)	CATCCCA	none	1.82692e-09	8.73828	426	270	8327607
	others (7mer)	GGGTCTG	none	1.91526e-09	8.71777	478	312	8327607
	others (7mer)	CCACTCC	none	1.9246e-09	8.71566	494	325	8327607
	others (7mer)	GGAAGGC	none	2.01628e-09	8.69545	418	264	8327607
	others (7mer)	GGACAGT	none	2.03009e-09	8.69248	375	230	8327607
	others (7mer)	ACTGCCT	none	2.09802e-09	8.67819	480	314	8327607
	others (7mer)	TTCTGGA	none	2.10534e-09	8.67668	574	391	8327607
	others (7mer)	TGGGCCC	none	2.16873e-09	8.6638	610	421	8327607
	others (7mer)	CTGGTGG	none	2.20308e-09	8.65697	558	378	8327607
	others (7mer)	AGTGCCT	none	2.21258e-09	8.6551	508	337	8327607
	others (7mer)	TTTTATG	none	2.21631e-09	8.65437	901	668	8327607
	others (7mer)	ACAGAAC	none	2.21988e-09	8.65367	358	217	8327607
	others (7mer)	ACAGTGT	none	2.24372e-09	8.64903	435	278	8327607
	others (7mer)	TGGTGGT	none	2.36045e-09	8.62701	515	343	8327607
	others (7mer)	ACACTGT	none	2.36065e-09	8.62697	421	267	8327607
	others (7mer)	GTTTTTG	none	2.36221e-09	8.62668	875	646	8327607
	others (7mer)	GCTGGCT	none	2.40011e-09	8.61977	532	357	8327607
	others (7mer)	GAGACTC	none	2.42245e-09	8.61575	364	222	8327607
	others (7mer)	TTTTGTG	none	2.44728e-09	8.61132	920	685	8327607
	others (7mer)	AACACAG	none	2.45824e-09	8.60938	407	256	8327607
	others (7mer)	ACACAGG	none	2.46506e-09	8.60817	383	237	8327607
	others (7mer)	GAGACCC	none	2.50014e-09	8.60204	388	241	8327607
	others (7mer)	TGAAAAC	none	2.53774e-09	8.59555	556	377	8327607
	others (7mer)	GAAATGA	none	2.55669e-09	8.59232	528	354	8327607
	others (7mer)	TTAAAGA	none	2.55825e-09	8.59206	754	543	8327607
	others (7mer)	GGGCCCT	none	2.57183e-09	8.58976	603	416	8327607
	7mer MREs	TACTGTA	hsa-miR-101-3p	2.60777e-09	8.58373	356	216	8327607
	others (7mer)	ACACAGT	none	2.61118e-09	8.58316	384	238	8327607
	others (7mer)	ACAGCCC	none	2.61442e-09	8.58262	418	265	8327607
	others (7mer)	GTGGCCC	none	2.61773e-09	8.58207	512	341	8327607
	others (7mer)	TTTTGAG	none	2.62755e-09	8.58045	830	608	8327607
	others (7mer)	TGGAAAG	none	2.63938e-09	8.5785	540	364	8327607
	others (7mer)	AAATGCT	none	2.66276e-09	8.57467	604	417	8327607
	others (7mer)	TGGGCAC	none	2.70828e-09	8.56731	449	290	8327607
	others (7mer)	GCTGTCC	none	2.70828e-09	8.56731	449	290	8327607
	others (7mer)	CACATTT	none	2.75223e-09	8.56031	599	413	8327607
	others (7mer)	ACCCCTG	none	2.77031e-09	8.55747	530	356	8327607
	others (7mer)	GGAACAG	none	2.85275e-09	8.54474	400	251	8327607
	others (7mer)	TCTGCTC	none	2.89207e-09	8.53879	498	330	8327607
	others (7mer)	CAGAAGT	none	2.92604e-09	8.53372	461	300	8327607
	others (7mer)	CCTGTAG	none	3.04264e-09	8.51675	411	260	8327607
	others (7mer)	GCACTGT	none	3.04264e-09	8.51675	411	260	8327607
	others (7mer)	AAGCAGC	none	3.04264e-09	8.51675	411	260	8327607
	others (7mer)	TGTTGCC	none	3.07217e-09	8.51256	527	354	8327607
	others (7mer)	TTAAAAG	none	3.08249e-09	8.5111	788	573	8327607
	others (7mer)	TATTAAA	none	3.12946e-09	8.50453	880	652	8327607
	others (7mer)	ATTTTCC	none	3.13053e-09	8.50438	664	468	8327607
	others (7mer)	TGGGGTC	none	3.13069e-09	8.50436	473	310	8327607
	others (7mer)	ACATTTC	none	3.21581e-09	8.49271	517	346	8327607
	others (7mer)	ACTTGGG	none	3.21965e-09	8.49219	506	337	8327607
	others (7mer)	TGTGTGA	none	3.25438e-09	8.48753	586	403	8327607
	others (7mer)	GAAAGGG	none	3.30356e-09	8.48102	448	290	8327607
	others (7mer)	GGCTTCC	none	3.34691e-09	8.47536	496	329	8327607
	others (7mer)	GAAAAAG	none	3.35942e-09	8.47374	581	399	8327607
	others (7mer)	TGCTGGA	none	3.40696e-09	8.46763	524	352	8327607
	others (7mer)	AGCACTG	none	3.49139e-09	8.457	444	287	8327607
	others (7mer)	GGCAACA	none	3.52964e-09	8.45227	375	232	8327607
	others (7mer)	CACCTGA	none	3.59695e-09	8.44407	455	296	8327607
	others (7mer)	ACCCCAT	none	3.73117e-09	8.42816	405	256	8327607
	others (7mer)	GCACAGG	none	3.73117e-09	8.42816	405	256	8327607
	others (7mer)	AAGGGGA	none	3.76781e-09	8.42391	456	297	8327607
	others (7mer)	AAGGACA	none	3.94028e-09	8.40447	421	269	8327607
	others (7mer)	TCTGAAG	none	4.15042e-09	8.38191	529	357	8327607
	others (7mer)	GGAGGGC	none	4.19201e-09	8.37758	485	321	8327607
	others (7mer)	CCTGTTT	none	4.20481e-09	8.37625	661	467	8327607
	others (7mer)	AAATGTC	none	4.21145e-09	8.37557	507	339	8327607
	others (7mer)	AGACTCC	none	4.35579e-09	8.36093	403	255	8327607
	others (7mer)	ACCAGCA	none	4.3661e-09	8.35991	408	259	8327607
	others (7mer)	CCTCCCG	none	4.3694e-09	8.35958	413	263	8327607
	others (7mer)	GGGCCAC	none	4.50082e-09	8.34671	439	284	8327607
	others (7mer)	GTGTGGC	none	4.50082e-09	8.34671	439	284	8327607
	others (7mer)	CCTCTTT	none	4.55445e-09	8.34156	651	459	8327607
	others (7mer)	CAAAGCA	none	4.66943e-09	8.33074	466	306	8327607
	others (7mer)	CTTCTCA	none	4.7158e-09	8.32644	538	365	8327607
	others (7mer)	CCAGCAT	none	4.72027e-09	8.32603	440	285	8327607
	others (7mer)	TGGCCTT	none	4.75713e-09	8.32265	603	419	8327607
	others (7mer)	GCAGTGT	none	4.78621e-09	8.32001	430	277	8327607
	others (7mer)	CAGCCAT	none	4.82727e-09	8.3163	420	269	8327607
	others (7mer)	GCTGGGT	none	4.85279e-09	8.31401	483	320	8327607
	others (7mer)	AAAAAGG	none	4.88801e-09	8.31087	616	430	8327607
	others (7mer)	AACCCCA	none	4.98965e-09	8.30193	436	282	8327607
	others (7mer)	TCCTGCA	none	5.15377e-09	8.28787	512	344	8327607
	others (7mer)	CTGTGCA	none	5.18042e-09	8.28563	501	335	8327607
	others (7mer)	CTTCTGA	none	5.20556e-09	8.28353	558	382	8327607
	others (7mer)	TCTGTTC	none	5.22911e-09	8.28157	535	363	8327607
	others (7mer)	CCAAGGC	none	5.2503e-09	8.27982	458	300	8327607
	others (7mer)	GTGTCCT	none	5.41399e-09	8.26648	464	305	8327607
	others (7mer)	AAAGAAT	none	5.47278e-09	8.26179	722	520	8327607
	others (7mer)	TCTGAGC	none	5.49182e-09	8.26028	459	301	8327607
	others (7mer)	TTCAGGA	none	5.57992e-09	8.25337	514	346	8327607
	others (7mer)	AGAGGTG	none	5.63299e-09	8.24926	449	293	8327607
	others (7mer)	TCAAAAA	none	5.71222e-09	8.2432	771	562	8327607
	others (7mer)	AAGCTGT	none	5.85094e-09	8.23277	504	338	8327607
	others (7mer)	ACCAGGA	none	5.9163e-09	8.22795	394	249	8327607
	others (7mer)	TGCTTTG	none	6.0188e-09	8.22049	699	501	8327607
	others (7mer)	AGCCCCC	none	6.03643e-09	8.21922	598	416	8327607
	others (7mer)	CCAAAGA	none	6.07591e-09	8.21639	472	312	8327607
	others (7mer)	GGATGTG	none	6.08376e-09	8.21583	435	282	8327607
	others (7mer)	CTGCTCA	none	6.09084e-09	8.21532	505	339	8327607
	others (7mer)	AGAAGTG	none	6.11277e-09	8.21376	483	321	8327607
	others (7mer)	TTTTTCA	none	6.14863e-09	8.21122	1075	826	8327607
	others (7mer)	GTCACAG	none	6.17929e-09	8.20906	361	223	8327607
	others (7mer)	GAGCCTC	none	6.43251e-09	8.19162	431	279	8327607
	others (7mer)	CCAAGGA	none	6.45725e-09	8.18995	452	296	8327607
	others (7mer)	TCACCCA	none	6.53929e-09	8.18447	447	292	8327607
	others (7mer)	GCCACCC	none	6.64698e-09	8.17738	485	323	8327607
	others (7mer)	AAAATAG	none	6.78303e-09	8.16858	620	435	8327607
	others (7mer)	TCCCCAA	none	6.91274e-09	8.16035	497	333	8327607
	others (7mer)	CTCTTTC	none	6.92957e-09	8.15929	590	410	8327607
	others (7mer)	CTGAGCA	none	7.03594e-09	8.15268	470	311	8327607
	others (7mer)	CTCACAC	none	7.28011e-09	8.13786	393	249	8327607
	others (7mer)	ACAGAGT	none	7.29202e-09	8.13715	403	257	8327607
	others (7mer)	GGACTGG	none	7.33545e-09	8.13457	439	286	8327607
	others (7mer)	TGTGTTC	none	7.95983e-09	8.0991	576	399	8327607
	others (7mer)	CCACTGG	none	7.98313e-09	8.09783	495	332	8327607
	others (7mer)	GACACTG	none	7.9926e-09	8.09731	380	239	8327607
	others (7mer)	CTGAGAC	none	8.07986e-09	8.0926	400	255	8327607
	others (7mer)	CAGGTGA	none	8.30843e-09	8.08048	447	293	8327607
	others (7mer)	GAGTGAG	none	8.30843e-09	8.08048	447	293	8327607
	others (7mer)	CAACCTC	none	8.91666e-09	8.0498	407	261	8327607
	others (7mer)	TTTGCTT	none	9.31582e-09	8.03078	893	670	8327607
	others (7mer)	CACTTTT	none	9.3273e-09	8.03024	715	517	8327607
	others (7mer)	TCCATTT	none	1.00977e-08	7.99578	652	464	8327607
	others (7mer)	GGAGGGT	none	1.02007e-08	7.99137	457	302	8327607
	others (7mer)	GTAAAAT	none	1.02555e-08	7.98904	627	443	8327607
	others (7mer)	TGAAGGA	none	1.02624e-08	7.98875	507	343	8327607
	others (7mer)	GCAGATG	none	1.0439e-08	7.98134	395	252	8327607
	others (7mer)	CCGCCTC	none	1.04414e-08	7.98124	390	248	8327607
	others (7mer)	GCTTTTT	none	1.05219e-08	7.97791	854	637	8327607
	others (7mer)	GTTTTTC	none	1.06463e-08	7.9728	720	522	8327607
	others (7mer)	CAGGACT	none	1.06896e-08	7.97104	421	273	8327607
	others (7mer)	GAAGTGG	none	1.08349e-08	7.96517	437	286	8327607
	others (7mer)	TCAGAAT	none	1.08848e-08	7.96318	520	354	8327607
	others (7mer)	AAGGCTG	none	1.0894e-08	7.96281	486	326	8327607
	others (7mer)	CTGAGAT	none	1.1118e-08	7.95397	459	304	8327607
	others (7mer)	TGTGAAG	none	1.11517e-08	7.95266	544	374	8327607
	others (7mer)	TCCCCTT	none	1.12037e-08	7.95064	611	430	8327607
	others (7mer)	GCCAGTG	none	1.16355e-08	7.93421	471	314	8327607
	others (7mer)	CCGTCTC	none	1.16978e-08	7.93189	316	190	8327607
	others (7mer)	GTGTGTT	none	1.18664e-08	7.92568	588	411	8327607
	others (7mer)	TGGGATG	none	1.21272e-08	7.91624	472	315	8327607
	others (7mer)	CCACAGT	none	1.21413e-08	7.91573	398	255	8327607
	others (7mer)	ACTGGGG	none	1.23623e-08	7.9079	478	320	8327607
	others (7mer)	CCCGCCC	none	1.25791e-08	7.90035	484	325	8327607
	others (7mer)	GTTTCTC	none	1.26232e-08	7.89883	501	339	8327607
	others (7mer)	GGACCTG	none	1.27613e-08	7.89411	446	294	8327607
	7mer MREs	TGCACTG	hsa-miR-148b-3p	1.27773e-08	7.89356	490	330	8327607
	others (7mer)	TCACACC	none	1.27995e-08	7.89281	394	252	8327607
	others (7mer)	TCCACAG	none	1.31438e-08	7.88128	415	269	8327607
	others (7mer)	CTGGACT	none	1.34527e-08	7.87119	469	313	8327607
	others (7mer)	TCACCTC	none	1.3644e-08	7.86506	421	274	8327607
	others (7mer)	AGCAAAA	none	1.37565e-08	7.86149	562	390	8327607
	others (7mer)	GCCTTGG	none	1.37615e-08	7.86133	550	380	8327607
	others (7mer)	CTTTGTA	none	1.41661e-08	7.84875	606	427	8327607
	others (7mer)	CTGGCTT	none	1.5036e-08	7.82287	583	408	8327607
	others (7mer)	AGGGCCA	none	1.52361e-08	7.81713	461	307	8327607
	others (7mer)	GGGCAGT	none	1.56671e-08	7.80501	424	277	8327607
	others (7mer)	GGCGTGG	none	1.60365e-08	7.79489	281	164	8327607
	others (7mer)	CTGTTCC	none	1.60972e-08	7.79325	519	355	8327607
	others (7mer)	ACACTGG	none	1.61624e-08	7.7915	409	265	8327607
	others (7mer)	GAGGATG	none	1.61624e-08	7.7915	409	265	8327607
	others (7mer)	AGGACTG	none	1.61803e-08	7.79101	430	282	8327607
	others (7mer)	TTTGCTG	none	1.64877e-08	7.78284	696	504	8327607
	others (7mer)	GTGCCAG	none	1.72509e-08	7.76319	464	310	8327607
	others (7mer)	GGGAGTG	none	1.72509e-08	7.76319	464	310	8327607
	others (7mer)	CTTCAGC	none	1.72509e-08	7.76319	464	310	8327607
	others (7mer)	CCTTGGG	none	1.73614e-08	7.76041	600	423	8327607
	others (7mer)	AGAGCCT	none	1.75732e-08	7.75515	470	315	8327607
	others (7mer)	ATTCTCC	none	1.76805e-08	7.7525	487	329	8327607
	others (7mer)	GAAAAGC	none	1.79478e-08	7.74599	427	280	8327607
	others (7mer)	CACTGTT	none	1.80883e-08	7.7426	499	339	8327607
	others (7mer)	CCCACTC	none	1.81378e-08	7.74142	482	325	8327607
	others (7mer)	GAACAGA	none	1.82642e-08	7.7384	391	251	8327607
	others (7mer)	CTGTCAG	none	1.83652e-08	7.736	460	307	8327607
	others (7mer)	AACACTG	none	1.84915e-08	7.73303	433	285	8327607
	others (7mer)	AGGCTGT	none	1.872e-08	7.7277	466	312	8327607
	others (7mer)	CCAGGGT	none	1.8862e-08	7.72441	483	326	8327607
	others (7mer)	AGAACTG	none	1.91374e-08	7.71812	461	308	8327607
	others (7mer)	TCTCTGA	none	1.91923e-08	7.71687	518	355	8327607
	others (7mer)	ACAGGAA	none	1.99087e-08	7.70096	424	278	8327607
	others (7mer)	CCAGATG	none	1.99087e-08	7.70096	424	278	8327607
	others (7mer)	ATTCTGT	none	1.99983e-08	7.69901	592	417	8327607
	others (7mer)	AGTGAGA	none	2.02971e-08	7.69257	468	314	8327607
	others (7mer)	ACTGAAG	none	2.0374e-08	7.69092	457	305	8327607
	others (7mer)	TCCCATC	none	2.04191e-08	7.68996	414	270	8327607
	others (7mer)	ACAAACA	none	2.06254e-08	7.6856	474	319	8327607
	others (7mer)	AAACTGA	none	2.07666e-08	7.68263	538	372	8327607
	others (7mer)	TGAGACC	none	2.10128e-08	7.67752	399	258	8327607
	others (7mer)	ATTCCAG	none	2.1457e-08	7.66843	475	320	8327607
	7mer MREs	TGCTGCA	hsa-miR-103a-3p	2.1846e-08	7.66063	405	263	8327607
	others (7mer)	TGCCACT	none	2.19889e-08	7.6578	470	316	8327607
	others (7mer)	GCAGGAC	none	2.21064e-08	7.65548	350	219	8327607
	others (7mer)	GCTACTC	none	2.21853e-08	7.65393	317	193	8327607
	others (7mer)	CCATTTC	none	2.22496e-08	7.65268	493	335	8327607
	others (7mer)	CAGATGC	none	2.23425e-08	7.65087	390	251	8327607
	7mer MREs	ACTTGAA	hsa-miR-26a-5p	2.25166e-08	7.6475	465	312	8327607
	others (7mer)	TTCTTTG	none	2.26007e-08	7.64588	845	634	8327607
	others (7mer)	TTCCATT	none	2.26047e-08	7.6458	641	459	8327607
	others (7mer)	TGCAGGA	none	2.30387e-08	7.63754	460	308	8327607
	others (7mer)	ATGGGGA	none	2.30972e-08	7.63644	422	277	8327607
	others (7mer)	GTTGCAG	none	2.35534e-08	7.62795	455	304	8327607
	others (7mer)	TTAAATG	none	2.37428e-08	7.62447	738	542	8327607
	others (7mer)	ATCTGTG	none	2.44214e-08	7.61223	484	328	8327607
	others (7mer)	GTGGAAG	none	2.44275e-08	7.61212	434	287	8327607
	others (7mer)	TGGTGAA	none	2.4615e-08	7.6088	525	362	8327607
	others (7mer)	CACACCA	none	2.47718e-08	7.60604	387	249	8327607
	others (7mer)	GGGCTCC	none	2.55117e-08	7.59326	532	368	8327607
	others (7mer)	GGAGGAT	none	2.58392e-08	7.58772	393	254	8327607
	others (7mer)	TGGAGAC	none	2.58392e-08	7.58772	393	254	8327607
	others (7mer)	AGACTGT	none	2.61179e-08	7.58306	441	293	8327607
	others (7mer)	TGGGTTT	none	2.65224e-08	7.57639	660	476	8327607
	others (7mer)	GGCCACC	none	2.6692e-08	7.57362	447	298	8327607
	others (7mer)	CTGACCC	none	2.70609e-08	7.56766	464	312	8327607
	others (7mer)	TCCTGTT	none	2.72627e-08	7.56443	615	438	8327607
	others (7mer)	TTCCAAA	none	2.76811e-08	7.55782	622	444	8327607
	CCUG[AG][AG][AG]	CCTGAGA	none	2.78235e-08	7.55559	476	322	8327607
	others (7mer)	CCAGCTT	none	2.8277e-08	7.54857	529	366	8327607
	others (7mer)	CATGTTG	none	2.8277e-08	7.54857	529	366	8327607
	others (7mer)	AAACCCA	none	2.84059e-08	7.54659	443	295	8327607
	others (7mer)	CACTGTC	none	2.84266e-08	7.54627	395	256	8327607
	others (7mer)	TAGAGAC	none	2.86303e-08	7.54317	345	216	8327607
	others (7mer)	TAAGAAA	none	2.89643e-08	7.53814	670	485	8327607
	others (7mer)	TCAGTTT	none	2.89643e-08	7.53814	670	485	8327607
	others (7mer)	GAGAATC	none	2.91443e-08	7.53545	370	236	8327607
	others (7mer)	GAGACGG	none	2.95237e-08	7.52983	247	140	8327607
	others (7mer)	CAGAACT	none	2.96138e-08	7.52851	444	296	8327607
	others (7mer)	AGGGGAC	none	3.00606e-08	7.522	391	253	8327607
	others (7mer)	CAGAGAT	none	3.01478e-08	7.52074	412	270	8327607
	others (7mer)	CAGGTGC	none	3.02031e-08	7.51995	450	301	8327607
	others (7mer)	AGGAGAC	none	3.0666e-08	7.51334	361	229	8327607
	others (7mer)	ATCTCTG	none	3.12368e-08	7.50533	462	311	8327607
	others (7mer)	TGAAAAA	none	3.13605e-08	7.50362	823	617	8327607
	others (7mer)	TTGCCTT	none	3.15127e-08	7.50151	680	494	8327607
	others (7mer)	GGTGAAA	none	3.20759e-08	7.49382	474	321	8327607
	others (7mer)	AGGGGCA	none	3.21643e-08	7.49263	446	298	8327607
	others (7mer)	CCTGAGT	none	3.31809e-08	7.47911	498	341	8327607
	others (7mer)	TTCACTG	none	3.35594e-08	7.47419	528	366	8327607
	others (7mer)	GTTTCCT	none	3.38183e-08	7.47085	565	397	8327607
	others (7mer)	GTCTGTC	none	3.46464e-08	7.46034	394	256	8327607
	others (7mer)	CCTCACA	none	3.48279e-08	7.45807	426	282	8327607
	others (7mer)	ATGGTGA	none	3.49033e-08	7.45713	448	300	8327607
	others (7mer)	TGTGGCA	none	3.55811e-08	7.44878	471	319	8327607
	others (7mer)	AAATACT	none	3.6287e-08	7.44025	561	394	8327607
	others (7mer)	CCTGCTT	none	3.67734e-08	7.43447	593	421	8327607
	others (7mer)	TGTGCCC	none	3.71402e-08	7.43016	531	369	8327607
	7mer MREs	TGAATGT	hsa-miR-181a-5p	3.74572e-08	7.42646	646	466	8327607
	others (7mer)	GCCTGTC	none	3.79962e-08	7.42026	439	293	8327607
	others (7mer)	ACTTCTG	none	3.84903e-08	7.41465	514	355	8327607
	others (7mer)	TGGCCCT	none	3.87642e-08	7.41157	582	412	8327607
	others (7mer)	ACCTGCT	none	3.909e-08	7.40793	485	331	8327607
	others (7mer)	CAAATAA	none	3.94997e-08	7.40341	589	418	8327607
	others (7mer)	AAACCAA	none	3.98458e-08	7.39962	521	361	8327607
	others (7mer)	ATGGGAA	none	3.9994e-08	7.39801	457	308	8327607
	others (7mer)	ATATTTG	none	4.17554e-08	7.37929	705	517	8327607
	others (7mer)	GCCATGG	none	4.17652e-08	7.37919	414	273	8327607
	others (7mer)	CAGAACA	none	4.24308e-08	7.37232	409	269	8327607
	7mer MREs	AGCTCCT	hsa-miR-28-5p	4.24826e-08	7.37179	499	343	8327607
	others (7mer)	GTCTCCC	none	4.29661e-08	7.36687	442	296	8327607
	others (7mer)	GACCCCA	none	4.36288e-08	7.36023	415	274	8327607
	others (7mer)	GGGCTCT	none	4.41221e-08	7.35534	506	349	8327607
	others (7mer)	CAAAATG	none	4.55578e-08	7.34144	562	396	8327607
	others (7mer)	AGAGACT	none	4.67034e-08	7.33065	422	280	8327607
	others (7mer)	AAGACAG	none	4.84084e-08	7.31508	412	272	8327607
	others (7mer)	GACAGGA	none	4.86973e-08	7.31249	360	230	8327607
	others (7mer)	AAGAGGC	none	4.99592e-08	7.30138	402	264	8327607
	others (7mer)	GTTCTGT	none	5.06776e-08	7.29518	510	353	8327607
	others (7mer)	AGACACA	none	5.07738e-08	7.29436	371	239	8327607
	others (7mer)	CTCTGTA	none	5.08238e-08	7.29393	424	282	8327607
	others (7mer)	ACAGGTG	none	5.18219e-08	7.28549	419	278	8327607
	others (7mer)	TGAAGAG	none	5.23687e-08	7.28093	499	344	8327607
	others (7mer)	TATATAC	none	5.29109e-08	7.27646	377	244	8327607
	others (7mer)	AAGCAGT	none	5.59887e-08	7.2519	443	298	8327607
	others (7mer)	GTTTTAA	none	5.62641e-08	7.24977	844	639	8327607
	others (7mer)	AAAGCAC	none	5.79553e-08	7.23691	400	263	8327607
	others (7mer)	GTGTATA	none	6.20417e-08	7.20732	370	239	8327607
	7mer MREs	AATGTGA	hsa-miR-23a-3p	6.38398e-08	7.19491	586	418	8327607
	others (7mer)	CACTGGA	none	6.3907e-08	7.19445	424	283	8327607
	others (7mer)	AAAAACC	none	6.43492e-08	7.19146	511	355	8327607
[truncated: 14,383 more rows]

## Sheet: Figure 2b
Figure 2b
	Group	5-nt upstream and downstream windows	Total	Fraction
	UMD (7-mer MREs)	12741	28467	0.447571
	non-UMD (7-mer MREs)	10385	25726	0.403677
	UMD (random sites)	5396	20961	0.25743

## Sheet: Figure 2d
Figure 2d
	Group	miRNA family with CAG	miRNA family	Proportion
	Top 50	12	50	24
	Fromm et al., 2015	144	1046	13.7667
	Random (Top50) Cohort 1	0	50	0
	Random (Top50) Cohort 2	8	50	16
	Random (Top50) Cohort 3	0	50	0
	Random (Top50) Cohort 4	8	50	16
	Random (Top50) Cohort 5	4	50	8
	Random (Top50) Cohort 6	9	50	18
	Random (Top50) Cohort 7	11	50	22
	Random (Top50) Cohort 8	5	50	10
	Random (Top50) Cohort 9	14	50	28
	Random (Top50) Cohort 10	0	50	0
	Random (Top50) Cohort 11	3	50	6
	Random (Top50) Cohort 12	3	50	6
	Random (Top50) Cohort 13	0	50	0
	Random (Top50) Cohort 14	2	50	4
	Random (Top50) Cohort 15	0	50	0
	Random (Top50) Cohort 16	0	50	0
	Random (Top50) Cohort 17	2	50	4
	Random (Top50) Cohort 18	1	50	2
	Random (Top50) Cohort 19	5	50	10
	Random (Top50) Cohort 20	8	50	16
	Random (Top50) Cohort 21	4	50	8
	Random (Top50) Cohort 22	0	50	0
	Random (Top50) Cohort 23	1	50	2
	Random (Top50) Cohort 24	0	50	0
	Random (Top50) Cohort 25	2	50	4
	Random (Top50) Cohort 26	9	50	18
	Random (Top50) Cohort 27	0	50	0
	Random (Top50) Cohort 28	3	50	6
	Random (Top50) Cohort 29	0	50	0
	Random (Top50) Cohort 30	5	50	10
	Random (Top50) Cohort 31	8	50	16
	Random (Top50) Cohort 32	0	50	0
	Random (Top50) Cohort 33	7	50	14
	Random (Top50) Cohort 34	5	50	10
	Random (Top50) Cohort 35	0	50	0
	Random (Top50) Cohort 36	0	50	0
	Random (Top50) Cohort 37	2	50	4
	Random (Top50) Cohort 38	6	50	12
	Random (Top50) Cohort 39	7	50	14
	Random (Top50) Cohort 40	5	50	10
	Random (Top50) Cohort 41	7	50	14
	Random (Top50) Cohort 42	3	50	6
	Random (Top50) Cohort 43	10	50	20
	Random (Top50) Cohort 44	8	50	16
	Random (Top50) Cohort 45	0	50	0
	Random (Top50) Cohort 46	6	50	12
	Random (Top50) Cohort 47	2	50	4
	Random (Top50) Cohort 48	1	50	2
	Random (Top50) Cohort 49	7	50	14
	Random (Top50) Cohort 50	6	50	12
	Random (Top50) Cohort 51	5	50	10
	Random (Top50) Cohort 52	4	50	8
	Random (Top50) Cohort 53	1	50	2
	Random (Top50) Cohort 54	1	50	2
	Random (Top50) Cohort 55	0	50	0
	Random (Top50) Cohort 56	7	50	14
	Random (Top50) Cohort 57	2	50	4
	Random (Top50) Cohort 58	0	50	0
	Random (Top50) Cohort 59	3	50	6
	Random (Top50) Cohort 60	4	50	8
	Random (Top50) Cohort 61	2	50	4
	Random (Top50) Cohort 62	17	50	34
	Random (Top50) Cohort 63	18	50	36
	Random (Top50) Cohort 64	3	50	6
	Random (Top50) Cohort 65	0	50	0
	Random (Top50) Cohort 66	2	50	4
	Random (Top50) Cohort 67	3	50	6
	Random (Top50) Cohort 68	10	50	20
	Random (Top50) Cohort 69	1	50	2
	Random (Top50) Cohort 70	8	50	16
	Random (Top50) Cohort 71	0	50	0
	Random (Top50) Cohort 72	4	50	8
	Random (Top50) Cohort 73	0	50	0
	Random (Top50) Cohort 74	11	50	22
	Random (Top50) Cohort 75	2	50	4
	Random (Top50) Cohort 76	6	50	12
	Random (Top50) Cohort 77	8	50	16
	Random (Top50) Cohort 78	1	50	2
	Random (Top50) Cohort 79	6	50	12
	Random (Top50) Cohort 80	6	50	12
	Random (Top50) Cohort 81	3	50	6
	Random (Top50) Cohort 82	8	50	16
	Random (Top50) Cohort 83	0	50	0
	Random (Top50) Cohort 84	4	50	8
	Random (Top50) Cohort 85	7	50	14
	Random (Top50) Cohort 86	4	50	8
	Random (Top50) Cohort 87	20	50	40
	Random (Top50) Cohort 88	20	50	40
	Random (Top50) Cohort 89	1	50	2
	Random (Top50) Cohort 90	2	50	4
	Random (Top50) Cohort 91	0	50	0
	Random (Top50) Cohort 92	6	50	12
	Random (Top50) Cohort 93	3	50	6
	Random (Top50) Cohort 94	11	50	22
	Random (Top50) Cohort 95	15	50	30
	Random (Top50) Cohort 96	2	50	4
	Random (Top50) Cohort 97	0	50	0
	Random (Top50) Cohort 98	4	50	8
	Random (Top50) Cohort 99	4	50	8
	Random (Top50) Cohort 100	4	50	8
	Random (Top50) Cohort 101	6	50	12
	Random (Top50) Cohort 102	2	50	4
	Random (Top50) Cohort 103	2	50	4
	Random (Top50) Cohort 104	6	50	12
	Random (Top50) Cohort 105	5	50	10
	Random (Top50) Cohort 106	1	50	2
	Random (Top50) Cohort 107	0	50	0
	Random (Top50) Cohort 108	7	50	14
	Random (Top50) Cohort 109	3	50	6
	Random (Top50) Cohort 110	0	50	0
	Random (Top50) Cohort 111	1	50	2
	Random (Top50) Cohort 112	2	50	4
	Random (Top50) Cohort 113	12	50	24
	Random (Top50) Cohort 114	6	50	12
	Random (Top50) Cohort 115	6	50	12
	Random (Top50) Cohort 116	4	50	8
	Random (Top50) Cohort 117	2	50	4
	Random (Top50) Cohort 118	0	50	0
	Random (Top50) Cohort 119	1	50	2
	Random (Top50) Cohort 120	5	50	10
	Random (Top50) Cohort 121	2	50	4
	Random (Top50) Cohort 122	10	50	20
	Random (Top50) Cohort 123	2	50	4
	Random (Top50) Cohort 124	4	50	8
	Random (Top50) Cohort 125	17	50	34
	Random (Top50) Cohort 126	7	50	14
	Random (Top50) Cohort 127	3	50	6
	Random (Top50) Cohort 128	9	50	18
	Random (Top50) Cohort 129	0	50	0
	Random (Top50) Cohort 130	5	50	10
	Random (Top50) Cohort 131	6	50	12
	Random (Top50) Cohort 132	4	50	8
	Random (Top50) Cohort 133	2	50	4
	Random (Top50) Cohort 134	5	50	10
	Random (Top50) Cohort 135	4	50	8
	Random (Top50) Cohort 136	0	50	0
	Random (Top50) Cohort 137	5	50	10
	Random (Top50) Cohort 138	0	50	0
	Random (Top50) Cohort 139	5	50	10
	Random (Top50) Cohort 140	0	50	0
	Random (Top50) Cohort 141	0	50	0
	Random (Top50) Cohort 142	11	50	22
	Random (Top50) Cohort 143	0	50	0
	Random (Top50) Cohort 144	0	50	0
	Random (Top50) Cohort 145	6	50	12
	Random (Top50) Cohort 146	6	50	12
	Random (Top50) Cohort 147	5	50	10
	Random (Top50) Cohort 148	8	50	16
	Random (Top50) Cohort 149	8	50	16
	Random (Top50) Cohort 150	6	50	12
	Random (Top50) Cohort 151	5	50	10
	Random (Top50) Cohort 152	3	50	6
	Random (Top50) Cohort 153	4	50	8
	Random (Top50) Cohort 154	4	50	8
	Random (Top50) Cohort 155	0	50	0
	Random (Top50) Cohort 156	0	50	0
	Random (Top50) Cohort 157	0	50	0
	Random (Top50) Cohort 158	2	50	4
	Random (Top50) Cohort 159	3	50	6
	Random (Top50) Cohort 160	7	50	14
	Random (Top50) Cohort 161	3	50	6
	Random (Top50) Cohort 162	3	50	6
	Random (Top50) Cohort 163	5	50	10
	Random (Top50) Cohort 164	5	50	10
	Random (Top50) Cohort 165	5	50	10
	Random (Top50) Cohort 166	4	50	8
	Random (Top50) Cohort 167	0	50	0
	Random (Top50) Cohort 168	10	50	20
	Random (Top50) Cohort 169	2	50	4
	Random (Top50) Cohort 170	1	50	2
	Random (Top50) Cohort 171	4	50	8
	Random (Top50) Cohort 172	9	50	18
	Random (Top50) Cohort 173	5	50	10
	Random (Top50) Cohort 174	1	50	2
	Random (Top50) Cohort 175	6	50	12
	Random (Top50) Cohort 176	6	50	12
	Random (Top50) Cohort 177	5	50	10
	Random (Top50) Cohort 178	6	50	12
	Random (Top50) Cohort 179	3	50	6
	Random (Top50) Cohort 180	7	50	14
	Random (Top50) Cohort 181	2	50	4
	Random (Top50) Cohort 182	1	50	2
	Random (Top50) Cohort 183	3	50	6
	Random (Top50) Cohort 184	0	50	0
	Random (Top50) Cohort 185	0	50	0
	Random (Top50) Cohort 186	7	50	14
	Random (Top50) Cohort 187	0	50	0
	Random (Top50) Cohort 188	6	50	12
	Random (Top50) Cohort 189	2	50	4
	Random (Top50) Cohort 190	4	50	8
	Random (Top50) Cohort 191	7	50	14
	Random (Top50) Cohort 192	8	50	16
	Random (Top50) Cohort 193	9	50	18
	Random (Top50) Cohort 194	7	50	14
	Random (Top50) Cohort 195	8	50	16
	Random (Top50) Cohort 196	5	50	10
	Random (Top50) Cohort 197	3	50	6
	Random (Top50) Cohort 198	3	50	6
	Random (Top50) Cohort 199	7	50	14
	Random (Top50) Cohort 200	3	50	6
	Random (Top50) Cohort 201	8	50	16
	Random (Top50) Cohort 202	13	50	26
	Random (Top50) Cohort 203	0	50	0
	Random (Top50) Cohort 204	5	50	10
	Random (Top50) Cohort 205	1	50	2
	Random (Top50) Cohort 206	3	50	6
	Random (Top50) Cohort 207	8	50	16
	Random (Top50) Cohort 208	0	50	0
	Random (Top50) Cohort 209	0	50	0
	Random (Top50) Cohort 210	2	50	4
	Random (Top50) Cohort 211	5	50	10
	Random (Top50) Cohort 212	8	50	16
	Random (Top50) Cohort 213	9	50	18
	Random (Top50) Cohort 214	5	50	10
	Random (Top50) Cohort 215	5	50	10
	Random (Top50) Cohort 216	4	50	8
	Random (Top50) Cohort 217	8	50	16
	Random (Top50) Cohort 218	9	50	18
	Random (Top50) Cohort 219	0	50	0
	Random (Top50) Cohort 220	8	50	16
	Random (Top50) Cohort 221	0	50	0
	Random (Top50) Cohort 222	6	50	12
	Random (Top50) Cohort 223	0	50	0
	Random (Top50) Cohort 224	4	50	8
	Random (Top50) Cohort 225	0	50	0
	Random (Top50) Cohort 226	7	50	14
	Random (Top50) Cohort 227	5	50	10
	Random (Top50) Cohort 228	2	50	4
	Random (Top50) Cohort 229	17	50	34
	Random (Top50) Cohort 230	6	50	12
	Random (Top50) Cohort 231	1	50	2
	Random (Top50) Cohort 232	10	50	20
	Random (Top50) Cohort 233	0	50	0
	Random (Top50) Cohort 234	5	50	10
	Random (Top50) Cohort 235	1	50	2
	Random (Top50) Cohort 236	9	50	18
	Random (Top50) Cohort 237	13	50	26
	Random (Top50) Cohort 238	6	50	12
	Random (Top50) Cohort 239	1	50	2
	Random (Top50) Cohort 240	14	50	28
	Random (Top50) Cohort 241	5	50	10
	Random (Top50) Cohort 242	10	50	20
	Random (Top50) Cohort 243	6	50	12
	Random (Top50) Cohort 244	0	50	0
	Random (Top50) Cohort 245	3	50	6
	Random (Top50) Cohort 246	0	50	0
	Random (Top50) Cohort 247	3	50	6
	Random (Top50) Cohort 248	7	50	14
	Random (Top50) Cohort 249	5	50	10
	Random (Top50) Cohort 250	13	50	26
	Random (Top50) Cohort 251	4	50	8
	Random (Top50) Cohort 252	4	50	8
	Random (Top50) Cohort 253	15	50	30
	Random (Top50) Cohort 254	0	50	0
	Random (Top50) Cohort 255	5	50	10
	Random (Top50) Cohort 256	8	50	16
	Random (Top50) Cohort 257	3	50	6
	Random (Top50) Cohort 258	6	50	12
	Random (Top50) Cohort 259	9	50	18
	Random (Top50) Cohort 260	5	50	10
	Random (Top50) Cohort 261	3	50	6
	Random (Top50) Cohort 262	4	50	8
	Random (Top50) Cohort 263	4	50	8
	Random (Top50) Cohort 264	2	50	4
	Random (Top50) Cohort 265	7	50	14
	Random (Top50) Cohort 266	4	50	8
	Random (Top50) Cohort 267	0	50	0
	Random (Top50) Cohort 268	2	50	4
	Random (Top50) Cohort 269	6	50	12
	Random (Top50) Cohort 270	5	50	10
	Random (Top50) Cohort 271	2	50	4
	Random (Top50) Cohort 272	2	50	4
	Random (Top50) Cohort 273	2	50	4
	Random (Top50) Cohort 274	5	50	10
	Random (Top50) Cohort 275	7	50	14
	Random (Top50) Cohort 276	3	50	6
	Random (Top50) Cohort 277	0	50	0
	Random (Top50) Cohort 278	0	50	0
	Random (Top50) Cohort 279	3	50	6
	Random (Top50) Cohort 280	12	50	24
	Random (Top50) Cohort 281	5	50	10
	Random (Top50) Cohort 282	0	50	0
	Random (Top50) Cohort 283	1	50	2
	Random (Top50) Cohort 284	7	50	14
	Random (Top50) Cohort 285	4	50	8
	Random (Top50) Cohort 286	0	50	0
	Random (Top50) Cohort 287	5	50	10
	Random (Top50) Cohort 288	3	50	6
	Random (Top50) Cohort 289	1	50	2
	Random (Top50) Cohort 290	3	50	6
	Random (Top50) Cohort 291	0	50	0
	Random (Top50) Cohort 292	13	50	26
	Random (Top50) Cohort 293	9	50	18
	Random (Top50) Cohort 294	0	50	0
	Random (Top50) Cohort 295	0	50	0
	Random (Top50) Cohort 296	0	50	0
	Random (Top50) Cohort 297	3	50	6
	Random (Top50) Cohort 298	13	50	26
	Random (Top50) Cohort 299	5	50	10
	Random (Top50) Cohort 300	3	50	6
	Random (Top50) Cohort 301	8	50	16
	Random (Top50) Cohort 302	5	50	10
	Random (Top50) Cohort 303	2	50	4
	Random (Top50) Cohort 304	0	50	0
	Random (Top50) Cohort 305	3	50	6
	Random (Top50) Cohort 306	0	50	0
	Random (Top50) Cohort 307	1	50	2
	Random (Top50) Cohort 308	5	50	10
	Random (Top50) Cohort 309	9	50	18
	Random (Top50) Cohort 310	8	50	16
	Random (Top50) Cohort 311	3	50	6
	Random (Top50) Cohort 312	5	50	10
	Random (Top50) Cohort 313	0	50	0
	Random (Top50) Cohort 314	6	50	12
	Random (Top50) Cohort 315	0	50	0
	Random (Top50) Cohort 316	3	50	6
	Random (Top50) Cohort 317	3	50	6
	Random (Top50) Cohort 318	0	50	0
	Random (Top50) Cohort 319	7	50	14
	Random (Top50) Cohort 320	0	50	0
	Random (Top50) Cohort 321	8	50	16
	Random (Top50) Cohort 322	13	50	26
	Random (Top50) Cohort 323	3	50	6
	Random (Top50) Cohort 324	6	50	12
	Random (Top50) Cohort 325	3	50	6
	Random (Top50) Cohort 326	9	50	18
	Random (Top50) Cohort 327	9	50	18
	Random (Top50) Cohort 328	3	50	6
	Random (Top50) Cohort 329	0	50	0
	Random (Top50) Cohort 330	6	50	12
	Random (Top50) Cohort 331	0	50	0
	Random (Top50) Cohort 332	17	50	34
	Random (Top50) Cohort 333	4	50	8
	Random (Top50) Cohort 334	8	50	16
	Random (Top50) Cohort 335	4	50	8
	Random (Top50) Cohort 336	7	50	14
	Random (Top50) Cohort 337	10	50	20
	Random (Top50) Cohort 338	0	50	0
	Random (Top50) Cohort 339	14	50	28
	Random (Top50) Cohort 340	4	50	8
	Random (Top50) Cohort 341	0	50	0
	Random (Top50) Cohort 342	10	50	20
	Random (Top50) Cohort 343	6	50	12
	Random (Top50) Cohort 344	1	50	2
	Random (Top50) Cohort 345	5	50	10
	Random (Top50) Cohort 346	6	50	12
	Random (Top50) Cohort 347	2	50	4
	Random (Top50) Cohort 348	1	50	2
	Random (Top50) Cohort 349	3	50	6
	Random (Top50) Cohort 350	7	50	14
	Random (Top50) Cohort 351	3	50	6
	Random (Top50) Cohort 352	5	50	10
	Random (Top50) Cohort 353	4	50	8
	Random (Top50) Cohort 354	5	50	10
	Random (Top50) Cohort 355	3	50	6
	Random (Top50) Cohort 356	10	50	20
	Random (Top50) Cohort 357	0	50	0
	Random (Top50) Cohort 358	7	50	14
	Random (Top50) Cohort 359	0	50	0
	Random (Top50) Cohort 360	0	50	0
	Random (Top50) Cohort 361	12	50	24
	Random (Top50) Cohort 362	6	50	12
	Random (Top50) Cohort 363	0	50	0
	Random (Top50) Cohort 364	3	50	6
	Random (Top50) Cohort 365	2	50	4
	Random (Top50) Cohort 366	3	50	6
	Random (Top50) Cohort 367	1	50	2
	Random (Top50) Cohort 368	0	50	0
	Random (Top50) Cohort 369	2	50	4
	Random (Top50) Cohort 370	9	50	18
	Random (Top50) Cohort 371	0	50	0
	Random (Top50) Cohort 372	5	50	10
	Random (Top50) Cohort 373	2	50	4
	Random (Top50) Cohort 374	0	50	0
	Random (Top50) Cohort 375	3	50	6
	Random (Top50) Cohort 376	7	50	14
	Random (Top50) Cohort 377	14	50	28
	Random (Top50) Cohort 378	8	50	16
	Random (Top50) Cohort 379	2	50	4
	Random (Top50) Cohort 380	4	50	8
	Random (Top50) Cohort 381	2	50	4
	Random (Top50) Cohort 382	9	50	18
	Random (Top50) Cohort 383	1	50	2
	Random (Top50) Cohort 384	6	50	12
	Random (Top50) Cohort 385	0	50	0
	Random (Top50) Cohort 386	7	50	14
	Random (Top50) Cohort 387	0	50	0
	Random (Top50) Cohort 388	6	50	12
	Random (Top50) Cohort 389	19	50	38
	Random (Top50) Cohort 390	4	50	8
	Random (Top50) Cohort 391	0	50	0
	Random (Top50) Cohort 392	6	50	12
	Random (Top50) Cohort 393	7	50	14
	Random (Top50) Cohort 394	6	50	12
	Random (Top50) Cohort 395	2	50	4
	Random (Top50) Cohort 396	0	50	0
	Random (Top50) Cohort 397	0	50	0
	Random (Top50) Cohort 398	0	50	0
	Random (Top50) Cohort 399	6	50	12
	Random (Top50) Cohort 400	7	50	14
	Random (Top50) Cohort 401	1	50	2
	Random (Top50) Cohort 402	6	50	12
	Random (Top50) Cohort 403	2	50	4
	Random (Top50) Cohort 404	1	50	2
	Random (Top50) Cohort 405	0	50	0
	Random (Top50) Cohort 406	6	50	12
	Random (Top50) Cohort 407	11	50	22
	Random (Top50) Cohort 408	0	50	0
	Random (Top50) Cohort 409	5	50	10
	Random (Top50) Cohort 410	0	50	0
	Random (Top50) Cohort 411	20	50	40
	Random (Top50) Cohort 412	0	50	0
	Random (Top50) Cohort 413	1	50	2
	Random (Top50) Cohort 414	4	50	8
	Random (Top50) Cohort 415	7	50	14
	Random (Top50) Cohort 416	5	50	10
	Random (Top50) Cohort 417	6	50	12
	Random (Top50) Cohort 418	0	50	0
	Random (Top50) Cohort 419	4	50	8
	Random (Top50) Cohort 420	6	50	12
	Random (Top50) Cohort 421	3	50	6
	Random (Top50) Cohort 422	5	50	10
	Random (Top50) Cohort 423	4	50	8
	Random (Top50) Cohort 424	0	50	0
	Random (Top50) Cohort 425	4	50	8
	Random (Top50) Cohort 426	0	50	0
	Random (Top50) Cohort 427	13	50	26
	Random (Top50) Cohort 428	2	50	4
	Random (Top50) Cohort 429	3	50	6
	Random (Top50) Cohort 430	7	50	14
	Random (Top50) Cohort 431	4	50	8
	Random (Top50) Cohort 432	0	50	0
	Random (Top50) Cohort 433	1	50	2
	Random (Top50) Cohort 434	3	50	6
	Random (Top50) Cohort 435	2	50	4
	Random (Top50) Cohort 436	9	50	18
	Random (Top50) Cohort 437	11	50	22
	Random (Top50) Cohort 438	6	50	12
	Random (Top50) Cohort 439	3	50	6
	Random (Top50) Cohort 440	3	50	6
	Random (Top50) Cohort 441	0	50	0
	Random (Top50) Cohort 442	4	50	8
	Random (Top50) Cohort 443	10	50	20
	Random (Top50) Cohort 444	21	50	42
	Random (Top50) Cohort 445	8	50	16
	Random (Top50) Cohort 446	6	50	12
	Random (Top50) Cohort 447	3	50	6
	Random (Top50) Cohort 448	4	50	8
	Random (Top50) Cohort 449	4	50	8
	Random (Top50) Cohort 450	6	50	12
	Random (Top50) Cohort 451	8	50	16
	Random (Top50) Cohort 452	0	50	0
	Random (Top50) Cohort 453	9	50	18
	Random (Top50) Cohort 454	14	50	28
	Random (Top50) Cohort 455	0	50	0
	Random (Top50) Cohort 456	3	50	6
	Random (Top50) Cohort 457	3	50	6
	Random (Top50) Cohort 458	1	50	2
	Random (Top50) Cohort 459	5	50	10
	Random (Top50) Cohort 460	5	50	10
	Random (Top50) Cohort 461	2	50	4
	Random (Top50) Cohort 462	9	50	18
	Random (Top50) Cohort 463	3	50	6
	Random (Top50) Cohort 464	3	50	6
	Random (Top50) Cohort 465	4	50	8
	Random (Top50) Cohort 466	5	50	10
	Random (Top50) Cohort 467	2	50	4
	Random (Top50) Cohort 468	15	50	30
	Random (Top50) Cohort 469	6	50	12
	Random (Top50) Cohort 470	7	50	14
	Random (Top50) Cohort 471	3	50	6
	Random (Top50) Cohort 472	3	50	6
	Random (Top50) Cohort 473	5	50	10
	Random (Top50) Cohort 474	6	50	12
	Random (Top50) Cohort 475	0	50	0
	Random (Top50) Cohort 476	4	50	8
	Random (Top50) Cohort 477	0	50	0
	Random (Top50) Cohort 478	2	50	4
	Random (Top50) Cohort 479	5	50	10
	Random (Top50) Cohort 480	7	50	14
	Random (Top50) Cohort 481	2	50	4
	Random (Top50) Cohort 482	2	50	4
	Random (Top50) Cohort 483	10	50	20
	Random (Top50) Cohort 484	4	50	8
	Random (Top50) Cohort 485	18	50	36
	Random (Top50) Cohort 486	0	50	0
	Random (Top50) Cohort 487	7	50	14
	Random (Top50) Cohort 488	6	50	12
	Random (Top50) Cohort 489	6	50	12
	Random (Top50) Cohort 490	8	50	16
	Random (Top50) Cohort 491	7	50	14
	Random (Top50) Cohort 492	5	50	10
	Random (Top50) Cohort 493	6	50	12
	Random (Top50) Cohort 494	1	50	2
	Random (Top50) Cohort 495	1	50	2
	Random (Top50) Cohort 496	2	50	4
	Random (Top50) Cohort 497	5	50	10
	Random (Top50) Cohort 498	0	50	0
	Random (Top50) Cohort 499	11	50	22
	Random (Top50) Cohort 500	0	50	0
	Random (Top50) Cohort 501	0	50	0
	Random (Top50) Cohort 502	0	50	0
	Random (Top50) Cohort 503	6	50	12
	Random (Top50) Cohort 504	9	50	18
	Random (Top50) Cohort 505	0	50	0
	Random (Top50) Cohort 506	2	50	4
	Random (Top50) Cohort 507	7	50	14
	Random (Top50) Cohort 508	4	50	8
	Random (Top50) Cohort 509	11	50	22
	Random (Top50) Cohort 510	1	50	2
	Random (Top50) Cohort 511	2	50	4
	Random (Top50) Cohort 512	8	50	16
	Random (Top50) Cohort 513	3	50	6
	Random (Top50) Cohort 514	4	50	8
	Random (Top50) Cohort 515	5	50	10
	Random (Top50) Cohort 516	9	50	18
	Random (Top50) Cohort 517	2	50	4
	Random (Top50) Cohort 518	5	50	10
	Random (Top50) Cohort 519	15	50	30
	Random (Top50) Cohort 520	8	50	16
	Random (Top50) Cohort 521	3	50	6
	Random (Top50) Cohort 522	0	50	0
	Random (Top50) Cohort 523	0	50	0
	Random (Top50) Cohort 524	0	50	0
	Random (Top50) Cohort 525	6	50	12
	Random (Top50) Cohort 526	2	50	4
	Random (Top50) Cohort 527	3	50	6
	Random (Top50) Cohort 528	0	50	0
	Random (Top50) Cohort 529	8	50	16
	Random (Top50) Cohort 530	7	50	14
	Random (Top50) Cohort 531	9	50	18
	Random (Top50) Cohort 532	8	50	16
	Random (Top50) Cohort 533	7	50	14
	Random (Top50) Cohort 534	12	50	24
	Random (Top50) Cohort 535	0	50	0
	Random (Top50) Cohort 536	0	50	0
	Random (Top50) Cohort 537	10	50	20
	Random (Top50) Cohort 538	5	50	10
	Random (Top50) Cohort 539	6	50	12
	Random (Top50) Cohort 540	2	50	4
	Random (Top50) Cohort 541	0	50	0
	Random (Top50) Cohort 542	6	50	12
	Random (Top50) Cohort 543	6	50	12
	Random (Top50) Cohort 544	7	50	14
	Random (Top50) Cohort 545	1	50	2
	Random (Top50) Cohort 546	2	50	4
	Random (Top50) Cohort 547	4	50	8
	Random (Top50) Cohort 548	4	50	8
	Random (Top50) Cohort 549	5	50	10
	Random (Top50) Cohort 550	4	50	8
	Random (Top50) Cohort 551	5	50	10
	Random (Top50) Cohort 552	0	50	0
	Random (Top50) Cohort 553	1	50	2
	Random (Top50) Cohort 554	6	50	12
	Random (Top50) Cohort 555	2	50	4
	Random (Top50) Cohort 556	7	50	14
	Random (Top50) Cohort 557	4	50	8
	Random (Top50) Cohort 558	3	50	6
	Random (Top50) Cohort 559	1	50	2
	Random (Top50) Cohort 560	7	50	14
	Random (Top50) Cohort 561	1	50	2
	Random (Top50) Cohort 562	8	50	16
	Random (Top50) Cohort 563	9	50	18
	Random (Top50) Cohort 564	5	50	10
	Random (Top50) Cohort 565	0	50	0
	Random (Top50) Cohort 566	4	50	8
	Random (Top50) Cohort 567	6	50	12
	Random (Top50) Cohort 568	2	50	4
	Random (Top50) Cohort 569	3	50	6
	Random (Top50) Cohort 570	4	50	8
	Random (Top50) Cohort 571	1	50	2
	Random (Top50) Cohort 572	10	50	20
	Random (Top50) Cohort 573	8	50	16
	Random (Top50) Cohort 574	3	50	6
	Random (Top50) Cohort 575	0	50	0
	Random (Top50) Cohort 576	0	50	0
	Random (Top50) Cohort 577	7	50	14
	Random (Top50) Cohort 578	0	50	0
	Random (Top50) Cohort 579	5	50	10
	Random (Top50) Cohort 580	7	50	14
	Random (Top50) Cohort 581	7	50	14
	Random (Top50) Cohort 582	9	50	18
	Random (Top50) Cohort 583	7	50	14
	Random (Top50) Cohort 584	5	50	10
	Random (Top50) Cohort 585	0	50	0
	Random (Top50) Cohort 586	4	50	8
	Random (Top50) Cohort 587	4	50	8
	Random (Top50) Cohort 588	5	50	10
	Random (Top50) Cohort 589	1	50	2
	Random (Top50) Cohort 590	0	50	0
	Random (Top50) Cohort 591	0	50	0
	Random (Top50) Cohort 592	1	50	2
	Random (Top50) Cohort 593	0	50	0
	Random (Top50) Cohort 594	12	50	24
	Random (Top50) Cohort 595	2	50	4
	Random (Top50) Cohort 596	3	50	6
	Random (Top50) Cohort 597	5	50	10
	Random (Top50) Cohort 598	2	50	4
	Random (Top50) Cohort 599	8	50	16
	Random (Top50) Cohort 600	5	50	10
	Random (Top50) Cohort 601	4	50	8
	Random (Top50) Cohort 602	3	50	6
	Random (Top50) Cohort 603	1	50	2
	Random (Top50) Cohort 604	20	50	40
	Random (Top50) Cohort 605	15	50	30
	Random (Top50) Cohort 606	5	50	10
	Random (Top50) Cohort 607	1	50	2
	Random (Top50) Cohort 608	9	50	18
	Random (Top50) Cohort 609	8	50	16
	Random (Top50) Cohort 610	6	50	12
	Random (Top50) Cohort 611	5	50	10
	Random (Top50) Cohort 612	5	50	10
	Random (Top50) Cohort 613	3	50	6
	Random (Top50) Cohort 614	7	50	14
	Random (Top50) Cohort 615	8	50	16
	Random (Top50) Cohort 616	15	50	30
	Random (Top50) Cohort 617	5	50	10
	Random (Top50) Cohort 618	13	50	26
	Random (Top50) Cohort 619	8	50	16
	Random (Top50) Cohort 620	11	50	22
	Random (Top50) Cohort 621	3	50	6
	Random (Top50) Cohort 622	0	50	0
	Random (Top50) Cohort 623	0	50	0
	Random (Top50) Cohort 624	7	50	14
	Random (Top50) Cohort 625	0	50	0
	Random (Top50) Cohort 626	6	50	12
	Random (Top50) Cohort 627	3	50	6
	Random (Top50) Cohort 628	8	50	16
	Random (Top50) Cohort 629	2	50	4
	Random (Top50) Cohort 630	9	50	18
	Random (Top50) Cohort 631	8	50	16
	Random (Top50) Cohort 632	8	50	16
	Random (Top50) Cohort 633	1	50	2
	Random (Top50) Cohort 634	1	50	2
	Random (Top50) Cohort 635	5	50	10
	Random (Top50) Cohort 636	6	50	12
	Random (Top50) Cohort 637	4	50	8
	Random (Top50) Cohort 638	0	50	0
	Random (Top50) Cohort 639	4	50	8
	Random (Top50) Cohort 640	0	50	0
	Random (Top50) Cohort 641	8	50	16
	Random (Top50) Cohort 642	1	50	2
	Random (Top50) Cohort 643	7	50	14
	Random (Top50) Cohort 644	3	50	6
	Random (Top50) Cohort 645	1	50	2
	Random (Top50) Cohort 646	5	50	10
	Random (Top50) Cohort 647	4	50	8
	Random (Top50) Cohort 648	2	50	4
	Random (Top50) Cohort 649	1	50	2
	Random (Top50) Cohort 650	1	50	2
	Random (Top50) Cohort 651	0	50	0
	Random (Top50) Cohort 652	3	50	6
	Random (Top50) Cohort 653	3	50	6
	Random (Top50) Cohort 654	2	50	4
	Random (Top50) Cohort 655	8	50	16
	Random (Top50) Cohort 656	5	50	10
	Random (Top50) Cohort 657	3	50	6
	Random (Top50) Cohort 658	1	50	2
	Random (Top50) Cohort 659	0	50	0
	Random (Top50) Cohort 660	1	50	2
	Random (Top50) Cohort 661	3	50	6
	Random (Top50) Cohort 662	7	50	14
	Random (Top50) Cohort 663	6	50	12
	Random (Top50) Cohort 664	6	50	12
	Random (Top50) Cohort 665	3	50	6
	Random (Top50) Cohort 666	10	50	20
	Random (Top50) Cohort 667	3	50	6
	Random (Top50) Cohort 668	7	50	14
	Random (Top50) Cohort 669	5	50	10
	Random (Top50) Cohort 670	7	50	14
	Random (Top50) Cohort 671	8	50	16
	Random (Top50) Cohort 672	2	50	4
	Random (Top50) Cohort 673	1	50	2
	Random (Top50) Cohort 674	7	50	14
	Random (Top50) Cohort 675	7	50	14
	Random (Top50) Cohort 676	5	50	10
	Random (Top50) Cohort 677	0	50	0
	Random (Top50) Cohort 678	0	50	0
	Random (Top50) Cohort 679	0	50	0
	Random (Top50) Cohort 680	1	50	2
	Random (Top50) Cohort 681	7	50	14
	Random (Top50) Cohort 682	4	50	8
	Random (Top50) Cohort 683	6	50	12
	Random (Top50) Cohort 684	3	50	6
	Random (Top50) Cohort 685	4	50	8
	Random (Top50) Cohort 686	1	50	2
	Random (Top50) Cohort 687	12	50	24
	Random (Top50) Cohort 688	10	50	20
	Random (Top50) Cohort 689	0	50	0
	Random (Top50) Cohort 690	3	50	6
	Random (Top50) Cohort 691	11	50	22
	Random (Top50) Cohort 692	7	50	14
	Random (Top50) Cohort 693	3	50	6
	Random (Top50) Cohort 694	7	50	14
	Random (Top50) Cohort 695	0	50	0
	Random (Top50) Cohort 696	0	50	0
	Random (Top50) Cohort 697	10	50	20
	Random (Top50) Cohort 698	10	50	20
	Random (Top50) Cohort 699	9	50	18
	Random (Top50) Cohort 700	7	50	14
	Random (Top50) Cohort 701	5	50	10
	Random (Top50) Cohort 702	12	50	24
	Random (Top50) Cohort 703	2	50	4
	Random (Top50) Cohort 704	8	50	16
	Random (Top50) Cohort 705	4	50	8
	Random (Top50) Cohort 706	9	50	18
	Random (Top50) Cohort 707	8	50	16
	Random (Top50) Cohort 708	5	50	10
	Random (Top50) Cohort 709	5	50	10
	Random (Top50) Cohort 710	8	50	16
	Random (Top50) Cohort 711	4	50	8
	Random (Top50) Cohort 712	10	50	20
	Random (Top50) Cohort 713	1	50	2
	Random (Top50) Cohort 714	9	50	18
	Random (Top50) Cohort 715	3	50	6
	Random (Top50) Cohort 716	7	50	14
	Random (Top50) Cohort 717	2	50	4
	Random (Top50) Cohort 718	8	50	16
	Random (Top50) Cohort 719	3	50	6
	Random (Top50) Cohort 720	12	50	24
	Random (Top50) Cohort 721	5	50	10
	Random (Top50) Cohort 722	5	50	10
	Random (Top50) Cohort 723	0	50	0
	Random (Top50) Cohort 724	0	50	0
	Random (Top50) Cohort 725	2	50	4
	Random (Top50) Cohort 726	10	50	20
	Random (Top50) Cohort 727	1	50	2
	Random (Top50) Cohort 728	8	50	16
	Random (Top50) Cohort 729	5	50	10
	Random (Top50) Cohort 730	0	50	0
	Random (Top50) Cohort 731	0	50	0
	Random (Top50) Cohort 732	3	50	6
	Random (Top50) Cohort 733	2	50	4
	Random (Top50) Cohort 734	16	50	32
	Random (Top50) Cohort 735	2	50	4
	Random (Top50) Cohort 736	0	50	0
	Random (Top50) Cohort 737	1	50	2
	Random (Top50) Cohort 738	3	50	6
	Random (Top50) Cohort 739	6	50	12
	Random (Top50) Cohort 740	9	50	18
	Random (Top50) Cohort 741	8	50	16
	Random (Top50) Cohort 742	5	50	10
	Random (Top50) Cohort 743	0	50	0
	Random (Top50) Cohort 744	6	50	12
	Random (Top50) Cohort 745	5	50	10
	Random (Top50) Cohort 746	2	50	4
	Random (Top50) Cohort 747	0	50	0
	Random (Top50) Cohort 748	9	50	18
	Random (Top50) Cohort 749	0	50	0
	Random (Top50) Cohort 750	3	50	6
	Random (Top50) Cohort 751	3	50	6
	Random (Top50) Cohort 752	9	50	18
	Random (Top50) Cohort 753	4	50	8
	Random (Top50) Cohort 754	6	50	12
	Random (Top50) Cohort 755	5	50	10
	Random (Top50) Cohort 756	0	50	0
	Random (Top50) Cohort 757	6	50	12
	Random (Top50) Cohort 758	9	50	18
	Random (Top50) Cohort 759	3	50	6
	Random (Top50) Cohort 760	14	50	28
	Random (Top50) Cohort 761	6	50	12
	Random (Top50) Cohort 762	0	50	0
	Random (Top50) Cohort 763	12	50	24
	Random (Top50) Cohort 764	9	50	18
	Random (Top50) Cohort 765	10	50	20
	Random (Top50) Cohort 766	4	50	8
	Random (Top50) Cohort 767	11	50	22
	Random (Top50) Cohort 768	4	50	8
	Random (Top50) Cohort 769	6	50	12
	Random (Top50) Cohort 770	17	50	34
	Random (Top50) Cohort 771	6	50	12
	Random (Top50) Cohort 772	11	50	22
	Random (Top50) Cohort 773	0	50	0
	Random (Top50) Cohort 774	0	50	0
	Random (Top50) Cohort 775	8	50	16
	Random (Top50) Cohort 776	5	50	10
	Random (Top50) Cohort 777	0	50	0
	Random (Top50) Cohort 778	5	50	10
	Random (Top50) Cohort 779	8	50	16
	Random (Top50) Cohort 780	1	50	2
	Random (Top50) Cohort 781	3	50	6
	Random (Top50) Cohort 782	7	50	14
	Random (Top50) Cohort 783	7	50	14
	Random (Top50) Cohort 784	5	50	10
	Random (Top50) Cohort 785	5	50	10
	Random (Top50) Cohort 786	7	50	14
	Random (Top50) Cohort 787	5	50	10
	Random (Top50) Cohort 788	0	50	0
	Random (Top50) Cohort 789	8	50	16
	Random (Top50) Cohort 790	0	50	0
	Random (Top50) Cohort 791	2	50	4
	Random (Top50) Cohort 792	2	50	4
	Random (Top50) Cohort 793	8	50	16
	Random (Top50) Cohort 794	7	50	14
	Random (Top50) Cohort 795	2	50	4
	Random (Top50) Cohort 796	6	50	12
	Random (Top50) Cohort 797	12	50	24
	Random (Top50) Cohort 798	9	50	18
	Random (Top50) Cohort 799	18	50	36
	Random (Top50) Cohort 800	4	50	8
	Random (Top50) Cohort 801	2	50	4
	Random (Top50) Cohort 802	1	50	2
	Random (Top50) Cohort 803	10	50	20
	Random (Top50) Cohort 804	5	50	10
	Random (Top50) Cohort 805	0	50	0
	Random (Top50) Cohort 806	7	50	14
	Random (Top50) Cohort 807	8	50	16
	Random (Top50) Cohort 808	0	50	0
	Random (Top50) Cohort 809	5	50	10
	Random (Top50) Cohort 810	9	50	18
	Random (Top50) Cohort 811	3	50	6
	Random (Top50) Cohort 812	4	50	8
	Random (Top50) Cohort 813	10	50	20
	Random (Top50) Cohort 814	7	50	14
	Random (Top50) Cohort 815	7	50	14
	Random (Top50) Cohort 816	6	50	12
	Random (Top50) Cohort 817	9	50	18
	Random (Top50) Cohort 818	0	50	0
	Random (Top50) Cohort 819	10	50	20
	Random (Top50) Cohort 820	5	50	10
	Random (Top50) Cohort 821	10	50	20
	Random (Top50) Cohort 822	5	50	10
	Random (Top50) Cohort 823	8	50	16
	Random (Top50) Cohort 824	8	50	16
	Random (Top50) Cohort 825	3	50	6
	Random (Top50) Cohort 826	5	50	10
	Random (Top50) Cohort 827	6	50	12
	Random (Top50) Cohort 828	6	50	12
	Random (Top50) Cohort 829	0	50	0
	Random (Top50) Cohort 830	8	50	16
	Random (Top50) Cohort 831	7	50	14
	Random (Top50) Cohort 832	2	50	4
	Random (Top50) Cohort 833	2	50	4
	Random (Top50) Cohort 834	0	50	0
	Random (Top50) Cohort 835	3	50	6
	Random (Top50) Cohort 836	6	50	12
	Random (Top50) Cohort 837	5	50	10
	Random (Top50) Cohort 838	7	50	14
	Random (Top50) Cohort 839	0	50	0
	Random (Top50) Cohort 840	0	50	0
	Random (Top50) Cohort 841	4	50	8
	Random (Top50) Cohort 842	9	50	18
	Random (Top50) Cohort 843	6	50	12
	Random (Top50) Cohort 844	4	50	8
	Random (Top50) Cohort 845	18	50	36
	Random (Top50) Cohort 846	7	50	14
	Random (Top50) Cohort 847	6	50	12
	Random (Top50) Cohort 848	1	50	2
	Random (Top50) Cohort 849	0	50	0
	Random (Top50) Cohort 850	6	50	12
	Random (Top50) Cohort 851	3	50	6
	Random (Top50) Cohort 852	3	50	6
	Random (Top50) Cohort 853	3	50	6
	Random (Top50) Cohort 854	4	50	8
	Random (Top50) Cohort 855	3	50	6
	Random (Top50) Cohort 856	10	50	20
	Random (Top50) Cohort 857	0	50	0
	Random (Top50) Cohort 858	9	50	18
	Random (Top50) Cohort 859	9	50	18
	Random (Top50) Cohort 860	1	50	2
	Random (Top50) Cohort 861	0	50	0
	Random (Top50) Cohort 862	0	50	0
	Random (Top50) Cohort 863	4	50	8
	Random (Top50) Cohort 864	3	50	6
	Random (Top50) Cohort 865	1	50	2
	Random (Top50) Cohort 866	0	50	0
	Random (Top50) Cohort 867	17	50	34
	Random (Top50) Cohort 868	10	50	20
	Random (Top50) Cohort 869	3	50	6
	Random (Top50) Cohort 870	8	50	16
	Random (Top50) Cohort 871	4	50	8
	Random (Top50) Cohort 872	5	50	10
	Random (Top50) Cohort 873	2	50	4
	Random (Top50) Cohort 874	9	50	18
	Random (Top50) Cohort 875	11	50	22
	Random (Top50) Cohort 876	5	50	10
	Random (Top50) Cohort 877	1	50	2
	Random (Top50) Cohort 878	4	50	8
	Random (Top50) Cohort 879	8	50	16
	Random (Top50) Cohort 880	0	50	0
	Random (Top50) Cohort 881	9	50	18
	Random (Top50) Cohort 882	0	50	0
	Random (Top50) Cohort 883	1	50	2
	Random (Top50) Cohort 884	2	50	4
	Random (Top50) Cohort 885	0	50	0
	Random (Top50) Cohort 886	12	50	24
	Random (Top50) Cohort 887	2	50	4
	Random (Top50) Cohort 888	1	50	2
	Random (Top50) Cohort 889	7	50	14
	Random (Top50) Cohort 890	5	50	10
	Random (Top50) Cohort 891	2	50	4
	Random (Top50) Cohort 892	10	50	20
	Random (Top50) Cohort 893	8	50	16
	Random (Top50) Cohort 894	0	50	0
	Random (Top50) Cohort 895	8	50	16
	Random (Top50) Cohort 896	4	50	8
	Random (Top50) Cohort 897	3	50	6
	Random (Top50) Cohort 898	1	50	2
	Random (Top50) Cohort 899	2	50	4
	Random (Top50) Cohort 900	6	50	12
	Random (Top50) Cohort 901	5	50	10
	Random (Top50) Cohort 902	1	50	2
	Random (Top50) Cohort 903	5	50	10
	Random (Top50) Cohort 904	9	50	18
	Random (Top50) Cohort 905	14	50	28
	Random (Top50) Cohort 906	2	50	4
	Random (Top50) Cohort 907	13	50	26
	Random (Top50) Cohort 908	6	50	12
	Random (Top50) Cohort 909	3	50	6
	Random (Top50) Cohort 910	7	50	14
	Random (Top50) Cohort 911	8	50	16
	Random (Top50) Cohort 912	10	50	20
	Random (Top50) Cohort 913	4	50	8
	Random (Top50) Cohort 914	10	50	20
	Random (Top50) Cohort 915	14	50	28
	Random (Top50) Cohort 916	0	50	0
	Random (Top50) Cohort 917	3	50	6
	Random (Top50) Cohort 918	5	50	10
	Random (Top50) Cohort 919	0	50	0
	Random (Top50) Cohort 920	5	50	10
	Random (Top50) Cohort 921	9	50	18
	Random (Top50) Cohort 922	0	50	0
	Random (Top50) Cohort 923	1	50	2
	Random (Top50) Cohort 924	4	50	8
	Random (Top50) Cohort 925	5	50	10
	Random (Top50) Cohort 926	16	50	32
	Random (Top50) Cohort 927	1	50	2
	Random (Top50) Cohort 928	0	50	0
	Random (Top50) Cohort 929	0	50	0
	Random (Top50) Cohort 930	9	50	18
	Random (Top50) Cohort 931	9	50	18
	Random (Top50) Cohort 932	8	50	16
	Random (Top50) Cohort 933	7	50	14
	Random (Top50) Cohort 934	8	50	16
	Random (Top50) Cohort 935	7	50	14
	Random (Top50) Cohort 936	8	50	16
	Random (Top50) Cohort 937	5	50	10
	Random (Top50) Cohort 938	12	50	24
	Random (Top50) Cohort 939	3	50	6
	Random (Top50) Cohort 940	2	50	4
	Random (Top50) Cohort 941	3	50	6
	Random (Top50) Cohort 942	7	50	14
	Random (Top50) Cohort 943	0	50	0
	Random (Top50) Cohort 944	0	50	0
[truncated: 19,056 more rows]

## Sheet: Figure S2a
Figure S2a
[truncated: 117 more rows]

## Sheet: Figure S2b
Figure S2b
[truncated: 203 more rows]

[truncated: 57 more sheets: Figure 3a, Figure 3b, Figure 3c, Figure 3d, Figure 3e, Figure 3f, Figure 3g, Figure S3b & S3c, Figure S3d, Figure S3e, Figure S3f, Figure S3g, Figure S3h, Figure S3i, Figure 4, Figure S4c, Figure S4d, Figure S4e, Figure S4f, h-k , Figure 5a …]
